# Supplementary material for: Relative Abundance of SARS-CoV-2 Entry Genes in the Enterocytes of the Lower Gastrointestinal Tract
Source: Genes (Basel). 2020 Jun 11;11(6):645. doi: 10.3390/genes11060645 (PMC7349178; doi:10.3390/genes11060645)
Supplement: Supplementary file 1 [file genes-11-00645-s001.zip]

Archive with 6 entries (6 files):
- Data S1.xlsx
- Data S2.Rmd
- Figure S1.docx
- Supplementary_Table_1.xlsx
- Supplementary_Table_2.xlsx
- Supplementary_Table_3.xlsx
