# Supplementary material for: Relative Abundance of SARS-CoV-2 Entry Genes in the Enterocytes of the Lower Gastrointestinal Tract
Source: Genes (Basel). 2020 Jun 11;11(6):645. doi: 10.3390/genes11060645 (PMC7349178; doi:10.3390/genes11060645)
Supplement: Supplementary file 1 [file genes-11-00645-s001.zip › Data S1.xlsx]

## Sheet: colorectal_supp_data
Cell.name	UMAP_1	UMAP_2	Sample.ID	nCount_RNA	nFeature_RNA	percent.mt	Dataset	Sample.source	Cell.type	ACE2.TMPRSS2.coexpression	ACE2	TMPRSS2	TMPRSS4	FABP1	SLC26A3	ADH1C	PLA2G2A	SPIB	CA7	SPINK4	TFF3	STMN1	HMGB2	LEFTY1	RGMB	ASCL2	CHGA	POU2F3
AAACCCAAGCATGAAT_13	7.22289	7.1976	MDA29	2253	576	43.4976	Anderson	Colon	Paneth-like	No	0	0	0	0	0	0	0	1.69351	3.71227	0	0	0	0	0	0	0	0	0
AAACCCAAGGCTAACG_16	-7.56507	-1.40152	MDA43	7114	1448	36.0978	Anderson	Colon	Goblet	No	0	0	0	2.95875	0	0	0	0	0	0	5.39493	0	0.877832	0	0	0	0	0
AAACCCAAGTACTCGT_14	-2.70949	2.18131	MDA37	2006	855	9.37188	Anderson	Colon	Colonocyte	No	0	0	0	6.20359	1.78926	0	0	0	0	0	1.78926	0	0	0	0	0	0	0
AAACCCAAGTTGGCTT_18	-2.33982	6.62604	PCA44	1102	543	12.1597	Anderson	Colon	Colonocyte	No	2.31	0	0	4.41485	4.16699	0	0	0	0	0	2.95224	0	0	0	0	0	0	0
AAACCCACAACAGATA_14	-0.436435	-8.51446	MDA37	9190	2987	6.00653	Anderson	Colon	TA	No	0	0	0	0.736273	0	0	0	0.736273	0	0	0	3.48296	3.3001	0	0	0	0	0
AAACCCACAAGAGTTA_13	0.331114	-0.485191	MDA29	1837	794	6.80457	Anderson	Colon	Colonocyte	No	0	0	0	4.8379	0	0	0	0	0	0	0	0	0	0	0	0	0	0
AAACCCACATTAAGCC_12	-1.16716	-6.97528	MDA23	2683	996	16.8841	Anderson	Colon	TA	No	0	0	0	0	0	0	0	0	0	0	0	4.10487	3.73764	0	0	0	0	0
AAACCCAGTACGTGAG_15	7.30395	5.93972	MDA41	3712	988	34.2942	Anderson	Colon	Paneth-like	No	0	0	0	3.9548	0	0	0	1.85441	2.98859	0	0	0	0	0	0	0	0	0
AAACCCAGTCTTCAAG_13	6.99307	6.7794	MDA29	1998	598	47.4975	Anderson	Colon	Paneth-like	No	0	0	0	0	0	0	0	1.79259	1.79259	0	0	0	0	0	0	0	0	0
AAACCCATCACCTTAT_12	-6.78802	-1.51415	MDA23	4933	1651	16.0754	Anderson	Colon	Goblet	No	0	0	0	2.41017	0	0	0	0	0	3.56846	5.43838	0	0	0	0	0	0	0
AAACCCATCAGCTTGA_18	-2.07533	5.61258	PCA44	1631	496	36.3581	Anderson	Colon	Colonocyte	No	0	0	0	5.28421	4.22601	0	0	0	0	0	0	0	0	0	0	0	0	0
AAACCCATCATAGACC_14	-8.70153	-1.16073	MDA37	6185	1467	34.907	Anderson	Colon	Goblet	No	0	0	0	0.961958	0	0	0.961958	0	0	0	4.70902	0	0	0	0	0.961958	0	0
AAACCCATCTCCAATT_15	1.4554	2.86211	MDA41	7771	1663	49.8134	Anderson	Colon	Colonocyte	No	0	0	0	4.23703	1.81602	0.827169	0	0	0	0	1.27359	0	0.827169	0	0	0	0	0
AAACCTGAGAAGAAGC.B1_8	2.44301	-3.18295	B1	2009.52	1271	2.81301	Parikh	Colon	Stem	No	0	0	0	2.23518	0	2.23518	1.90972	0	0	0	2.40206	0	2.23518	2.40206	1.90972	0	0	0
AAACCTGAGACAAAGG_Colon.2_Enterocyte_2	-0.208756	3.93842	Colon.2	15468	3038	15.6452	Wang	Colon	Colonocyte	No	0	0.829858	0	5.58373	1.82002	1.07824	2.91536	0	0.498649	0.498649	2.09328	0	0	0	0.498649	0	0	0
AAACCTGAGATCGATA_Rectum.1_Goblet_3	1.90767	-5.14394	Rectum.1	24908	4256	11.9279	Wang	Rectum	Stem	No	0	0.589427	0	0.957782	0	0.79047	0.589427	0.957782	0	2.00467	4.46031	1.6894	0	0.337527	0.589427	0	0	0
AAACCTGAGATGGGTC_Rectum.1_Goblet_3	-7.52337	-2.91209	Rectum.1	8240	2035	14.4903	Wang	Rectum	Goblet	No	0	0	0	1.76719	0	0	1.53488	0	0	1.95557	6.78089	0	0	0.794617	0	0	0	0
AAACCTGAGCGTTCCG.C2_11	1.03644	4.12078	C2	2048.28	1421	3.21267	Parikh	Colon	Colonocyte	No	0	2.17495	2.17495	3.11886	2.78755	0	2.69236	0	0	0	0	0	0	0	0	0	0	0
AAACCTGAGCTGGAAC_Rectum.1_Enterocyte_3	-0.389444	4.60081	Rectum.1	10500	2545	28.8381	Wang	Rectum	Colonocyte	No	0	1.06635	1.75127	5.17184	3.08888	0	0.66905	0	0	0	2.35364	0.66905	0	0	0	0	0	0
AAACCTGAGGATGCGT.C2_11	-0.665768	5.83657	C2	2087.12	1701	2.91461	Parikh	Colon	Colonocyte	No	0	2.24124	1.56156	3.31551	2.96453	0	2.40361	0	0	0	1.92405	0	0	1.56156	0	0	0	0
AAACCTGAGGTGCAAC_Colon.2_Progenitor_2	4.45091	-2.45421	Colon.2	15187	2973	10.3773	Wang	Colon	Progenitor	No	0	0.505888	0	3.59887	0	1.72441	2.86	0	0	0	1.72441	0.505888	0.840237	0.840237	0	0	0	0
AAACCTGAGTTGAGAT.B2_9	-7.2797	-2.70927	B2	2059.14	1325	2.97545	Parikh	Colon	Goblet	No	0	0	0	2.79289	0	0	0	0	0	1.95746	3.35872	0	0	0	0	0	0	0
AAACCTGCAATAGCAA.B2_9	-1.61899	3.95949	B2	1695.77	958	3.33224	Parikh	Colon	Colonocyte	No	0	0	2.17769	3.56407	2.82792	0	0	0	0	0	2.17769	0	0	0	0	0	0	0
AAACCTGCAATCAGAA.C1_10	-0.699559	0.405569	C1	1414.56	696	3.7418	Parikh	Colon	Colonocyte	No	0	0	2.4809	3.69945	2.77623	0	2.4809	2.77623	2.92526	0	2.4809	0	0	0	0	0	0	0
AAACCTGCAATCTGCA.C1_10	-2.33644	5.26351	C1	1706.29	1093	3.42598	Parikh	Colon	Colonocyte	No	0	0	0	3.36195	2.03822	0	0	0	0	0	2.03822	0	0	0	0	0	0	0
AAACCTGCACAAGTAA_Colon.2_Stem.Cell_2	3.21552	-4.42718	Colon.2	6341	1432	10.8658	Wang	Colon	Stem	No	0	0.946641	0	1.42409	0	0.946641	0	0	0	0	2.34777	0	0.946641	2.34777	0.946641	1.98899	0	0
AAACCTGCACACCGCA.B1_8	-1.15137	7.57628	B1	2120.73	1892	2.39264	Parikh	Colon	Colonocyte	No	0	1.41865	0	3.33309	2.96316	0	0	0	0	0	2.40825	0	1.41865	0	0	0	0	0
AAACCTGCACAGCCCA_Rectum.2_Progenitor_4	1.98252	-0.57107	Rectum.2	17096	3161	14.6876	Wang	Rectum	Progenitor	No	0	0.460542	0	1.36728	0	1.92415	1.83488	0	0	0.460542	2.08184	0	0	0	0	0	0	0
AAACCTGCACATTAGC.B2_9	-1.39344	6.00359	B2	2159.9	1527	2.47439	Parikh	Colon	Colonocyte	No	0	2.03832	0	3.31343	2.81891	0	0	1.69579	0	0	1.69579	0	0	0	0	0	0	0
AAACCTGCAGCCTTTC.B2_9	-0.858368	-9.07037	B2	2225.08	1432	2.89252	Parikh	Colon	TA	No	0	0	0	2.45354	0	1.8741	0	0	0	0	0	0	0	1.8741	0	0	1.8741	0
AAACCTGCAGCCTTTC_Colon.2_Goblet_2	-8.23784	-0.561562	Colon.2	5957	1370	19.5065	Wang	Colon	Goblet	No	0	0.985331	0.985331	2.04314	0	0.985331	1.47187	0	0	3.44095	6.3006	0.985331	0	0	0	0	0	0
AAACCTGCAGGCTGAA.B2_9	-1.46978	6.25669	B2	1996.02	1618	2.87226	Parikh	Colon	Colonocyte	No	0	0	1.58258	3.38964	2.49236	0	0	0	0	0	1.58258	0	0	0	0	0	0	0
AAACCTGCAGTCGTGC_Colon.2_Progenitor_2	4.02805	-3.48609	Colon.2	21919	3773	9.69935	Wang	Colon	Progenitor	No	0	0.375848	0.648385	2.8837	0	2.68695	2.65539	0	0	0.375848	1.93599	0	1.03847	1.716	0.375848	0	0	0
AAACCTGCATGCCTAA_Colon.2_Enterocyte_2	1.44345	1.74196	Colon.2	19262	3464	14.3132	Wang	Colon	Colonocyte	No	0	1.27976	0	4.77785	0	0.939019	3.43756	0	0	1.12383	1.12383	0	0	0.418156	0	0	0	0
AAACCTGGTAATCGTC.A1_6	-0.582117	5.3036	A1	1990.07	2110	3.04515	Parikh	Colon	Colonocyte	No	0	1.27864	1.27864	3.39248	2.49288	0	1.88128	0	0	0	2.21233	0	0	0	0	0	0	0
AAACCTGGTAGCGCAA_Colon.2_Enterocyte_2	1.37924	-1.53025	Colon.2	6336	1510	21.2753	Wang	Colon	Progenitor	No	0	0	0	4.29866	0	1.42469	1.74656	0	0	0	1.42469	0	0	0	0	0	0	0
AAACCTGGTCAACTGT.B2_9	-4.71146	-3.30641	B2	2799.02	2696	1.73256	Parikh	Colon	Goblet	No	0	0	0	1.23678	0	1.23678	2.17396	0	0	2.31299	2.75614	1.23678	0	0	1.77577	1.77577	0	1.23678
AAACCTGGTCTGCCAG_Colon.1_Goblet_1	-4.57529	-4.96939	Colon.1	8000	1957	16.1875	Wang	Colon	Goblet	No	0	1.25276	0.81093	0	0	0	0	0	0	2.77259	5.93951	0	0.81093	0	0.81093	0	0	0
AAACCTGGTGATAAAC_Colon.1_Stem.Cell_1	4.00233	-5.10808	Colon.1	8983	2032	22.3645	Wang	Colon	Stem	No	0	0.74821	0	0	0.74821	1.17138	0	0	0	0	2.39961	0.74821	0.74821	0.74821	1.88192	2.29311	0	0
AAACCTGGTGGTCCGT_Colon.2_Goblet_2	-6.65924	-3.91425	Colon.2	6660	1728	13.003	Wang	Colon	Goblet	No	0	0	0	2.77353	0.916891	0.916891	0.916891	0	0	3.52733	6.13548	0	0.916891	0	0	0	0	0
AAACCTGGTTCCCGAG_Rectum.1_Enterocyte_3	0.0378082	6.28619	Rectum.1	15281	3375	16.19	Wang	Rectum	Colonocyte	No	0	1.59462	1.08628	4.4552	3.45812	0	1.08628	0	0	0	5.65712	0.503443	0.503443	0	0	0	0	0
AAACCTGTCAACGGCC.C2_11	1.31183	-2.56613	C2	2370.02	1381	1.60286	Parikh	Colon	Stem	No	0	1.92851	0	0	0	1.92851	1.92851	0	0	1.92851	2.22405	0	0	0	0	0	0	0
AAACCTGTCAGTACGT.B2_9	1.7002	-7.19439	B2	2611.9	2568	2.31103	Parikh	Colon	TA	No	0	0	0	2.33374	0	1.62209	1.62209	0	1.62209	0	0	0	1.26621	1.62209	0	0	0	0
AAACCTGTCCCTAATT_Rectum.2_Goblet_4	-5.10302	-3.98205	Rectum.2	17310	3088	10.3062	Wang	Rectum	Goblet	No	0	0.455969	0	1.19719	0	0	0	0	0	3.29571	5.26164	0.455969	0.455969	0	0	0	0	0
AAACCTGTCGTCTGAA.C1_10	1.55132	-3.4816	C1	1561.04	700	2.35325	Parikh	Colon	Stem	No	0	0	0	3.26289	2.51971	0	2.51971	0	0	0	3.08237	0	2.51971	0	0	0	0	0
AAACCTGTCTCAAGTG_Colon.2_Progenitor_2	2.944	-5.37842	Colon.2	18217	3543	5.7364	Wang	Colon	Stem	No	0	0.740925	0	1.32034	0	2.09632	1.87017	0	0	0	1.68482	0.437569	0	1.95137	0	0	0	0
AAACCTGTCTCACATT.C2_11	1.17408	1.91559	C2	1863.99	1112	3.20794	Parikh	Colon	Colonocyte	No	0	0	0	3.1013	2.39399	0	2.55298	0	0	0	0	2.08164	0	0	0	0	0	0
AAACCTGTCTCTGTCG_Rectum.1_Progenitor_3	3.27407	-2.45228	Rectum.1	13150	2855	13.7338	Wang	Rectum	Progenitor	No	0	0.565573	0	0.565573	0	2.57774	0.565573	0	0.924621	0	1.71609	0	0.565573	1.56909	0.924621	0	0	0
AAACGAAAGCCAGAGT_12	-0.427627	-0.110399	MDA23	1690	590	36.9231	Anderson	Colon	Colonocyte	No	0	0	0	5.92367	0	2.55212	0	0	0	0	1.93401	0	0	0	0	0	0	0
AAACGAAAGTCTAGCT_12	-3.19073	4.03892	MDA23	1002	391	22.5549	Anderson	Colon	Colonocyte	No	0	0	0	6.0166	2.39608	0	0	0	0	0	2.39608	0	0	0	0	0	0	0
AAACGAACAAGTGCAG_17	-2.8161	4.74801	PCA38	714	386	17.3669	Anderson	Colon	Colonocyte	No	0	3.36768	0	4.44305	4.04344	0	0	0	0	0	0	0	0	0	0	0	0	0
AAACGAACAGTATTCG_13	0.0303691	-5.96115	MDA29	1435	643	28.6411	Anderson	Colon	TA	No	0	0	0	0	0	0	0	2.07551	0	0	2.07551	2.07551	3.57915	0	0	0	0	0
AAACGAACATTGTGCA_12	-1.94337	2.73599	MDA23	732	292	42.8962	Anderson	Colon	Colonocyte	No	0	0	0	5.98438	0	0	0	0	0	0	2.6852	0	0	0	0	0	0	0
AAACGAAGTACCCAGC_17	2.6139	0.754929	PCA38	14501	3338	31.3427	Anderson	Colon	Colonocyte	No	0	0	0.524496	2.1501	0	1.12129	0.524496	0	0	0	0	0	0	1.324	0	0	0	0
AAACGAAGTTGTAGCT_13	-0.879867	-5.63911	MDA29	789	420	17.237	Anderson	Colon	TA	No	0	0	0	0	0	0	0	2.61552	0	0	0	2.61552	3.66415	0	0	0	0	0
AAACGCTAGAGCTGCA_15	0.520024	3.69705	MDA41	19112	2972	47.2844	Anderson	Colon	Colonocyte	No	0	0	0	4.8367	2.52662	0.943787	0.716113	0	0	0.716113	0.943787	0	0.716113	0	0	0	0	0
AAACGCTGTCGTATTG_12	-8.26516	-1.93731	MDA23	8026	1665	25.2928	Anderson	Colon	Goblet	No	0	0.809129	0.809129	1.55558	0	0	1.25045	0	0	1.9782	5.41176	0	0	0	0	0	0	0
AAACGCTGTGTTCGTA_13	0.746476	-6.7282	MDA29	2709	886	15.8361	Anderson	Colon	TA	No	0	0	0	0	0	0	0	0	0	0	0	0	2.12618	0	0	0	0	0
AAACGCTGTTCTGAGT_12	-2.72098	5.40016	MDA23	786	227	24.6819	Anderson	Colon	Colonocyte	No	0	0	0	6.01157	0	0	0	0	0	0	3.27508	0	0	0	0	0	0	0
AAACGCTGTTGGGATG_12	-8.75938	-1.36431	MDA23	7257	1685	24.4316	Anderson	Colon	Goblet	No	0	1.32334	0	0.866251	0	0	1.32334	0	0	0	5.4548	0	0	0	0	0	0	0
AAACGCTTCCCATAAG_18	-2.69321	6.19162	PCA44	1673	582	21.5182	Anderson	Colon	Colonocyte	No	0	1.94266	0	4.68759	3.88811	0	0	0	0	0	2.94085	0	0	0	0	0	0	0
AAACGCTTCGTCAAAC_17	13.8826	1.89808	PCA38	2054	767	28.4323	Anderson	Colon	Tuft	No	0	0	0	1.76961	0	0	0	0	0	0	2.74763	0	0	0	0	0	0	0
AAACGGGAGAGCCCAA.C2_11	-5.37596	-2.67191	C2	2320.56	2029	2.56583	Parikh	Colon	Goblet	No	0	0	1.45772	2.13062	1.45772	0	1.45772	1.81511	0	2.35026	3.32668	1.45772	0	1.45772	0	0	0	0
AAACGGGAGAGCTGGT.B2_9	0.878577	-5.64096	B2	1988.18	1110	2.6107	Parikh	Colon	Stem	No	0	2.08249	0	0	0	2.08249	2.38384	0	0	0	2.08249	0	2.53713	0	0	0	0	0
AAACGGGAGCCCTAAT_Colon.2_Progenitor_2	3.60914	-4.74957	Colon.2	18351	3055	8.8987	Wang	Colon	Stem	No	0	0	0	1.94508	0.434978	0.968803	1.15679	0	0	0.737097	2.21637	0.434978	0.737097	1.45151	0.968803	0.434978	0	0
AAACGGGAGCTGTCTA_Rectum.1_TA_3	-0.230646	-8.5225	Rectum.1	18944	3713	15.0707	Wang	Rectum	TA	No	0	0.423876	0	1.1351	0	0.94919	1.65307	0	0	0	4.55901	1.42725	1.54652	0.720637	0.720637	0	0	0
AAACGGGAGCTTCGCG.C1_10	2.44135	-4.19054	C1	1793.94	1300	3.62726	Parikh	Colon	Stem	No	0	0	0	0	0	0	0	0	0	0	2.18094	0	0	1.82608	0	1.82608	0	0
AAACGGGAGTACGCCC_Colon.1_Enterocyte_1	6.60454	1.45481	Colon.1	5307	1697	26.9079	Wang	Colon	Paneth-like	No	0	0	0	2.34387	0	1.56205	1.05928	1.89505	2.34387	0	2.51007	0	0	1.05928	0	0	0	0
AAACGGGAGTCGATAA.C1_10	-5.78915	-3.05388	C1	1717.68	1083	3.68749	Parikh	Colon	Goblet	No	0	0	0	2.50405	0	0	0	0	0	2.7618	3.4819	0	0	0	0	0	0	0
AAACGGGAGTTTCCTT_Rectum.1_Stem.Cell_3	2.67855	-4.9463	Rectum.1	23405	3776	9.83551	Wang	Rectum	Stem	No	0	0.355756	0	0.996593	0.355756	1.384	0	0	0.355756	0	2.11184	0.355756	0.617625	1.384	1.27076	0.617625	0	0
AAACGGGCAAGAGTCG_Rectum.2_Progenitor_4	1.25664	3.35055	Rectum.2	17225	3678	17.0392	Wang	Rectum	Colonocyte	No	0	1.00856	0.457774	4.68048	2.1456	1.82857	2.70359	0	0	0.457774	2.07526	0	0.770619	0.770619	0.457774	0	0	0
AAACGGGCAATGTTGC.B2_9	-0.688079	4.60753	B2	2141.83	1437	2.20978	Parikh	Colon	Colonocyte	No	0	0	1.76654	3.34709	2.85914	0	0	0	0	0	0	0	0	0	0	0	0	0
AAACGGGCACCAGCAC.B2_9	0.59386	7.46101	B2	2646.42	2730	2.35011	Parikh	Colon	Colonocyte	No	0	2.14002	1.1596	3.06179	2.60621	1.51855	1.1596	0	0	0	1.51855	0	0	1.1596	0	0	0	0
AAACGGGCAGCCTATA.C2_11	1.08298	1.35276	C2	1716.34	1125	3.61467	Parikh	Colon	Colonocyte	No	0	0	0	3.00807	2.04748	0	2.04748	0	0	0	2.6575	0	0	0	0	0	0	0
AAACGGGCAGGCGATA.C2_11	0.056676	4.13432	C2	1943.17	1427	3.35015	Parikh	Colon	Colonocyte	No	0	2.48622	1.74347	3.32343	2.55351	0	2.69222	0	0	0	2.27986	0	1.74347	0	0	0	0	0
AAACGGGCATAACCTG_Colon.2_Progenitor_2	2.06129	-1.87893	Colon.2	8256	1918	27.0349	Wang	Colon	Progenitor	No	0	0	0	3.55291	0	1.76558	2.47664	0	0	0	1.76558	0.793554	0	1.53336	0	0	0	0
AAACGGGCATATGAGA_Rectum.1_TA_3	-0.519695	-8.43071	Rectum.1	24867	4449	14.4851	Wang	Rectum	TA	No	0	0	0.337999	1.10217	0	0.958797	1.61371	0	0.590161	3.01075	5.08422	1.69075	1.61371	0.79137	0.337999	0	0	0
AAACGGGCATGTTCCC.C1_10	1.13368	-7.27498	C1	2353.1	2432	2.64565	Parikh	Colon	TA	No	0	0	0	2.13971	0	1.25625	1.25625	1.25625	0	2.53768	3.02081	1.82831	2.06246	0	0	1.62539	0	0
AAACGGGGTACCGTTA_Colon.2_Enterocyte_2	0.742701	4.09526	Colon.2	11286	2920	21.602	Wang	Colon	Colonocyte	No	0	0.634487	1.01961	5.4286	2.77651	1.84314	1.51385	0	0	0.634487	1.84314	0	0	0	0	0	0	0
AAACGGGGTCAACATC.B1_8	2.86409	0.696608	B1	2726.95	2861	2.10042	Parikh	Colon	Colonocyte	No	0	1.16131	1.16131	2.3029	1.16131	2.01728	0	0	0	0	2.17384	0	0	1.7136	0	0	0	0
AAACGGGGTCAGAAGC_Colon.1_Progenitor_1	-0.577428	4.1757	Colon.1	26635	4297	12.8628	Wang	Colon	Colonocyte	No	0	1.17948	0.917004	5.07166	0.917004	2.30365	0.560125	0	0	0	1.77169	0	0.560125	0	0	0	0	0
AAACGGGGTCAGAGGT_Colon.1_Stem.Cell_1	3.59445	-4.69914	Colon.1	24165	3821	10.6849	Wang	Colon	Stem	No	0	0.346296	0	0.80713	0	1.85312	0	0	0	0.346296	2.53267	0.603027	0	1.36014	0.976553	0.976553	0	0
AAACGGGGTCCCTTGT.C1_10	0.876852	-7.18916	C1	2124.38	1619	2.09959	Parikh	Colon	TA	No	0	0	0	2.57159	0	1.60871	0	0	0	0	1.96377	1.96377	2.15026	1.60871	0	1.60871	0	0
AAACGGGGTCGAGTTT_Colon.1_Progenitor_1	3.3636	-1.69166	Colon.1	21317	3544	11.0334	Wang	Colon	Progenitor	No	0	0.384656	0.384656	0.878517	0	2.24538	0.384656	0	0	0.384656	2.34009	0	0	1.33885	0	0	0	0
AAACGGGGTCTAGTGT.C2_11	-2.30678	6.21464	C2	1633.46	1178	3.88699	Parikh	Colon	Colonocyte	No	0	1.88815	0	3.61082	2.43652	0	0	0	0	0	2.71422	0	0	0	0	0	0	0
AAACGGGGTCTTCGTC_Rectum.1_Goblet_3	-5.1578	-3.91651	Rectum.1	12570	2535	11.8218	Wang	Rectum	Goblet	No	0	1.21984	0	0.952079	0	0	1.43083	0	0	3.33394	6.2563	0	0.952079	0	0	0	0	0
AAACGGGGTCTTTCAT.B1_8	-0.378732	7.62427	B1	2568.85	2669	1.78493	Parikh	Colon	Colonocyte	Yes	1.14586	1.50855	1.14586	3.12926	2.79486	0	1.14586	0	0	0	2.44523	0	1.50855	0	0	0	0	0
AAACGGGGTGAGGGTT_Rectum.2_Enterocyte_4	6.19776	0.729018	Rectum.2	4450	1173	9.66292	Wang	Rectum	Paneth-like	No	0	0	0	1.17779	0	0	2.0466	2.67299	3.331	0	1.17779	0	0	0	0	0	1.17779	0
AAACGGGGTTCGTTGA.B1_8	-8.12362	-2.2084	B1	2214.68	2145	2.53865	Parikh	Colon	Goblet	No	0	2.0731	0	2.77076	0	0	2.0731	0	0	2.55372	3.41014	0	0	0	0	0	0	0
AAACGGGTCATTGCGA_Rectum.1_Progenitor_3	0.961644	2.11412	Rectum.1	12701	3087	18.219	Wang	Rectum	Colonocyte	No	0	0	0.580728	3.50498	1.21254	2.18306	2.26807	0	0	0.580728	1.42295	0	1.21254	1.21254	0.580728	0	0	0
AAACGGGTCCGCGTTT.C1_10	-0.677074	3.50959	C1	1843.27	1251	2.82336	Parikh	Colon	Colonocyte	No	0	1.85536	0	3.54714	2.58183	0	0	0	0	0	2.20217	0	1.85536	0	0	0	0	0
AAACGGGTCCTAAGTG.B2_9	-8.47037	-0.947663	B2	1511.24	1154	3.96879	Parikh	Colon	Goblet	No	0	0	0	2.79612	0	0	1.96849	0	0	2.64006	3.71184	0	0	0	0	0	0	0
AAACGGGTCTCTAAGG_Colon.2_Enterocyte_2	-0.525448	4.71646	Colon.2	19201	3272	25.582	Wang	Colon	Colonocyte	No	0	1.53593	0	5.36114	2.43503	0.71374	2.05033	0	0	0	1.90641	0.419241	0.71374	0	0	0	0	0
AAACGGGTCTCTTGAT_Rectum.1_Progenitor_3	1.80018	-1.2577	Rectum.1	13360	2936	21.1527	Wang	Rectum	Progenitor	No	0	0.915092	0	0.55876	0	1.3848	1.70311	0	0	0	2.1383	0	0	1.55657	0	0	0	0
AAACGGGTCTGCCAGG.C2_11	-2.19184	7.30807	C2	1712.28	1419	3.68313	Parikh	Colon	Colonocyte	No	0	2.37825	0	3.49255	2.98422	0	2.82488	0	0	0	3.08583	0	0	0	0	0	0	0
AAAGAACAGAGCCATG_12	-5.0298	-4.10669	MDA23	916	466	19.3231	Anderson	Colon	Goblet	No	0	0	0	0	0	0	0	0	0	3.12825	5.4392	0	0	0	0	0	0	0
AAAGAACAGCATCAAA_18	0.0874859	-2.30745	PCA44	3400	1179	5.26471	Anderson	Colon	Colonocyte	No	0	1.37148	0	0	0	0	1.37148	0	0	0	0	1.92896	0	0	0	0	0	0
AAAGAACAGTAGTCTC_15	7.28681	6.94434	MDA41	2207	576	44.8573	Anderson	Colon	Paneth-like	No	0	0	0	2.95095	0	0	0	0	1.71038	0	0	0	0	0	0	0	0	0
AAAGAACCACAGAAGC_13	-0.486231	-5.52911	MDA29	981	483	12.1305	Anderson	Colon	TA	No	0	0	0	0	0	0	0	0	0	0	2.41535	3.0628	2.41535	0	0	0	0	0
AAAGAACCATGATAGA_12	-3.00303	3.42819	MDA23	2020	741	12.4752	Anderson	Colon	Colonocyte	No	0	0	0	6.68215	2.38885	0	0	0	0	0	2.38885	0	0	0	0	0	0	0
AAAGAACGTCAAGCCC_14	-8.64084	0.518756	MDA37	7922	1458	39.2451	Anderson	Colon	Goblet	No	0	0.816385	0	1.98945	0	0	0	0	0	0	4.77402	0	0	0	0	0	0	0
AAAGAACGTCAGCTTA_16	-1.67887	1.1189	MDA43	588	220	39.6259	Anderson	Colon	Colonocyte	No	0	0	0	6.3617	0	0	0	0	0	0	0	0	0	0	0	0	0	0
AAAGAACTCACTAGCA_13	-0.327589	-5.86109	MDA29	924	454	27.5974	Anderson	Colon	TA	No	0	0	0	0	0	0	0	2.47001	0	0	0	3.11994	2.47001	0	0	0	0	0
AAAGAACTCCGCTTAC_12	-5.65082	-1.5323	MDA23	6336	1876	15.6408	Anderson	Colon	Goblet	No	0	0	0	0	0	0	0	0	0	2.34849	5.87081	0	0.947124	0.947124	0	0	0	0
AAAGATGAGATCGGGT.B2_9	1.47374	4.22362	B2	2755.71	2465	2.02991	Parikh	Colon	Colonocyte	No	0	1.30881	1.30881	3.06669	2.22985	1.65503	0	0	0	0	0	0	1.30881	0	0	0	0	0
AAAGATGAGCGACGTA_Rectum.1_Progenitor_3	3.99804	-1.09793	Rectum.1	12090	2856	15.9222	Wang	Rectum	Progenitor	No	0	0.602746	0	2.3911	0	1.63621	1.91544	0	0.602746	0	2.13348	0	0.602746	0.976166	0	0	0	0
AAAGATGAGGACAGAA_Colon.1_Progenitor_1	3.18837	-1.82389	Colon.1	24617	4129	12.4914	Wang	Colon	Progenitor	No	0	0.594678	0.340908	1.53816	0	3.02036	0.340908	0	0	0	1.44687	0	0.96504	1.77065	0.340908	0	0	0
AAAGATGAGGACTGGT.C2_11	1.00675	3.10431	C2	2026.61	1450	2.90688	Parikh	Colon	Colonocyte	No	0	0	0	3.3141	0	1.71839	2.77194	0	0	0	2.36829	0	0	0	0	0	0	0
AAAGATGAGGCTCATT.C1_10	-0.652137	-0.0638277	C1	1708.56	853	3.79572	Parikh	Colon	Colonocyte	No	2.37055	0	0	3.39429	0	2.37055	0	0	0	0	0	0	0	0	0	0	0	0
AAAGATGAGTACACCT_Colon.2_Progenitor_2	1.65267	-7.24775	Colon.2	22819	3740	8.52798	Wang	Colon	TA	No	0	0.629388	0.363414	1.90166	0	1.96505	1.01266	0	0	0.363414	1.59819	1.40306	1.28906	1.16038	0.629388	0.363414	0	0
AAAGATGAGTGTACTC_Rectum.1_Goblet_3	-5.2641	-4.24525	Rectum.1	9445	2169	24.1927	Wang	Rectum	Goblet	No	0	0.722104	0	0.722104	0	0.722104	0	0	0	1.99505	5.54993	0	0	0	1.13704	0	0	0
AAAGATGCAAGCTGTT.B1_8	0.783709	4.27745	B1	2353.9	2027	2.7705	Parikh	Colon	Colonocyte	No	0	0	1.485	3.06571	2.56857	1.485	2.36328	0	0	1.485	2.30694	0	0	0	0	0	0	0
AAAGATGCAAGGCTCC.C1_10	-7.23823	-2.58997	C1	2285.72	1917	2.50947	Parikh	Colon	Goblet	No	0	0	0	2.14663	0	0	0	0	0	2.68861	3.3008	0	1.47276	0	0	0	0	0
AAAGATGCAAGTTAAG_Rectum.2_Progenitor_4	2.39353	-5.76878	Rectum.2	22597	3886	10.5988	Wang	Rectum	Stem	No	0	0	0.366403	1.41044	0	2.14278	1.606	0.366403	0	0	2.08946	0.366403	0.633967	1.0189	0.366403	0	0	0
AAAGATGCACAGATTC.B2_9	1.75527	-2.0866	B2	2260.54	1767	2.79565	Parikh	Colon	Stem	No	0	1.64145	0	2.36338	0	0	1.64145	0	1.98358	1.64145	0	0	1.64145	0	0	1.64145	0	0
AAAGATGCAGACAAAT_Colon.2_Progenitor_2	2.19646	-3.64109	Colon.2	15817	2755	11.7405	Wang	Colon	Stem	No	0	0.489948	0	1.69113	0	0.817337	2.22127	0	0	0.817337	2.07374	0	0.489948	0.489948	1.06357	1.42579	0	0
AAAGATGCAGTGACAG_Rectum.2_Goblet_4	-4.79324	-4.1106	Rectum.2	5367	1615	10.6205	Wang	Rectum	Goblet	No	0	1.05195	0	1.05195	0	0	1.05195	0	0	4.24764	6.12576	0	1.88551	0	0	0	0	0
AAAGATGCAGTTCCCT.C2_11	1.2052	-2.22526	C2	1650.69	831	3.59487	Parikh	Colon	Colonocyte	No	0	0	0	0	0	2.38272	2.66754	0	2.38272	0	2.81155	0	0	0	0	0	0	0
AAAGATGCATTGGTAC_Rectum.2_Goblet_4	-8.52871	0.377293	Rectum.2	4535	1482	4.18964	Wang	Rectum	Goblet	No	0	1.16473	0	0	0	0	0	0	0	0	6.09632	0	0	0	0	0	0	0
AAAGATGGTAGAGCTG_Colon.1_Progenitor_1	1.91827	-2.3301	Colon.1	11957	2357	17.0862	Wang	Colon	Stem	No	0	1.4691	0.607769	1.64512	0	1.4691	0	0	0	0.607769	1.25533	0	0	0	0	0	0	0
AAAGATGGTAGATTAG_Rectum.1_Stem.Cell_3	1.75403	-5.02692	Rectum.1	24138	3832	17.1182	Wang	Rectum	Stem	No	0	0	0	1.36097	0.346624	0	0.346624	0.346624	0	3.22002	5.16478	0	0	1.97606	1.24867	1.55362	0	0
AAAGATGGTCACTGGC.B1_8	-1.28141	4.12541	B1	1697.31	1134	3.48115	Parikh	Colon	Colonocyte	No	0	1.99793	0	3.50445	2.33828	1.99793	2.82233	0	0	0	2.70754	0	1.99793	0	0	0	0	0
AAAGATGGTCGGCACT_Colon.1_Progenitor_1	3.44429	-1.80184	Colon.1	18345	3653	10.2753	Wang	Colon	Progenitor	No	0	0.737267	0.969006	0.969006	0	2.82186	0	0	0	0.435094	0.969006	0.737267	0	2.09018	0	0	0	0
AAAGATGGTCTCCATC.C1_10	-2.06681	4.20865	C1	1551.24	788	3.1553	Parikh	Colon	Colonocyte	No	0	0	0	3.65779	2.37417	0	0	0	0	0	0	0	0	0	0	0	0	0
AAAGATGGTCTTCGTC_Rectum.1_Goblet_3	-8.54244	-1.10589	Rectum.1	11132	2236	11.3367	Wang	Rectum	Goblet	No	0	0	0	2.10249	0.640965	0	0	0	0	1.02841	6.17711	0	0	0	0	0	0	0
AAAGATGGTCTTCTCG.A2_7	1.18709	-6.93571	A2	2454.87	1393	0.827922	Parikh	Colon	TA	No	0	0	0	1.89658	0	0	0	0	0	0	0	2.34169	2.34169	0	0	0	0	0
AAAGATGGTGCTCTTC.B1_8	-0.165321	7.52812	B1	2354.19	2480	2.39689	Parikh	Colon	Colonocyte	Yes	1.19193	2.15394	1.76997	3.26471	2.92412	0	1.19193	0	0	0	2.48076	0	0	0	0	0	0	0
AAAGATGGTGGGTCAA.C2_11	-0.700341	3.75867	C2	1927.29	1681	3.40188	Parikh	Colon	Colonocyte	No	0	2.28778	1.46667	3.2093	2.65297	0	2.67769	0	0	0	0	0	0	0	0	0	0	0
AAAGATGGTTCAGACT_Rectum.1_Enterocyte_3	0.265821	7.14053	Rectum.1	13501	2989	24.9463	Wang	Rectum	Colonocyte	Yes	0.908812	1.69454	0.908812	4.66511	3.49194	0	0.554279	0	0.554279	0	3.00854	0	0.908812	0	0	0	0	0
AAAGATGGTTCGCTAA_Colon.2_Progenitor_2	1.81258	-4.06781	Colon.2	15765	3095	15.8262	Wang	Colon	Stem	No	0	0	0.819177	2.74658	0	1.26335	1.99377	0	0.491225	2.93177	4.84099	0	0.491225	0	0	0	0	0
AAAGATGGTTGACGTT.C1_10	-2.04269	2.58824	C1	1534.71	1042	4.1219	Parikh	Colon	Colonocyte	No	0	0	2.00923	3.69886	2.81667	0	0	0	0	0	2.54659	0	0	0	0	0	0	0
AAAGATGTCATGGTCA_Colon.2_Progenitor_2	2.90001	-5.52791	Colon.2	16589	3132	8.36699	Wang	Colon	Stem	No	0	0.471758	0.471758	1.65243	0	1.94992	3.14862	0	0	0	1.76173	0.791008	1.03262	1.22707	0	0	0	0
AAAGATGTCCCTAATT.C2_11	2.10626	3.02344	C2	2287.59	1908	2.58841	Parikh	Colon	Colonocyte	No	0	1.88627	0	2.73444	1.53412	0	2.19392	0	0	0	0	0	0	0	0	0	0	0
AAAGATGTCTTTAGGG.C2_11	-5.1959	-3.24709	C2	2928.15	3536	1.91906	Parikh	Colon	Goblet	No	0	0.92894	0.92894	1.72029	0	0	0.92894	0	0	2.44646	2.87346	0	0	0	0	0	0	0
AAAGCAAAGACAGACC.B2_9	-1.37657	6.58551	B2	2308.42	2162	2.03766	Parikh	Colon	Colonocyte	No	0	1.86279	0	3.25501	2.79986	0	0	0	0	1.29065	1.66048	0	0	0	0	0	0	0
AAAGCAAAGATGAGAG_Colon.2_Progenitor_2	4.68181	-2.10237	Colon.2	28323	4405	11.3018	Wang	Colon	Progenitor	No	0	0.302376	0	2.86757	0.302376	2.32041	3.09938	0.302376	0.534233	0.534233	1.24458	0.302376	0.534233	1.01717	0.302376	0	0	0
AAAGCAAAGCCCAATT_Rectum.1_Progenitor_3	2.25567	-6.05184	Rectum.1	40972	5608	15.5545	Wang	Rectum	Stem	No	0	0.549397	0.218388	0.901954	0	1.63884	1.81245	0	0.218388	0	2.08914	0.397526	0.681215	1.36834	0.218388	0	0	0
AAAGCAAAGTACTTGC.C1_10	0.629503	-0.647616	C1	1653.72	842	2.47675	Parikh	Colon	Colonocyte	No	0	0	2.31748	3.38967	0	0	2.76211	0	0	0	0	0	0	0	0	2.31748	0	0
AAAGCAAAGTAGGCCA_Rectum.1_TA_3	-0.829813	-8.07846	Rectum.1	23378	4424	9.11969	Wang	Rectum	TA	No	0	0.618157	0.356102	0.825603	0.356102	1.38486	1.66346	0.997321	0.356102	0	3.31494	2.56318	2.59561	1.57893	0	0	0	0
AAAGCAAAGTGTACTC.B2_9	-0.357113	7.29443	B2	2074.07	1400	2.27451	Parikh	Colon	Colonocyte	No	0	1.8006	1.8006	3.37175	2.95498	0	0	0	0	1.8006	1.8006	0	0	0	0	0	0	0
AAAGCAACAAAGCGGT_Colon.1_Goblet_1	-5.84176	-4.56633	Colon.1	7315	1619	16.6917	Wang	Colon	Goblet	No	0	0	0.861646	1.31751	0	0	0	0	0	3.24286	5.93209	0	0	0	0	0	0	0
AAAGCAACAAATACAG.C1_10	1.77525	-3.25303	C1	1454.81	699	4.77384	Parikh	Colon	Stem	No	0	0	0	2.57034	0	0	0	3.0748	0	0	0	0	3.0748	0	2.57034	0	0	0
AAAGCAACAATGTAAG.C2_11	1.83306	-5.36183	C2	2146.06	1795	2.55331	Parikh	Colon	Stem	No	0	0	0	1.54216	0	1.54216	1.90261	0	0	0	1.54216	0	0	0	0	1.90261	0	0
AAAGCAACACAGAGGT_Colon.2_TA_2	-2.2844	-7.72738	Colon.2	16286	3529	7.48496	Wang	Colon	TA	No	0	0	0	2.75599	0.478731	2.04824	2.48927	0	0.478731	0	1.54418	1.04453	2.12445	1.40367	0	0	0	0
AAAGCAACACCAACCG_Colon.2_Goblet_2	-5.93492	-3.72272	Colon.2	9814	2146	10.4137	Wang	Colon	Goblet	No	0	0	0	2.09589	0	0.702579	0.702579	0	1.11117	3.84701	6.37485	0.702579	0.702579	0	0	0	0	0
AAAGCAACAGACACTT.C2_11	-2.08012	-7.73371	C2	2227.03	1655	2.89052	Parikh	Colon	TA	No	0	0	1.65359	1.65359	0	0	1.65359	0	0	0	2.71174	0	2.17542	0	0	0	0	0
AAAGCAACAGATCCAT.C2_11	-6.03427	-2.49875	C2	2817.97	2727	1.93438	Parikh	Colon	Goblet	No	0	0	0	1.53755	0	0	0	0	0	1.18701	3.05014	0	1.18701	0	0	0	0	0
AAAGCAACAGGGTTAG_Colon.2_Goblet_2	-6.20001	-4.18613	Colon.2	6884	1728	12.5073	Wang	Colon	Goblet	No	0	0	0	1.67858	0	0	1.36233	0	0	3.94821	5.77014	0	0	0	0	0	0	0
AAAGCAACAGGTGCCT_Colon.2_TA_2	0.053826	-7.85009	Colon.2	28027	4074	8.57388	Wang	Colon	TA	No	0	0	0	1.51907	0	1.14448	0.886736	0	0.305128	0.538595	1.66423	2.48996	1.79096	0.886736	0.886736	1.02389	0	0
AAAGCAACAGTGAGTG.B1_8	-2.02778	-8.38634	B1	2387.14	1784	2.42015	Parikh	Colon	TA	No	0	1.96766	0	2.1422	0	0	0	0	0	2.95737	3.1836	0	2.45527	0	0	0	0	0
AAAGCAACAGTTAACC_Rectum.1_Progenitor_3	-0.00147742	3.01046	Rectum.1	16558	3478	25.0332	Wang	Rectum	Colonocyte	No	0	0.792031	0.472462	4.63536	2.18055	0.472462	0.792031	0	0	0	1.95152	0	0.792031	0	0	0	0	0
AAAGCAACATCCCACT.C2_11	3.42162	-4.79998	C2	1694.19	1090	2.55731	Parikh	Colon	Stem	No	0	0	0	2.70243	0	0	2.7662	0	0	0	2.7662	0	0	0	0	2.70243	0	0
AAAGCAAGTACTTGAC_Colon.1_Progenitor_1	1.84174	-0.204152	Colon.1	12501	2925	22.4862	Wang	Colon	Progenitor	No	0	0.587751	0.955462	3.82421	0	2.56488	0	0	0	0	0.955462	0	0.587751	0	0	0	0	0
AAAGCAAGTAGCTAAA_Colon.2_Enterocyte_2	3.29698	-0.288633	Colon.2	19845	3517	13.3686	Wang	Colon	Progenitor	No	0	0.697045	0.408065	4.90182	0.408065	2.25826	1.95258	0	0.697045	0.408065	2.20414	0	0.408065	0.920966	0	0	0	0
AAAGCAAGTATAATGG.A2_7	3.88699	-1.38299	A2	2273	1376	2.5638	Parikh	Colon	Progenitor	No	0	1.92493	0	1.92493	0	2.38282	1.92493	0	0	1.92493	2.98207	0	0	1.92493	0	0	0	0
AAAGCAAGTCCATGAT.C2_11	-0.0644015	-1.96748	C2	1580.07	832	4.14066	Parikh	Colon	Colonocyte	No	0	0	0	0	0	2.3266	0	0	0	0	2.62822	0	0	0	0	0	0	0
AAAGCAAGTCCTCCAT.B2_9	0.0504881	6.3281	B2	2427.23	2229	2.25503	Parikh	Colon	Colonocyte	No	0	1.85418	1.29252	3.18231	2.73761	0	0	0	1.29252	0	0	0	0	0	0	0	0	0
AAAGCAAGTGGCGAAT_Rectum.2_Goblet_4	-4.6069	-4.49702	Rectum.2	9987	1884	10.8841	Wang	Rectum	Goblet	No	0	0	0	1.09948	1.09948	0.693798	0	0	0	1.79284	5.02517	0.693798	0	0.693798	0	0.693798	0	0
AAAGCAAGTGTTCGAT_Colon.2_Progenitor_2	3.27596	-2.66681	Colon.2	7383	1834	11.5536	Wang	Colon	Progenitor	No	0	0.856313	0	2.84802	0	2.57947	2.57947	0	0	0.856313	2.05057	0	0.856313	1.31074	0	0	0	0
AAAGCAAGTTACGGAG.B2_9	-1.46873	7.82373	B2	2215.76	2110	2.62036	Parikh	Colon	Colonocyte	Yes	1.3081	2.02234	0	3.14764	2.79851	0	0	0	0	0	2.02234	0	0	0	0	0	0	0
AAAGCAAGTTTGTGTG_Colon.2_Goblet_2	-6.26304	-2.84447	Colon.2	15627	3167	17.457	Wang	Colon	Goblet	No	0	0.494646	0.494646	3.067	0	2.00137	3.30456	0	0.494646	3.20587	5.50048	0	0.494646	0.824104	0	0	0.494646	0
AAAGCAATCACAACGT_Colon.1_Progenitor_1	2.10796	-2.99963	Colon.1	12323	2661	19.9221	Wang	Colon	Stem	No	0	0.59415	0	0.964312	0	1.23386	0.964312	0	0	0.59415	2.20991	0	0.59415	1.62086	0	0	0	0
AAAGCAATCACCATAG.C2_11	6.31604	5.45904	C2	1739.47	1424	3.50644	Parikh	Colon	Paneth-like	No	0	2.37884	0	3.44747	2.24889	0	1.67301	0	2.82101	0	2.8858	0	0	0	0	0	0	0
AAAGCAATCTATCGCC.B1_8	0.804162	-6.7614	B1	1867.91	1077	3.02375	Parikh	Colon	TA	No	0	0	0	2.71693	0	2.06201	2.06201	0	0	0	2.77545	0	2.06201	0	0	0	0	0
AAAGCAATCTCTAAGG_Colon.2_TA_2	0.232369	-7.80306	Colon.2	18108	3429	10.5092	Wang	Colon	TA	No	0	0.4397	0.4397	1.87525	0	1.32474	3.54636	0	0.74407	0.74407	2.03168	1.78678	2.22825	0	0.4397	0	0	0
AAAGCAATCTTGCATT.B1_8	0.329392	1.63783	B1	2000.24	1040	2.99283	Parikh	Colon	Colonocyte	No	0	0	0	3.20184	2.64712	0	0	0	0	0	2.50671	0	0	0	0	0	0	0
AAAGGATGTCATCACA_12	0.528363	8.77868	MDA23	4782	1297	34.4626	Anderson	Colon	Colonocyte	No	0	1.12855	1.64526	4.53273	4.53273	0	0	0	0	0	1.12855	0	0	0	0	0	0	0
AAAGGATGTGTACATC_18	-1.94568	4.82185	PCA44	1261	416	30.2934	Anderson	Colon	Colonocyte	No	0	0	0	6.04335	3.21047	0	0	0	0	0	0	0	0	0	0	0	0	0
AAAGGATTCCATCCGT_12	-2.01814	2.55483	MDA23	1780	564	43.3708	Anderson	Colon	Colonocyte	No	0	0	0	5.97701	1.88979	0	0	0	0	0	1.88979	0	0	0	0	0	0	0
AAAGGATTCCTGGGAC_13	-0.343947	-5.58674	MDA29	1666	579	24.6699	Anderson	Colon	TA	No	0	0	0	1.94625	0	0	0	0	0	0	0	2.94482	2.94482	0	0	0	0	0
AAAGGATTCGACATCA_15	2.10962	3.18714	MDA41	10987	2533	47.3014	Anderson	Colon	Stem	No	0	0.64719	1.03686	2.80171	2.114	1.03686	0	0	0	0	0.64719	0	1.03686	0	0	0	0	0
AAAGGATTCTGTTGGA_15	7.49436	6.72304	MDA41	2031	604	36.5337	Anderson	Colon	Paneth-like	No	0	0	0	2.38392	0	0	0	2.75818	3.02988	0	0	0	0	0	0	0	0	0
AAAGGGCAGCACACAG_12	-4.92687	-4.01834	MDA23	17776	2631	48.2842	Anderson	Colon	Goblet	No	0	0.753825	0.446323	2.18333	0	0	0	0	0	1.47598	4.7319	0	0.446323	0.446323	0.753825	0	0	0
AAAGGGCAGTCAACAA_13	-0.243915	-7.08632	MDA29	1867	899	18.1575	Anderson	Colon	TA	No	0	0	0	0	0	0	0	0	0	0	0	3.32435	3.11017	0	0	0	0	0
AAAGGGCCAACCTAAC_17	-0.571789	6.24838	PCA38	13089	2553	15.4328	Anderson	Colon	Colonocyte	No	0	1.1915	0	5.48119	3.522	0	0	0	0	0	0.567584	0	0.567584	0	0	0	0	0
AAAGGGCCACCTTCGT_12	-3.30908	4.36918	MDA23	1866	566	48.5531	Anderson	Colon	Colonocyte	No	0	0	0	5.72511	0	0	0	0	0	0	1.84988	0	0	0	0	0	0	0
AAAGGGCCATAGCTGT_13	0.153168	-0.921768	MDA29	797	428	14.1782	Anderson	Colon	Colonocyte	No	0	0	0	3.93551	0	2.60617	0	0	0	0	2.60617	0	2.60617	0	2.60617	0	0	0
AAAGGGCGTCTCTCAC_15	-0.000232724	-1.87041	MDA41	762	304	40.8136	Anderson	Colon	Colonocyte	No	0	0	0	2.64783	0	0	2.64783	0	0	0	0	0	2.64783	0	0	0	0	0
AAAGGGCGTGTCCGGT_16	-3.94842	4.74162	MDA43	2854	1125	5.11563	Anderson	Colon	Colonocyte	No	0	0	0	6.29267	3.48231	0	0	0	0	0	0	0	0	0	0	0	0	0
AAAGGGCGTTACACTG_17	0.0396319	5.85545	PCA38	28438	3885	19.8326	Anderson	Colon	Colonocyte	No	0	1.33845	0.878202	5.20646	4.08974	0	0.30132	0	0	0	0.72024	0	0	0	0	0	0	0
AAAGGGCGTTTACGTG_17	-9.05848	0.186975	PCA38	14985	2465	35.6356	Anderson	Colon	Goblet	No	0	1.09928	0	0.84787	0	0	0	0	0	0	4.94975	0	0	0	0	0	0	0
AAAGGGCTCGTCCTTG_18	-5.59007	-2.06119	PCA44	2628	882	12.481	Anderson	Colon	Goblet	No	0	0	0	2.99703	0	0	0	0	0	3.17099	5.69643	0	0	0	0	0	0	0
AAAGGGCTCTAGCCAA_16	-0.316489	-0.618385	MDA43	972	420	19.1358	Anderson	Colon	Colonocyte	No	0	0	0	5.70163	2.42375	0	0	0	0	0	0	0	0	0	0	0	0	0
AAAGGTAAGCCTCACG_12	-1.21335	8.80432	MDA23	15222	2196	41.4794	Anderson	Colon	Colonocyte	No	0	1.28862	0	4.07433	2.93053	0	0.838929	0	0	0	3.17776	0	0	0	0	0	0	0
AAAGGTAAGTATGATG_14	-1.65099	7.24032	MDA37	8844	1499	41.8137	Anderson	Colon	Colonocyte	No	0	0	0	3.97053	3.16185	0	0	0	0	0	0	0	0	0	0	0	0	0
AAAGGTAAGTGTAGTA_14	-7.96489	0.560525	MDA37	5455	1011	44.1613	Anderson	Colon	Goblet	No	0	0	1.0414	0	0	0	1.0414	0	0	0	3.76499	0	0	0	0	0	0	0
AAAGGTAGTAACATAG_15	1.3188	2.86035	MDA41	3293	954	42.15	Anderson	Colon	Colonocyte	No	0	0	0	3.44577	2.31355	0	0	0	0	1.39544	0	0	1.95635	0	0	0	0	0
AAAGGTATCATGCAGT_13	0.459697	-6.38508	MDA29	823	459	18.3475	Anderson	Colon	TA	No	0	0	0	4.45498	0	0	0	0	0	0	0	2.57647	2.57647	0	0	0	0	0
AAAGGTATCCAAGGGA_18	-4.15392	-3.63044	PCA44	774	426	5.03876	Anderson	Colon	Goblet	No	0	0	0	0	0	0	0	0	0	4.36335	4.64784	0	0	0	0	0	0	0
AAAGGTATCGTAATGC_12	-5.38159	-2.46703	MDA23	6311	1734	34.1467	Anderson	Colon	Goblet	No	0	0	0	0	0	0	0	0	0	2.1886	4.95599	0	0	0.949546	0.949546	0	0	0
AAAGGTATCTTAGGAC_12	-2.62367	2.14591	MDA23	1641	674	14.808	Anderson	Colon	Colonocyte	No	0	0	0	6.50925	0	0	0	0	0	0	1.95923	0	0	0	0	0	0	0
AAAGGTATCTTCTGTA_14	-1.60871	6.82818	MDA37	2397	832	17.2299	Anderson	Colon	Colonocyte	No	0	2.23471	0	4.61636	3.75464	0	0	0	0	0	0	0	0	0	0	0	0	0
AAAGTAGAGAACTGTA.A1_6	-6.11528	-3.58953	A1	2023.89	1184	2.4591	Parikh	Colon	Goblet	No	0	0	0	2.04846	0	0	0	0	0	2.04846	3.32687	0	0	0	0	0	0	0
AAAGTAGAGAGTAAGG_Rectum.1_Enterocyte_3	-0.200997	8.9673	Rectum.1	5287	1582	29.9603	Wang	Rectum	Colonocyte	Yes	1.06175	1.89826	0	4.056	3.70672	0	0	0	0	0	2.51354	0	1.06175	0	0	0	0	0
AAAGTAGAGAGTCTGG_Rectum.1_Progenitor_3	2.99931	-0.77278	Rectum.1	15581	3210	17.0079	Wang	Rectum	Progenitor	No	0	0.82576	0	2.57979	0	1.81392	2.716	0.495798	0	0	2.16352	0	0	1.43723	0	0	0	0
AAAGTAGAGATATGCA.C2_11	-5.87623	-2.56149	C2	2912.8	3401	1.70935	Parikh	Colon	Goblet	No	0	0.937243	0	1.286	0	0	1.62655	0	0	2.37303	2.9176	0	0.937243	0	0	0	0	0
AAAGTAGAGATGTAAC.B2_9	1.51019	-7.39609	B2	3169.06	3584	1.49222	Parikh	Colon	TA	No	0	0.958894	0	2.40374	0.958894	2.07021	1.49549	0	0	0	0	1.49549	1.49549	0.958894	0	0	0	0
AAAGTAGAGGAGTACC_Colon.2_Progenitor_2	1.20413	1.35061	Colon.2	13243	2886	13.3882	Wang	Colon	Colonocyte	No	0	0.920375	0	5.16725	0	2.30871	4.21139	0	0	0	1.71031	0.562535	0	0	0	0	0	0
AAAGTAGAGGAGTTGC.C2_11	-0.186065	5.37594	C2	2502.79	2505	2.2508	Parikh	Colon	Colonocyte	No	0	2.03152	1.50978	3.22858	2.51676	0	2.69924	0	1.7143	0	1.95254	0	0	0	0	0	0	0
AAAGTAGAGGGTGTTG_Rectum.1_Paneth.like_3	6.86563	4.11395	Rectum.1	18003	3781	12.098	Wang	Rectum	Paneth-like	No	0	1.58683	0	4.10156	0	0.747127	0	1.88017	3.50306	0	2.90248	0	0	0.441773	0	0	0	0
AAAGTAGAGTAACCCT.B2_9	1.33755	-1.86948	B2	1918.85	985	3.40713	Parikh	Colon	Stem	No	0	0	2.54446	2.54446	2.26646	0	0	0	0	0	0	0	0	0	0	0	0	0
AAAGTAGAGTACGCGA.C2_11	0.854952	-7.06348	C2	2277.05	1611	0.999775	Parikh	Colon	TA	No	0	1.6522	0	0	0	1.6522	2.28451	0	0	0	2.43367	2.36851	2.36851	1.6522	0	0	0	0
AAAGTAGAGTGCCAGA.C1_10	-2.45118	6.72386	C1	1781.36	1025	3.39606	Parikh	Colon	Colonocyte	No	0	2.46376	0	3.46746	2.9997	0	0	0	0	0	2.15519	0	0	0	0	0	0	0
AAAGTAGAGTGTACCT_Colon.2_Progenitor_2	4.35658	-2.58192	Colon.2	12812	2670	13.1595	Wang	Colon	Progenitor	No	0	0.576904	0	2.94191	0.576904	1.20644	2.33855	0	0.576904	0.576904	1.58976	0	0.576904	2.08252	0.576904	0	0	0
AAAGTAGCAACGCACC.B2_9	0.581373	7.91167	B2	2309.94	1870	2.60401	Parikh	Colon	Colonocyte	Yes	1.51957	2.54556	1.51957	3.19259	2.84379	0	0	0	0	1.51957	1.51957	0	0	0	0	0	0	0
AAAGTAGCAAGACGTG.C1_10	-2.79754	6.49484	C1	1552.63	979	3.62631	Parikh	Colon	Colonocyte	No	0	2.46937	0	2.75039	2.46937	0	0	0	0	0	2.13443	0	0	0	0	0	0	0
AAAGTAGCAAGCCGCT.C1_10	0.698545	-8.25758	C1	2480.12	1992	2.11954	Parikh	Colon	TA	No	0	0	0	2.8177	0	1.52111	1.52111	0	0	0	2.48445	1.86293	2.0429	0	0	0	0	0
AAAGTAGCAATGCCAT.C1_10	-1.44455	6.64688	C1	2561.7	1780	1.20174	Parikh	Colon	Colonocyte	No	0	0	0	3.04463	2.70358	1.61749	1.94347	0	1.61749	0	1.61749	0	1.94347	1.61749	0	0	0	0
AAAGTAGCACCAGCAC.C1_10	0.895021	0.0457882	C1	1991.55	1034	3.03644	Parikh	Colon	Colonocyte	No	0	0	0	3.21591	2.20746	0	0	0	0	0	0	0	2.20746	0	0	0	0	0
AAAGTAGCACCCAGTG_Rectum.1_Progenitor_3	2.92343	-0.982408	Rectum.1	17937	3623	18.8214	Wang	Rectum	Progenitor	No	0.443086	0	0.749061	3.02105	0	1.79468	1.96467	0	0	0	2.03993	0	1.17249	1.46904	0	0	0	0
AAAGTAGCACTTCTGC_Colon.1_Goblet_1	-8.13701	-1.7678	Colon.1	9009	2108	17.649	Wang	Colon	Goblet	No	0	0	0	2.03601	0	0.746688	0.746688	0	0	3.39652	6.3067	0.746688	1.16938	0	0	0	0	0
AAAGTAGCAGATCTGT_Colon.1_Goblet_1	-5.94004	-4.5856	Colon.1	5727	1553	17.077	Wang	Colon	Goblet	No	0	0	1.01019	0	0	0	0	0	0	0	6.08513	0	1.01019	0	0	0	0	0
AAAGTAGCAGCATGAG_Colon.2_Progenitor_2	4.17699	-0.974305	Colon.2	9202	2323	11.6714	Wang	Colon	Progenitor	No	0	0	0	3.86554	0	2.64196	3.17057	0	0	0.735594	2.27148	0	1.15482	1.15482	0	0	0	0
AAAGTAGCAGCTCGCA.B1_8	-1.7762	7.18422	B1	1901.16	1408	3.06275	Parikh	Colon	Colonocyte	No	0	1.77146	0	3.35682	2.9244	0	0	0	0	0	2.78184	0	0	0	0	0	0	0
AAAGTAGCAGGGAGAG.A1_6	-2.43473	6.58349	A1	1955.69	1538	3.04854	Parikh	Colon	Colonocyte	No	0	0	0	3.36005	2.7943	0	0	0	0	0	1.64939	1.64939	1.64939	0	0	0	0	0
AAAGTAGCAGTGACAG.B2_9	-1.77689	-7.56483	B2	2342.23	1753	2.72279	Parikh	Colon	TA	No	0	0	0	1.64747	0	0	1.64747	0	0	0	1.9835	1.64747	1.9835	1.64747	0	0	0	0
AAAGTAGCATAACCTG_Colon.1_Progenitor_1	4.07058	-1.17116	Colon.1	24992	4164	13.3523	Wang	Colon	Progenitor	No	0	0	0.336564	2.19751	0	1.52631	0	0	0	0.788632	3.79805	0	0.336564	0.788632	0	0	0	0
AAAGTAGCATGAACCT_Colon.1_Progenitor_1	3.09251	-0.508619	Colon.1	23843	4174	11.0053	Wang	Colon	Progenitor	No	0	0.350242	0.609124	1.86444	0	2.32503	0.350242	0	0.350242	0.350242	1.64752	0	0.814582	1.47139	0.350242	0	0	0
AAAGTAGGTAGCGATG_Rectum.2_Progenitor_4	1.80434	-2.13416	Rectum.2	7393	2048	22.0479	Wang	Rectum	Progenitor	No	0	1.30975	0	0.855534	0	0.855534	1.30975	0	0	0	1.62095	0	0.855534	0.855534	0	0	0	0
AAAGTAGGTCACTTCC_Colon.1_Goblet_1	2.12325	-4.41791	Colon.1	15891	3198	16.4433	Wang	Colon	Stem	No	0	0	0	2.2834	0	1.68733	0.814734	0	0	2.40411	5.04049	0.488143	0.488143	1.42225	0	0	0	0
AAAGTAGGTCCTCTTG.B2_9	-1.76161	-6.84693	B2	1938.8	1234	2.456	Parikh	Colon	TA	No	0	0	1.92461	1.92461	0	1.92461	0	1.92461	0	0	2.67314	0	2.25377	2.25377	0	0	0	0
AAAGTAGGTCGATTGT_Rectum.1_Progenitor_3	2.98261	-4.84301	Rectum.1	20463	3917	12.4175	Wang	Rectum	Stem	No	0	0.68177	0.397894	0.68177	0.397894	2.17691	1.36918	0	0	0.397894	2.28201	0	0.397894	2.33069	0	0.397894	0	0
AAAGTAGGTGAAAGAG_Rectum.1_Progenitor_3	2.27541	-5.09975	Rectum.1	33294	4965	11.5186	Wang	Rectum	Stem	No	0	0.642413	0.262637	1.30919	0	1.22461	1.03038	0.470447	0	2.69573	4.36299	0.789102	0.642413	2.20933	0.470447	0	0.262637	0
AAAGTAGGTTCGTTGA.A1_6	1.24145	-0.271224	A1	1896.93	1551	3.59637	Parikh	Colon	Colonocyte	No	0	1.64924	1.64924	3.32285	2.20954	1.64924	2.01644	0	0	0	3.06661	0	0	0	0	0	0	0
AAAGTAGTCAAGGCTT_Rectum.1_Stem.Cell_3	2.96808	-5.03387	Rectum.1	24992	3921	7.10227	Wang	Rectum	Stem	No	0	0.336564	0.336564	0.788632	0.587929	0.788632	0.336564	0	0	0	2.92346	0	1.09883	0.788632	0.955708	1.33524	0	0
AAAGTAGTCACCCTCA_Colon.1_Goblet_1	-5.00793	-4.79146	Colon.1	5547	1501	20.8761	Wang	Colon	Goblet	No	0	1.03061	0	0	0	1.03061	0	0	0	0	5.74582	0	0	0	0	0	0	0
AAAGTAGTCAGCATGT_Colon.2_Progenitor_2	1.76737	-2.37676	Colon.2	9934	1859	21.371	Wang	Colon	Stem	No	0	0	0	3.05083	0	1.10303	2.49098	0	0	0	1.10303	0.696464	0	1.10303	0	0	0	0
AAAGTAGTCCAAACTG_Rectum.2_TA_4	-2.38626	-8.18644	Rectum.2	26939	4633	16.5411	Wang	Rectum	TA	No	0	0	0.555274	1.37868	0.315693	1.62596	2.13111	0	0	0	2.03885	1.46808	2.4962	1.69644	0	0	0.315693	0
AAAGTAGTCCCGACTT.C1_10	2.76232	-0.864308	C1	2355.75	1841	1.97812	Parikh	Colon	Colonocyte	No	0	1.53779	0	2.79884	1.53779	1.53779	2.06842	0	0	0	0	0	0	0	0	0	0	0
AAAGTAGTCCCGGATG.C1_10	7.0089	5.60731	C1	2277.54	2393	2.65175	Parikh	Colon	Paneth-like	No	0	0	1.91663	3.19568	2.58028	0	1.19223	2.34392	2.51608	0	2.10035	0	0	0	0	0	0	0
AAAGTAGTCCTTTCTC.C2_11	0.431833	6.0754	C2	2512.04	2683	2.41579	Parikh	Colon	Colonocyte	No	0	1.72098	1.51718	3.12286	2.59717	1.15212	2.58752	0	0	0	1.72098	0	0	0	0	0	0	0
AAAGTAGTCGGGAGTA.A1_6	-7.84682	-1.49216	A1	1616.53	1309	3.92107	Parikh	Colon	Goblet	No	0	1.88566	1.88566	0	0	0	0	0	0	0	3.50644	0	0	0	1.88566	0	1.88566	0
AAAGTAGTCGTTTGCC.B2_9	3.07191	-4.1174	B2	2707.7	2486	1.68949	Parikh	Colon	Stem	No	0	1.62918	1.27863	2.16736	0	1.27863	2.40337	0	1.27863	0	1.62918	1.27863	0	1.27863	0	0	0	0
AAAGTAGTCTCCGGTT_Colon.2_Goblet_2	1.04179	-6.09313	Colon.2	15784	3198	8.99645	Wang	Colon	Stem	No	0	0.490757	0	2.07557	0	1.69284	1.42738	0	0.490757	1.26249	3.17002	2.78534	1.42738	0	0	0.490757	0	0
AAAGTAGTCTCGCATC_Rectum.2_Enterocyte_4	1.58765	-2.67866	Rectum.2	5164	1469	25.9489	Wang	Rectum	Stem	No	0	0	1.07721	1.5837	0	2.16859	0	0	0	0	2.16859	0	1.07721	0	1.07721	0	0	0
AAAGTAGTCTGCCCTA.B1_8	-5.47625	-2.32648	B1	2593.51	2294	2.33078	Parikh	Colon	Goblet	No	0	1.38657	1.38657	2.30637	0	0	1.92104	0	0	2.44026	3.12922	0	0	0	0	0	0	0
AAAGTCCAGAATACAC_13	1.10857	8.79679	MDA29	3105	848	46.9565	Anderson	Colon	Colonocyte	No	0	0	1.43998	2.36667	2.83926	0	0	0	0	0	0	0	0	0	0	0	0	0
AAAGTCCCATCGATCA_16	-2.29237	3.08349	MDA43	812	488	18.8424	Anderson	Colon	Colonocyte	No	0	0	0	5.77205	0	0	0	0	0	0	0	0	0	0	0	0	0	0
AAAGTCCGTCCTTTGC_18	-5.4792	-1.59131	PCA44	6926	1701	34.7675	Anderson	Colon	Goblet	No	0	0	1.35781	0	0	0	0	0	0	3.72394	5.55297	0	1.35781	0	0	0	0	0
AAAGTCCTCCAAACCA_18	0.576911	0.408612	PCA44	1908	684	41.6143	Anderson	Colon	Colonocyte	No	0	0	0	0	0	0	0	0	0	0	0	0	0	0	0	0	0	0
AAAGTCCTCCACGTCT_18	-2.27037	4.86814	PCA44	561	236	40.9982	Anderson	Colon	Colonocyte	No	0	0	0	4.68169	4.83451	0	0	0	0	0	0	0	0	0	0	0	0	0
AAAGTCCTCCGTTGGG_13	14.0693	1.52893	MDA29	2035	785	30.4177	Anderson	Colon	Tuft	No	0	0	0	0	0	0	0	0	0	0	0	0	0	0	0	0	0	1.77732
AAAGTCCTCTAGGCAT_16	-1.03183	4.14902	MDA43	1730	639	30.7514	Anderson	Colon	Colonocyte	No	0	0	1.91403	5.88438	3.97073	0	0	0	0	0	0	0	0	0	0	0	0	0
AAAGTGAAGACCAGAC_17	6.99711	4.37767	PCA38	6643	1555	15.5502	Anderson	Colon	Paneth-like	No	0	0	0	4.35379	0	0.918426	0	1.94896	4.31431	0	0.918426	0	0	0	0	0	0	0
AAAGTGAAGACTGAGC_12	-1.69989	-6.60039	MDA23	1032	407	41.376	Anderson	Colon	TA	No	0	0	0	3.40352	0	0	0	0	0	0	2.3693	0	2.3693	0	0	0	0	0
AAAGTGAAGCTGTTAC_15	7.14324	6.67308	MDA41	2072	818	22.8764	Anderson	Colon	Paneth-like	No	0	0	0	3.22411	0	0	0	1.76237	3.54915	0	0	0	0	2.3658	0	0	0	0
AAAGTGAAGTCAGGGT_13	-1.97799	2.37489	MDA29	908	328	49.0088	Anderson	Colon	Colonocyte	No	0	0	0	5.39936	0	0	0	0	0	0	2.48601	2.48601	0	0	0	0	0	0
AAAGTGAAGTTAGTGA_15	-1.83349	4.37326	MDA41	829	357	26.6586	Anderson	Colon	Colonocyte	No	0	0	0	5.06143	0	0	0	0	2.56976	0	0	0	0	0	0	0	0	0
AAAGTGACAAACACCT_18	0.568448	5.36918	PCA44	2572	969	27.4495	Anderson	Colon	Colonocyte	No	0	0	0	5.17026	3.77891	0	0	0	0	0	1.58679	0	0	0	0	0	0	0
AAAGTGACACAGCTTA_13	-1.17883	-0.658928	MDA29	636	336	24.8428	Anderson	Colon	Colonocyte	No	0	0	0	4.15721	0	0	0	0	0	0	4.37722	0	0	0	0	0	0	0
AAAGTGAGTAAGCAAT_18	-0.529306	8.65803	PCA44	9112	1540	41.4069	Anderson	Colon	Colonocyte	No	0	1.16156	0	4.06161	4.9206	0	0	0	0	0	0	0	0	0	0	0	0	0
AAAGTGAGTAATTAGG_12	-3.41495	4.43558	MDA23	1288	508	23.913	Anderson	Colon	Colonocyte	No	0	2.17065	0	6.14598	0	0	0	0	0	0	0	0	0	0	0	0	0	0
AAAGTGAGTCCTCATC_14	2.1624	-3.96569	MDA37	10782	2334	24.4945	Anderson	Colon	Stem	No	0	0	1.04905	1.33036	0	0	0	0	0	1.54966	5.21337	0	0	0	0	0	0	0
AAAGTGAGTGTATCCA_13	-3.25379	3.12895	MDA29	889	397	12.7109	Anderson	Colon	Colonocyte	No	0	0	2.50541	6.3732	3.54806	0	0	0	0	0	3.54806	0	0	0	0	0	0	0
AAAGTGAGTTAGTTCG_13	1.39382	8.4608	MDA29	819	281	29.1819	Anderson	Colon	Colonocyte	No	0	0	0	4.813	2.58098	0	2.58098	0	0	0	0	0	0	0	0	0	0	0
AAAGTGATCGACCACG_12	-3.96379	4.73247	MDA23	1730	727	8.09249	Anderson	Colon	Colonocyte	No	0	0	0	5.72801	1.91403	0	0	0	0	0	1.91403	0	0	0	0	0	0	0
AAAGTGATCGGCTTGG_14	-2.589	3.40762	MDA37	884	296	48.5294	Anderson	Colon	Colonocyte	No	0	0	0	5.07124	0	0	0	0	0	0	0	0	0	0	0	0	0	0
AAAGTGATCTTCTCAA_16	6.47879	6.04491	MDA43	568	258	25.7042	Anderson	Colon	Paneth-like	No	0	0	0	5.58005	0	0	0	0	2.92346	0	3.58937	0	0	0	0	0	0	0
AAATGCCAGAACAATC_Colon.2_TA_2	-1.72647	-8.18004	Colon.2	12849	2510	21.3402	Wang	Colon	TA	No	0	0	0	1.41417	0.575641	0	0.938655	0	0	0	1.58747	1.20442	1.41417	0	1.73512	0	0	0
AAATGCCAGAATGTTG.C2_11	-0.130954	4.88447	C2	2282.48	1994	2.33111	Parikh	Colon	Colonocyte	No	0	1.9393	0	3.27733	2.4301	0	2.99774	0	0	0	2.29962	0	0	0	0	0	0	0
AAATGCCAGACATAAC_Colon.2_Progenitor_2	4.34592	-1.52765	Colon.2	14206	2930	12.3047	Wang	Colon	Progenitor	No	0	0	0	2.71327	0	1.89182	2.96022	0	0	0.532936	1.50843	0	1.1352	0.878737	0	0	0	0
AAATGCCAGCATGGCA.C1_10	2.64163	0.484296	C1	2193.64	1831	3.05894	Parikh	Colon	Colonocyte	No	0	0	1.565	2.94239	0	1.565	1.92002	1.565	0	0	0	0	1.92002	0	0	0	0	0
AAATGCCAGCCCAACC_Rectum.1_Progenitor_3	3.06142	-4.87686	Rectum.1	38009	5474	13.3232	Wang	Rectum	Stem	No	0	0	0.233566	0.839616	0	1.91517	0.947236	0	0	0.422775	2.37347	0.581817	0.233566	1.48619	0	0.581817	0.233566	0
AAATGCCAGCCTCGTG_Rectum.2_Enterocyte_4	-0.0313489	7.83586	Rectum.2	17328	3529	15.045	Wang	Rectum	Colonocyte	Yes	0.76742	2.57407	0.76742	5.65831	2.84251	0	0.455588	0.455588	1.49573	0	2.61712	0	0.455588	0	0	0	0	0
AAATGCCAGCGCTCCA_Colon.1_Progenitor_1	3.13715	-0.0620007	Colon.1	28465	4715	16.2902	Wang	Colon	Progenitor	No	0	0.719753	0.877647	3.9433	0	2.28062	0.301073	0	0	0	1.01398	0	0.301073	0.719753	0	0	0	0
AAATGCCAGGATGGTC_Colon.2_Paneth.like_2	6.82222	4.75028	Colon.2	17973	3165	8.56841	Wang	Colon	Paneth-like	No	0	1.46749	0	5.17198	0.442369	0.442369	2.70202	1.69582	3.43544	0	4.23236	0.442369	0	0	0	0	0	0
AAATGCCAGTCAAGCG_Colon.2_Paneth.like_2	6.83966	2.2083	Colon.2	8494	1975	16.6117	Wang	Colon	Paneth-like	No	0	0	0	3.33498	0	0	1.51114	2.22366	2.45064	0	2.79147	0.778086	1.21033	1.92956	0	0	0	0
AAATGCCAGTCAAGGC_Colon.2_Progenitor_2	-5.08186	-3.99781	Colon.2	13882	2685	11.9579	Wang	Colon	Goblet	No	0	0	0	1.52644	0	1.67188	1.79882	0	0	3.50904	4.89982	0	0	1.15091	0	0	0	0
AAATGCCAGTCCAGGA.C2_11	0.452928	6.00822	C2	2455.12	2474	2.35364	Parikh	Colon	Colonocyte	Yes	1.24987	1.24987	1.24987	3.10597	2.77269	1.24987	2.23394	0	0	0	1.81411	0	0	0	1.24987	0	0	0
AAATGCCAGTGAACGC.C2_11	2.98509	0.672699	C2	3025.73	3455	1.7676	Parikh	Colon	Colonocyte	No	0	0	0	1.31948	0	1.75211	2.31593	0	0	0	1.51779	0	0	1.99369	0	0	0	0
AAATGCCCAAAGAATC.B2_9	1.41058	-2.03815	B2	2233.47	1288	1.88934	Parikh	Colon	Stem	No	0	0	0	2.78996	0	2.26475	1.96483	0	0	0	0	0	1.96483	0	0	0	0	0
AAATGCCCAAAGGAAG.C2_11	3.05453	0.752188	C2	3176.72	4090	1.64739	Parikh	Colon	Colonocyte	No	0	0.81843	1.15304	1.99036	0	2.20255	2.04274	0	0	0	1.59399	0	0.81843	1.74268	0	0	0	0
AAATGCCCAAGACGTG.A1_6	-1.3041	5.45643	A1	1912.18	1577	3.21268	Parikh	Colon	Colonocyte	No	0	1.59211	0	3.39579	2.28971	0	2.28971	0	0	0	2.51534	0	0	0	0	0	0	0
AAATGCCCAAGTCATC_Colon.2_Progenitor_2	3.15348	-5.28868	Colon.2	5309	1839	10.4916	Wang	Colon	Stem	No	0	0	0	1.56176	1.05904	1.89473	2.50973	0	1.05904	1.56176	2.34353	0	0	2.6522	0	0	0	0
AAATGCCCAATGACCT_Rectum.1_Progenitor_3	3.58895	-1.87405	Rectum.1	47344	6189	14.7579	Wang	Rectum	Progenitor	No	0	0.490823	0.352374	1.90255	0	1.7311	1.7311	0	0.352374	0	2.07572	0.352374	0.352374	1.7311	0.352374	0	0	0
AAATGCCCAATGGACG.A2_7	0.1382	1.19106	A2	2144.2	1187	0.796073	Parikh	Colon	Colonocyte	No	0	0	0	3.33205	2.29742	1.99532	2.55144	0	0	0	0	0	0	0	0	0	0	0
AAATGCCCAGACGCCT_Colon.2_TA_2	1.043	-7.85656	Colon.2	20683	3519	9.01707	Wang	Colon	TA	No	0.394397	0	0	3.29984	0.394397	1.98587	3.50837	0	0	0.394397	1.76386	1.9172	1.9172	1.9172	0	0	0	0
AAATGCCCATGACATC.A2_7	0.857196	-1.03437	A2	1916.22	1192	3.45564	Parikh	Colon	Colonocyte	No	0	0	0	2.75685	0	2.04811	0	0	0	0	2.04811	0	0	0	0	0	0	0
AAATGCCGTACCTACA.C2_11	0.129611	-1.50131	C2	1481.71	685	1.38749	Parikh	Colon	Colonocyte	No	0	0	0	2.91503	0	0	3.00878	0	0	0	0	0	0	0	0	0	0	0
AAATGCCGTACGACCC_Colon.2_Progenitor_2	1.90181	-3.38577	Colon.2	13461	2667	22.8289	Wang	Colon	Stem	No	0	0	0	2.71568	0	1.55063	1.93775	0	1.17207	0.910584	1.69696	1.17207	0	1.37916	0.555543	0	0	0
AAATGCCGTCGAGTTT.A2_7	-2.31543	-3.14551	A2	2027.58	1013	2.63153	Parikh	Colon	EEC	No	0	0	0	0	0	0	0	0	0	0	2.74582	2.24662	0	0	0	0	3.32476	0
AAATGCCGTCTTGCGG.B1_8	0.896717	-1.81506	B1	2102.25	1688	3.07066	Parikh	Colon	Stem	No	0	1.62979	1.62979	0	0	1.62979	1.98408	0	0	0	2.29118	0	1.98408	0	1.62979	1.62979	0	0
AAATGCCGTGCCTGTG_Colon.1_Enterocyte_1	-0.524981	1.91498	Colon.1	12753	2846	24.5825	Wang	Colon	Colonocyte	Yes	0.943228	0.57893	0.57893	3.80469	0	0.943228	0	0	0.57893	0	1.41985	0	0	0.943228	0	0	0	0
AAATGCCGTGGCTCCA.B1_8	-1.79017	-7.3038	B1	2652.64	1711	1.23346	Parikh	Colon	TA	No	0	0	0	2.78551	1.6879	2.26535	2.16045	0	0	1.6879	1.6879	0	1.99944	0	0	0	0	0
AAATGCCGTGTCGCTG_Rectum.1_Goblet_3	-6.82073	-3.57876	Rectum.1	7555	1891	17.2998	Wang	Rectum	Goblet	No	0	0	0	2.03053	0.843129	0.843129	0.843129	0	0	2.19073	6.6203	0	0.843129	0	0	0	1.29397	0
AAATGCCGTGTTTGTG.C1_10	-0.764332	3.50588	C1	1987.05	1201	2.55882	Parikh	Colon	Colonocyte	No	0	1.9937	0	3.344	2.85921	0	0	0	0	0	2.30871	0	0	0	0	0	0	0
AAATGCCGTTTGACAC_Rectum.1_TA_3	1.36013	-7.33121	Rectum.1	22955	3669	25.4803	Wang	Rectum	TA	No	0	1.00888	0.361607	1.28476	0.361607	0.361607	2.0195	0	0.361607	0	2.27343	1.00888	1.00888	1.00888	0.361607	0.626617	0	0
AAATGCCTCAATCACG.B2_9	-0.66395	7.75427	B2	1993.52	1302	2.29432	Parikh	Colon	Colonocyte	No	0	2.39498	0	3.42227	2.94803	0	0	0	0	0	0	0	0	0	0	0	0	0
AAATGCCTCAGAGCTT.C1_10	-0.0266928	-9.39648	C1	2113.33	1699	2.26204	Parikh	Colon	TA	No	0	0	1.56091	2.80396	1.56091	0	1.56091	0	0	2.23718	2.77603	0	1.56091	1.56091	0	0	0	0
AAATGCCTCAGCACAT_Colon.2_Progenitor_2	4.3717	-2.87584	Colon.2	15338	3092	8.95162	Wang	Colon	Progenitor	No	0	0	0	1.8271	0	1.59165	1.08381	0	0.501972	0	1.71629	0	0.501972	1.71629	0	0	0	0
AAATGCCTCCATGAAC.C1_10	1.323	3.19048	C1	2781.82	2471	2.14315	Parikh	Colon	Colonocyte	No	0	2.06786	1.32948	3.0522	2.37344	1.32948	1.67289	0	0	0	1.32948	0	1.32948	0	0	0	0	0
AAATGCCTCCGCGTTT.C2_11	-1.15378	4.68634	C2	1678.97	1318	4.08153	Parikh	Colon	Colonocyte	No	0	1.77143	0	3.54044	2.46348	0	2.14299	0	0	0	2.89287	0	0	0	0	0	0	0
AAATGCCTCCTTTACA.B1_8	-0.525169	5.41867	B1	2115.8	2222	2.79206	Parikh	Colon	Colonocyte	No	0	1.65394	0	3.397	2.84349	0	1.65394	0	0	0	2.67845	0	0	0	0	0	0	0
AAATGCCTCCTTTCTC.A1_6	2.55944	0.97954	A1	2885.98	3182	2.03587	Parikh	Colon	Colonocyte	No	0	1.02724	1.02724	2.89621	2.1593	2.00751	0	0	0	0	1.57805	0	1.37856	0	1.02724	0	0	0
AAATGCCTCGGAATCT_Rectum.1_Goblet_3	-5.56734	-4.15127	Rectum.1	6898	1749	15.4972	Wang	Rectum	Goblet	No	0	0.895964	0.895964	0.895964	0	0	0.895964	0	0	3.49327	5.98335	0	0	0.895964	0	0	0	0
AAATGCCTCTCCAGGG.C2_11	-0.282551	-7.73742	C2	2140.32	2045	2.64667	Parikh	Colon	TA	No	0	1.35012	1.35012	1.93062	0	1.35012	2.44118	0	0	0	1.35012	0	2.58119	1.72601	0	0	0	0
AAATGCCTCTTAGAGC.C1_10	0.00339637	-8.53777	C1	1571.22	747	2.58519	Parikh	Colon	TA	No	0	0	0	2.73797	0	0	0	2.87995	0	0	0	2.45693	2.45693	0	0	0	0	0
AAATGCCTCTTGGGTA_Colon.2_Progenitor_2	-1.68271	-7.34068	Colon.2	13274	2765	12.8221	Wang	Colon	Stem	No	0	0	0	2.56907	0.56153	1.38964	2.2286	0	0	3.22316	5.01173	0.56153	0.918969	0	0	0	0	0
AAATGGAAGAGTTGCG_17	1.28927	8.68206	PCA38	1690	475	21.0651	Anderson	Colon	Colonocyte	No	0	0	0	2.55212	0	0	0	0	0	0	0	0	0	0	0	0	0	0
AAATGGAAGCAAATGT_13	-1.12071	-5.83988	MDA29	535	338	15.8879	Anderson	Colon	TA	No	0	0	0	0	0	0	0	0	0	0	0	4.04436	3.64762	0	0	0	0	0
AAATGGAAGGCCCACT_15	0.800416	3.61177	MDA41	4394	1119	44.1739	Anderson	Colon	Colonocyte	No	0	0	0	2.68478	1.7141	1.7141	0	0	0	0	1.18657	0	0	0	0	0	0	0
AAATGGAAGTAGCTCT_12	6.77263	2.32473	MDA23	3291	1122	42.0541	Anderson	Colon	Paneth-like	No	0	0	0	3.34453	0	0	1.3959	0	3.84115	0	0	0	0	1.95688	0	0	0	0
AAATGGACATCATCTT_17	2.77334	0.87189	PCA38	49337	6542	25.8812	Anderson	Colon	Goblet	No	0	0	0.593741	2.46321	0.184559	1.53652	0.593741	0	0	2.72051	4.78222	0	0.340304	0.340304	0.184559	0	0	0
AAATGGACATGACGGA_13	6.974	4.85373	MDA29	6837	1674	37.5311	Anderson	Colon	Paneth-like	No	0	1.36743	0	4.6242	0	0	0	1.92432	2.83843	0	1.36743	0	0	0	0	0	0	0
AAATGGACATTGCCGG_13	-0.0891299	-0.38396	MDA29	1068	545	20.3184	Anderson	Colon	Colonocyte	No	0	0	0	4.80993	0	0	0	0	0	0	0	0	0	0	0	0	0	0
AAATGGAGTGACCGAA_12	-0.883403	-9.21519	MDA23	5323	1391	44.505	Anderson	Colon	TA	No	0	0	0	0	0	0	0	0	0	3.37347	5.11392	1.05732	1.8925	1.05732	0	0	0	0
AAATGGAGTTTGTGGT_15	13.4023	2.35929	MDA41	4549	1146	49.2196	Anderson	Colon	Tuft	No	0	0	0	0	0	1.16261	0	1.16261	0	2.48419	4.10022	0	0	1.16261	0	0	0	0
AAATGGATCAAAGGTA_12	-1.71749	2.25343	MDA23	802	280	43.0175	Anderson	Colon	Colonocyte	No	0	0	0	5.52297	0	0	0	0	0	0	2.60038	0	0	0	0	0	0	0
AAATGGATCACATACG_18	-1.59312	7.09264	PCA44	13679	1706	39.2134	Anderson	Colon	Colonocyte	No	0	0.548727	0	4.96671	2.74861	0	0	0	0	0	0.548727	0	0	0	0	0	0	0
AACAAAGAGAGTCACG_18	-2.23395	3.9395	PCA44	675	200	47.8519	Anderson	Colon	Colonocyte	No	0	0	0	4.90032	3.81649	0	0	0	0	0	0	0	0	0	0	0	0	0
AACAAAGAGAGTTCGG_14	-4.10732	3.86018	MDA37	5034	1530	5.80056	Anderson	Colon	Colonocyte	No	0	0	0	5.83097	2.70173	0	0	0	0	0	0	0	0	0	0	0	0	0
AACAAAGAGTCTAACC_14	-1.50841	1.79363	MDA37	1594	736	19.8871	Anderson	Colon	Colonocyte	No	0	0	0	6.04341	1.98424	2.60617	0	0	0	0	1.98424	0	0	0	0	0	0	0
AACAAAGAGTGAGCCA_13	-1.13727	1.51976	MDA29	1808	794	20.5199	Anderson	Colon	Colonocyte	No	0	0	1.87656	5.42834	2.8675	0	0	0	0	0	0	0	0	0	0	0	0	0
AACAAAGCACAACATC_13	6.91287	7.05513	MDA29	2255	655	36.3193	Anderson	Colon	Paneth-like	No	0	1.69278	0	1.69278	0	0	0	1.69278	3.14299	0	0	0	0	0	0	0	0	0
AACAAAGCACTTCCTG_14	-1.71468	2.18459	MDA37	768	311	25.1302	Anderson	Colon	Colonocyte	No	0	2.64054	0	5.61472	3.29738	0	0	0	0	0	0	0	0	0	0	0	0	0
AACAAAGCATACTTTC_14	-1.49554	8.18308	MDA37	1810	649	16.9061	Anderson	Colon	Colonocyte	No	0	0	0	4.28803	3.92639	0	0	0	0	0	0	0	0	0	0	0	0	0
AACAAAGCATTCTTCA_13	-2.54106	5.88387	MDA29	1005	381	32.2388	Anderson	Colon	Colonocyte	No	0	0	0	5.76647	3.03977	0	0	0	0	0	3.70871	0	0	0	0	0	0	0
AACAAAGGTCCACTTC_16	2.26593	2.29199	MDA43	1269	552	26.7139	Anderson	Colon	Colonocyte	No	0	0	0	4.15954	0	0	0	0	0	0	0	0	0	0	0	0	0	0
AACAAAGGTGTATACC_16	-2.1582	2.78578	MDA43	535	270	22.4299	Anderson	Colon	Colonocyte	No	0	0	0	5.87532	0	0	0	0	0	0	0	0	0	0	0	0	0	0
AACAAAGTCAACTCTT_16	-2.58764	2.33002	MDA43	1212	560	5.69307	Anderson	Colon	Colonocyte	No	0	0	0	6.31681	0	0	0	0	0	0	0	0	0	0	0	0	0	0
AACAAAGTCCTAGCGG_14	-7.49054	0.577645	MDA37	2221	542	40.7924	Anderson	Colon	Goblet	No	0	0	0	1.7052	0	0	0	0	0	0	4.77123	0	1.7052	0	0	0	0	0
AACAAAGTCGCCGAAC_13	0.40257	-0.320317	MDA29	1991	767	4.57057	Anderson	Colon	Colonocyte	No	0	0	0	4.61959	0	2.77682	0	0	0	0	0	0	0	0	0	0	0	0
AACAACCAGTACAGCG_18	-1.39782	4.52472	PCA44	1110	425	21.982	Anderson	Colon	Colonocyte	No	0	0	0	5.63579	4.00832	0	0	0	0	0	0	0	0	0	0	0	0	0
AACAACCAGTCGAGGT_17	-0.215174	-2.2511	PCA38	584	282	40.5822	Anderson	Colon	Colonocyte	No	0	0	0	2.8972	2.8972	3.95833	0	0	0	0	2.8972	0	0	0	0	0	0	0
AACAACCCAAGAGATT_14	1.20458	-0.19219	MDA37	4439	1092	46.2717	Anderson	Colon	Colonocyte	No	0	0	0	0	0	1.1795	0	0	0	0	1.70575	1.1795	1.1795	1.70575	0	0	0	0
AACAACCGTACCTTCC_13	-0.215402	-1.06316	MDA29	975	387	37.5385	Anderson	Colon	Colonocyte	No	0	0	0	0	0	2.42094	2.42094	0	0	0	0	0	2.42094	0	0	0	0	0
AACAACCGTGGAGAAA_12	-8.60144	-0.281285	MDA23	7557	1388	32.6188	Anderson	Colon	Goblet	No	0	0	0	0.842978	0	0	0	0	0	0	4.64646	0	0	0	0	0	0	0
AACAACCGTGTTGCCG_18	2.4271	1.96871	PCA44	3838	1546	6.59197	Anderson	Colon	Colonocyte	No	0	1.28247	0	4.60527	1.28247	0	1.28247	0	0	0	0	0	0	0	0	0	0	0
AACAACCTCCTCAGGG_15	-6.72931	-2.44196	MDA41	3366	1025	40.4337	Anderson	Colon	Goblet	No	0	0	0	0	0	0	0	0	0	3.8191	4.73527	0	0	0	0	0	0	0
AACAACCTCGCCACTT_13	-7.30249	-0.870251	MDA29	516	209	26.3566	Anderson	Colon	Goblet	No	0	0	0	3.01455	0	0	0	0	0	0	6.36715	0	0	0	0	0	0	0
AACAAGAAGATAACAC_18	-1.00829	-7.61796	PCA44	2636	1042	11.4947	Anderson	Colon	TA	No	0	0	0	1.56729	0	0	0	0	0	0	0	4.05879	2.51615	0	0	0	0	0
AACAAGAAGTTGCTCA_15	7.37726	7.06273	MDA41	1755	553	41.3675	Anderson	Colon	Paneth-like	No	0	0	0	0	0	0	1.90181	0	1.90181	0	0	0	0	0	0	0	0	0
AACAAGACAAATGGTA_14	-1.77898	2.85293	MDA37	756	320	33.4656	Anderson	Colon	Colonocyte	No	0	0	0	6.05039	3.31255	0	0	0	0	0	0	0	0	0	0	0	0	0
AACAAGACAGCCGTCA_12	-1.49682	-6.18684	MDA23	1154	487	42.6343	Anderson	Colon	TA	No	0	0	0	4.36932	0	0	0	0	0	0	2.26856	2.90859	2.90859	0	0	0	0	0
AACAAGAGTACGCGTC_12	-0.80888	-0.961954	MDA23	707	275	33.239	Anderson	Colon	Colonocyte	No	0	0	0	4.85436	0	0	0	0	0	2.71762	3.3772	0	0	0	0	0	0	0
AACAAGAGTATAGGAT_13	-0.649404	-0.896322	MDA29	697	346	21.0904	Anderson	Colon	Colonocyte	No	0	0	0	3.39096	0	0	0	0	0	0	0	0	0	0	0	0	0	0
AACAAGAGTGCCCGTA_16	-2.24682	3.52584	MDA43	1078	474	7.51391	Anderson	Colon	Colonocyte	No	0	0	0	6.37232	3.36139	0	0	0	0	0	0	0	0	0	0	0	0	0
AACAAGATCGGTCGAC_13	-0.33716	7.53281	MDA29	3745	1030	34.8198	Anderson	Colon	Colonocyte	Yes	1.30025	1.30025	1.30025	4.29178	3.99645	0	0	0	0	0	0	0	0	0	0	0	0	0
AACACACAGAACTGAT_18	-5.6338	-2.57474	PCA44	14357	2420	35.2372	Anderson	Colon	Goblet	No	0	0	1.12803	1.12803	0	0	0	0	0	3.28733	5.28885	0	0.528582	0	0	0	0	0
AACACACAGATAGCAT_13	-1.46355	8.10531	MDA29	6748	1790	17.8868	Anderson	Colon	Colonocyte	No	0	1.69484	1.69484	5.06312	4.37628	0	0	0	0	0	0	0.909033	0	0	0	0	0	0
AACACACAGGAGAGTA_17	-0.879059	4.08726	PCA38	15620	2296	42.8169	Anderson	Colon	Colonocyte	No	0	0.494821	0	5.73934	2.94052	0.494821	0	0	0	0	1.81183	0	0	0	0	0	0	0
AACACACCAATAGAGT_15	0.921871	4.94034	MDA41	7108	1580	46.6657	Anderson	Colon	Colonocyte	No	0	0	0	4.80394	2.6146	1.33861	0	0	1.65261	0	0.878325	0	0	0	0	0	0	0
AACACACCACGACCTG_15	6.95204	5.49144	MDA41	5048	1331	36.767	Anderson	Colon	Paneth-like	No	0	0	0	3.8408	0	0	0	1.09225	3.03543	0	1.09225	0	0	0	0	0	0	0
AACACACCATATGAAG_12	-0.0173069	-8.65365	MDA23	1746	684	44.1581	Anderson	Colon	TA	No	0	0	0	0	0	0	0	0	0	0	1.90619	3.17428	3.38902	0	0	0	0	0
AACACACCATCTTAGG_12	-3.17551	4.37433	MDA23	1052	398	48.384	Anderson	Colon	Colonocyte	No	0	0	0	4.74553	2.35192	0	0	0	0	0	2.35192	0	0	0	0	0	0	0
AACACACGTAGATGTA_15	6.37977	4.78941	MDA41	6556	1698	7.65711	Anderson	Colon	Paneth-like	No	0	0	0	5.11955	0	0	0	1.96028	3.84502	0	1.39888	0	0.926368	0	0	0	0	0
AACACACGTCATGGCC_14	-8.57128	-1.57258	MDA37	8736	1790	32.2917	Anderson	Colon	Goblet	No	0	0	0	1.9056	0	0	0	0	0	0	5.63995	0	0.762994	0	0	0	0	0
AACACACGTCTTCATT_18	-4.89018	-3.53496	PCA44	712	273	24.0169	Anderson	Colon	Goblet	No	0	0	0	0	0	0	0	0	0	0	6.28172	0	0	0	0	0	0	0
AACACACGTGTATCCA_15	-0.727189	3.51569	MDA41	2517	900	38.2598	Anderson	Colon	Colonocyte	No	0	1.60402	1.60402	4.568	3.36075	0	0	0	0	0	0	0	0	0	0	0	0	0
AACACACGTTAAACAG_13	14.123	1.69795	MDA29	1208	610	18.8742	Anderson	Colon	Tuft	No	0	0	0	0	0	0	0	0	0	0	0	0	0	0	0	0	0	2.22766
AACACACTCAAACCTG_12	-1.14103	1.91191	MDA23	759	290	47.5626	Anderson	Colon	Colonocyte	No	0	0	0	4.98311	0	0	0	0	0	0	2.6515	0	0	0	0	0	0	0
AACACACTCAACACCA_12	-7.14124	-0.939102	MDA23	733	223	44.7476	Anderson	Colon	Goblet	No	0	0	0	2.68393	2.68393	0	0	0	0	3.73595	5.50763	0	0	0	0	0	0	0
AACACACTCTGCGATA_18	-0.837223	6.71958	PCA44	14592	2121	42.8111	Anderson	Colon	Colonocyte	No	0	0.521948	0.521948	5.03134	4.18081	0	0	0	0	0	0.863149	0	0	0	0	0	0	0
AACACGTAGAATGTGT.C1_10	-0.33607	-6.94493	C1	1786.7	919	1.68318	Parikh	Colon	TA	No	0	0	0	3.35681	0	0	2.19806	0	0	2.19806	3.06946	0	2.49933	0	0	0	0	0
AACACGTAGAGCAATT.A1_6	-5.09083	-4.36011	A1	1730.28	1270	2.77373	Parikh	Colon	Goblet	No	0	0	0	2.47217	0	0	0	0	0	3.04106	3.48481	0	2.15931	0	0	1.79506	0	0
AACACGTAGAGTGACC_Rectum.1_Goblet_3	-5.75352	-4.60351	Rectum.1	7817	1747	18.6772	Wang	Rectum	Goblet	No	0	0	0	1.26935	0	0.823852	0	0	1.26935	0	5.92912	0	0.823852	0	0	0	0	0
AACACGTAGCCCGAAA_Rectum.2_Goblet_4	-0.271483	-9.0318	Rectum.2	8282	2202	18.8602	Wang	Rectum	TA	No	0	0	0	1.22814	0	0	0	0	0	3.54985	6.12029	1.22814	2.57065	0	0	0	0	0
AACACGTAGGAATGGA.B1_8	0.49195	4.04972	B1	2094.99	1138	2.57749	Parikh	Colon	Colonocyte	No	0	0	0	3.19169	2.63045	2.38715	2.09689	0	0	0	2.53471	0	0	0	0	0	0	0
AACACGTAGGCGATAC.C2_11	3.06459	0.213033	C2	2949.44	3840	1.87289	Parikh	Colon	Colonocyte	No	0	0.860312	0.860312	0	0	1.40785	1.86109	0	0	0	1.20413	0	1.54823	0.860312	0	0	0	0
AACACGTCAAATCCGT.C2_11	0.860451	-7.7382	C2	3166.16	3252	1.52012	Parikh	Colon	TA	No	0	0	0	1.08775	0	1.42809	2.18721	0	0	0	1.42809	1.91041	1.91041	1.08775	0	0	0	0
AACACGTCAAGTCATC.B2_9	6.73783	1.93328	B2	3065.31	2998	1.49708	Parikh	Colon	Paneth-like	No	0	0	0	1.77074	0	1.77074	0	2.04746	2.46325	0	1.99755	0	0	1.77074	0	0	0	0
AACACGTCACCTGGTG.A2_7	3.00788	0.354815	A2	3379.39	5606	1.54715	Parikh	Colon	Colonocyte	No	0	0.858199	0	1.96728	0.563485	1.89983	1.38426	0	0	0	2.25517	0.858199	1.29752	1.38426	0	0	0	0
AACACGTCACCTTGTC_Rectum.2_Stem.Cell_4	2.02263	-3.63857	Rectum.2	9455	1931	20.3384	Wang	Rectum	Stem	No	0	0	0	1.65452	0.72156	0	0.72156	0	0	0	2.6912	0.72156	0	2.24719	1.65452	1.65452	0	0
AACACGTCACTTACGA_Rectum.1_Goblet_3	-7.74454	-2.51449	Rectum.1	10443	2374	18.51	Wang	Rectum	Goblet	No	0	0.671709	1.06992	1.90887	0	0.671709	1.06992	0	0	3.82878	6.30762	0.671709	0	0	0	0	0	0
AACACGTCACTTGGAT.B2_9	1.21809	3.1915	B2	2262.89	1861	2.82137	Parikh	Colon	Colonocyte	No	0	0	1.52369	3.1043	2.63214	1.52369	0	0	0	0	0	0	0	0	0	0	0	0
AACACGTCAGTCCTTC_Colon.2_Progenitor_2	1.84869	-6.84019	Colon.2	18017	3249	10.8176	Wang	Colon	TA	No	0	0	0	2.4463	0	2.17139	2.93178	0	0	0	2.03606	1.58621	0.980239	1.16942	0	0	0	0
AACACGTCATCTGGTA.C2_11	7.56352	5.34124	C2	2159.66	1648	2.87265	Parikh	Colon	Paneth-like	No	0	1.63804	0	2.49811	0	1.63804	1.63804	2.37629	2.69664	0	2.83089	0	0	0	0	0	0	0
AACACGTCATTAGGCT_Colon.2_Enterocyte_2	-0.346288	3.70485	Colon.2	14958	3000	16.5196	Wang	Colon	Colonocyte	No	0	0	0	5.74687	2.75416	0.848901	1.46849	0	0	0	2.03932	0	0.511948	0	0	0	0	0
AACACGTGTAGCTCCG_Rectum.1_Progenitor_3	0.141151	3.10317	Rectum.1	14579	3203	22.5256	Wang	Rectum	Colonocyte	No	0	1.11768	1.11768	5.09299	2.29424	1.11768	1.32007	0	0	0	2.22257	0	0.52231	0	0	0	0	0
AACACGTGTCTCGTTC_Rectum.2_Enterocyte_4	1.3926	-1.9501	Rectum.2	6397	1510	4.7366	Wang	Rectum	Progenitor	No	0	0	0.941269	3.05974	0	0.941269	2.48011	0	0	0	2.33982	0	0	0	0	0	0	0
AACACGTGTCTGCAAT.B2_9	-0.492876	8.33291	B2	2060.35	1365	2.49055	Parikh	Colon	Colonocyte	No	0	2.61368	0	3.27101	2.90034	0	0	0	0	1.86833	0	0	0	0	0	0	0	0
AACACGTGTGACAAAT_Rectum.1_Enterocyte_3	0.214498	8.03608	Rectum.1	10103	2521	22.528	Wang	Rectum	Colonocyte	No	0	1.60125	1.09179	4.76896	3.28597	0	0.688037	0	0	0	3.45581	0	0	0	0	0	0	0
AACACGTGTGCTAGCC_Colon.2_Progenitor_2	3.66367	-0.860986	Colon.2	33723	4879	20.1139	Wang	Colon	Progenitor	No	0	0.259694	0	4.23275	0.465661	1.8465	1.58	0	0	1.02216	2.94909	0.465661	0.259694	0.909334	0	0	0	0.259694
AACACGTGTGTTTGGT_Colon.2_Progenitor_2	3.6629	-3.61925	Colon.2	16748	3013	9.20707	Wang	Colon	Stem	No	0	0	0	2.02392	0	1.22034	2.80483	0	0	0.468181	1.85219	0.468181	0	2.17044	0.468181	0	0	0
AACACGTGTTAAAGTG_Colon.2_Progenitor_2	4.18329	-3.33214	Colon.2	13511	2684	9.28873	Wang	Colon	Progenitor	No	0	0.90837	0	2.03617	0	1.54771	2.89166	0	0	0	1.93457	0.553964	0	1.16951	0.553964	0	0	0
AACACGTGTTGGTTTG_Colon.2_Paneth.like_2	6.68538	4.20375	Colon.2	12667	2885	5.81037	Wang	Colon	Paneth-like	No	0	0.58191	0.58191	4.65594	0	0.947365	2.42151	0	3.71994	0	2.72196	0	0.58191	0	0	0	0	0
AACACGTTCAAACCAC_Colon.2_Enterocyte_2	-0.436065	4.46521	Colon.2	12530	2576	22.1788	Wang	Colon	Colonocyte	No	0	1.75587	0.586722	5.91273	3.11566	1.22208	1.43326	0	0.586722	0.954037	2.35868	0	0	0	0	0	0	0
AACACGTTCAAGATCC_Colon.2_Enterocyte_2	-1.26059	3.71448	Colon.2	8147	1812	26.3655	Wang	Colon	Colonocyte	No	0	0.800855	0	5.78773	1.23979	0	2.48882	0	0	1.23979	0.800855	0	0	0	0	0	0	0
AACACGTTCAGCTCGG.C2_11	-2.12781	-3.4611	C2	3359.62	3942	1.20747	Parikh	Colon	EEC	No	0	0	0	1.26466	0	0	0.929968	0	0	0.929968	1.68479	2.14123	1.26466	0	0	0	1.8754	0
AACACGTTCCGAATGT_Rectum.1_Paneth.like_3	7.32188	6.15143	Rectum.1	6242	1770	22.0602	Wang	Rectum	Paneth-like	No	0	2.00259	0	4.69993	0	0	0	2.36201	2.73557	0	0	0	0	0	0	0	0	0
AACACGTTCCGCTGTT_Rectum.1_Paneth.like_3	6.64632	6.12286	Rectum.1	5586	1436	29.4844	Wang	Rectum	Paneth-like	No	0	1.02611	0	3.32694	1.85169	0	0	2.09934	3.32694	0	3.93428	0	0	0	0	0	0	0
AACACGTTCCTTTCGG_Colon.2_Progenitor_2	3.96294	-0.548327	Colon.2	16503	3532	8.50148	Wang	Colon	Progenitor	No	0	0	0.793852	4.52719	1.03597	2.57406	3.01506	0	0	0.793852	2.47714	0.793852	0.473716	1.23075	0	0	0	0
AACACGTTCTCGAGTA_Rectum.1_Goblet_3	1.74717	-4.96467	Rectum.1	11596	2786	25.94	Wang	Rectum	Stem	No	0	0	0	1.00237	0	1.49278	0	0	0	0	4.87026	0.621848	1.00237	2.17034	0	0	0	0
AACACGTTCTTATCTG_Rectum.1_Progenitor_3	0.140634	2.56205	Rectum.1	12443	3051	21.6347	Wang	Rectum	Colonocyte	No	0	0.589821	0.589821	4.29497	2.36499	0.589821	1.6131	0	0.589821	0	2.20129	0	0.589821	0	0	0	0.589821	0
AACACGTTCTTCATGT.B2_9	2.30615	-0.923952	B2	2940.96	2268	1.42603	Parikh	Colon	Stem	No	0	0	1.74038	2.51057	1.74038	1.41202	0	0	0	0	1.74038	0	0	1.74038	0	0	0	0
AACAGGGAGAGCCGTA_16	0.98973	-1.53786	MDA43	599	250	46.5776	Anderson	Colon	Colonocyte	No	0	0	0	0	0	0	0	0	0	0	0	0	0	2.87325	0	0	0	0
AACAGGGAGGACACTG_12	-8.95235	-0.406826	MDA23	20332	3395	32.2005	Anderson	Colon	Colonocyte	No	0	1.08767	0.400007	4.24645	2.9548	0	0	0	0	0.906445	4.41455	0.906445	0.684949	0	0	0	0	0
AACAGGGAGTGGGAAA_18	0.522493	3.14962	PCA44	11719	2244	34.2691	Anderson	Colon	Colonocyte	No	0	0.616976	0.616976	4.78424	2.74125	1.26975	0	0	0	0	2.05752	0	0	0	0	0	0	0
AACAGGGCAGCGAGTA_18	0.607884	3.69725	PCA44	3031	1174	5.57572	Anderson	Colon	Colonocyte	No	0	1.45844	0	5.71877	3.52614	0	0	0	0	0	0	0	0	0	0	0	0	0
AACAGGGCATCGTTCC_16	-2.98763	2.02946	MDA43	3057	1214	5.29931	Anderson	Colon	Colonocyte	No	0	1.45189	0	5.89743	2.3808	0	0	0	0	0	0	0	0	0	0	0	0	0
AACAGGGGTGGCTAGA_13	-1.46108	-6.49564	MDA29	662	357	14.8036	Anderson	Colon	TA	No	0	0	0	0	0	0	0	0	0	0	0	0	4.11778	0	0	0	0	0
AACAGGGTCTATTTCG_14	-0.593031	3.88758	MDA37	1876	698	31.7164	Anderson	Colon	Colonocyte	No	0	2.45625	0	5.23414	3.77606	0	0	0	0	0	3.6458	0	0	0	0	0	0	0
AACCAACAGATAGCAT_13	-6.6634	-1.67126	MDA29	622	204	38.5852	Anderson	Colon	Goblet	No	0	0	0	0	0	0	0	0	0	0	6.11182	0	0	0	0	0	0	0
AACCAACAGGGAGTGG_16	-4.07469	4.4745	MDA43	2647	903	11.0314	Anderson	Colon	Colonocyte	No	0	0	0	6.21396	3.65787	0	0	0	0	0	0	0	0	0	0	0	0	0
AACCAACAGTAACCTC_13	-0.0769437	-1.54525	MDA29	979	456	8.88662	Anderson	Colon	Colonocyte	No	0	0	0	0	0	0	0	0	0	0	2.41721	0	0	0	0	0	0	0
AACCAACAGTAGCATA_17	6.06371	2.0395	PCA38	11087	2942	19.4823	Anderson	Colon	Paneth-like	No	0	1.03102	0.642883	3.81101	0	1.30992	0	2.7364	3.26785	0	0	0.642883	0	1.52776	0	0	0	0
AACCAACAGTTCACTG_18	-0.815875	3.12631	PCA44	764	361	32.5916	Anderson	Colon	Colonocyte	No	0	2.64539	0	3.30241	3.30241	0	0	0	0	0	0	0	0	0	0	0	0	0
AACCAACCAACCCTCT_12	-8.7787	-1.33449	MDA23	9206	2023	16.4675	Anderson	Colon	Goblet	No	0	0	0	1.86117	0.735367	0	0	0	0	0.735367	5.24706	0	0	0	0	0	0	0
AACCAACGTAGACAGC_18	2.35944	2.35206	PCA44	2164	1007	9.33457	Anderson	Colon	Colonocyte	No	0	0	0	4.48639	1.72652	0	0	0	0	0	0	0	1.72652	0	0	0	0	0
AACCAACGTATGAGGC_15	-0.655226	4.73892	MDA41	18848	3022	34.757	Anderson	Colon	Colonocyte	No	0	0	0	5.43896	3.91884	2.4052	0	0	0	0.425634	0.425634	0	0	0	0	0	0	0
AACCAACGTTGTTGAC_13	-0.613333	-0.574235	MDA29	837	234	35.006	Anderson	Colon	Colonocyte	No	0	0	0	4.43831	0	0	0	0	0	0	2.5609	0	0	0	0	0	0	0
AACCAACTCAGAGCGA_14	7.07315	4.58961	MDA37	2970	815	35.0168	Anderson	Colon	Paneth-like	No	0	0	0	3.0541	0	0	0	2.67194	3.20149	0	2.04563	0	0	0	0	0	0	0
AACCAACTCAGCGTCG_17	1.74729	1.40005	PCA38	1415	573	26.7138	Anderson	Colon	Colonocyte	No	0	0	2.0878	0	0	0	0	0	0	0	2.0878	0	2.0878	0	0	0	0	0
AACCAACTCGTTCTGC_15	2.94715	-5.72677	MDA41	12737	2826	3.67433	Anderson	Colon	Stem	No	0	0	0	0	0	0	4.35595	0	0	0	0	0	0	0	0.579482	0	0	0
AACCACAAGACTGTTC_14	-3.29948	4.12591	MDA37	961	370	37.2529	Anderson	Colon	Colonocyte	No	0	0	0	5.52442	0	0	0	0	0	0	0	0	0	0	0	0	0	0
AACCACAAGTACGAGC_15	7.10935	6.64987	MDA41	2162	764	31.8224	Anderson	Colon	Paneth-like	No	0	0	0	3.18332	0	0	0	1.72728	3.18332	0	0	0	0	0	0	0	0	0
AACCACAAGTTCCGGC_18	0.258102	-1.07075	PCA44	705	387	6.80851	Anderson	Colon	Colonocyte	No	0	0	0	4.45558	0	2.72027	2.72027	0	0	0	0	0	0	2.72027	0	0	0	0
AACCACACAATAGTCC_13	-0.437433	-6.05638	MDA29	1878	731	20.9798	Anderson	Colon	TA	No	0	0	0	0	0	0	0	0	0	0	0	2.83171	3.10455	0	0	0	0	0
AACCACACAGCAAGAC_13	-1.30171	-5.86634	MDA29	912	425	25.6579	Anderson	Colon	TA	No	0	0	0	0	0	0	0	0	0	0	0	3.52326	3.52326	0	0	0	0	0
AACCACACAGCATACT_13	-2.94034	2.36019	MDA29	1633	568	14.5132	Anderson	Colon	Colonocyte	No	0	0	0	6.49581	0	0	1.96343	0	0	0	0	0	0	0	0	0	0	0
AACCACATCCCGTAAA_15	1.95811	3.5286	MDA41	6384	1477	48.1046	Anderson	Colon	Colonocyte	No	0	0.94251	0	3.83786	1.98316	1.74033	0	0	0	0	0	0	0.94251	0	1.74033	0	0	0
AACCACATCCTTACCG_14	-6.87041	-0.686901	MDA37	1559	599	22.5786	Anderson	Colon	Goblet	No	0	0	0	4.07294	0	0	0	0	0	0	5.52609	0	0	0	0	0	0	0
AACCACATCGTTAGAC_12	-5.26488	-2.75153	MDA23	5506	1747	8.73592	Anderson	Colon	Goblet	No	0	0	0	1.53308	0	0	0	0	0	4.13917	5.99287	0	0	0	0	0	0	0
AACCACATCTTCTCAA_13	-9.19146	-0.496928	MDA29	8900	2004	22.6067	Anderson	Colon	Goblet	No	0	0	0	0.753111	0	0	0	0	0	0	5.68827	0	0	0	0	0	0	0
AACCATGAGAAACCAT_15	-6.69808	-2.05684	MDA41	3314	1111	28.8473	Anderson	Colon	Goblet	No	0	0	0	1.9509	0	0	0	0	0	1.9509	4.64049	0	0	0	0	0	0	0
AACCATGAGACTAGAT_Colon.1_Progenitor_1	-0.6656	4.27697	Colon.1	22677	3589	17.6037	Wang	Colon	Colonocyte	Yes	0.36532	0.842828	0.632309	4.96588	1.83923	1.29359	0.36532	0	0	0.36532	1.76657	0	0	0	0	0	0	0
AACCATGAGAGGTCGT_15	6.98255	4.08893	MDA41	9568	2226	31.8771	Anderson	Colon	Paneth-like	No	0	1.4196	0.715471	4.47446	0	0.715471	0.715471	1.82869	3.44392	0	0.715471	0	0.715471	0	0	0	0	0
AACCATGAGCCCAACC_Colon.2_Progenitor_2	3.14236	-5.24794	Colon.2	16898	3292	9.47449	Wang	Colon	Stem	No	0	0	0	2.09204	0	0.464857	3.15648	0	0	0.464857	2.01619	0.780962	0.464857	1.74646	0	0.780962	0	0
AACCATGAGCCGCCTA.B2_9	1.14505	-1.26263	B2	2037.76	1272	3.18109	Parikh	Colon	Colonocyte	No	0	0	0	2.96022	0	2.3151	2.00616	0	0	0	0	0	0	0	0	0	0	0
AACCATGAGGATTCGG.C1_10	-0.0723555	7.35408	C1	1982.84	1538	3.15011	Parikh	Colon	Colonocyte	No	0	1.6964	0	3.2966	3.04784	0	0	0	1.6964	0	2.51448	0	1.6964	0	0	0	0	0
AACCATGAGGCGTTAG_17	-5.45147	-1.61411	PCA38	2982	1125	22.5017	Anderson	Colon	Goblet	No	0	0	0	0	0	0	0	0	0	0	4.85539	0	0	0	0	0	0	0
AACCATGAGGTCTGGA_13	-0.980584	-0.323848	MDA29	582	250	38.3162	Anderson	Colon	Colonocyte	No	0	0	0	4.46488	0	0	0	0	0	0	0	0	0	0	0	0	0	0
AACCATGCAAGTCGTT_15	6.74945	4.31295	MDA41	6747	1525	30.8433	Anderson	Colon	Paneth-like	No	0	0.909121	0.909121	4.0742	0	0	0	2.43142	3.81693	0	1.93565	0	0.909121	0	0	0	0	0
AACCATGCACAGCCTG_15	7.1138	7.00995	MDA41	2775	718	42.9189	Anderson	Colon	Paneth-like	No	0	0	0	1.52684	0	0	0	2.10501	2.10501	0	0	0	0	0	0	0	0	0
AACCATGCAGACTGCC_14	-7.5241	-0.184564	MDA37	714	273	28.7115	Anderson	Colon	Goblet	No	0	0	0	0	0	0	0	0	0	0	5.2836	0	0	0	0	0	0	0
AACCATGCAGCCAGAA_Colon.2_TA_2	1.37606	-7.70387	Colon.2	30107	4660	6.76919	Wang	Colon	TA	No	0	0.509403	0	1.67108	0.509403	2.03379	2.50903	0	0.286793	0.286793	1.94286	1.29669	1.67108	1.60659	0	0	0	0
AACCATGCAGTTCCCT_Rectum.1_Goblet_3	-6.67405	-3.04365	Rectum.1	9824	2288	11.0749	Wang	Rectum	Goblet	No	0	0.702065	0	1.39964	0	0	1.11049	0	0	0	6.29812	0	0.702065	0.702065	0	0	0	0
AACCATGCATACATCG_13	-0.160307	-5.65156	MDA29	1459	558	5.89445	Anderson	Colon	TA	No	0	0	0	0	0	0	0	2.06102	0	0	0	3.07093	3.07093	0	0	0	0	0
AACCATGCATATGGTC.C2_11	0.0802233	0.0757453	C2	1662.96	899	4.08797	Parikh	Colon	Colonocyte	No	0	0	0	3.11231	2.25593	0	2.5602	0	0	0	2.5602	0	0	0	0	0	0	0
AACCATGCATCACCCT_Rectum.1_Stem.Cell_3	4.04785	-5.23615	Rectum.1	23379	3831	8.75144	Wang	Rectum	Stem	No	0	0.356089	0.618137	0.997294	0.356089	0	0	0	0	0	2.34278	0	0	2.16323	0.356089	0.618137	0	0
AACCATGGTAACACGG_15	-7.56033	-2.51228	MDA41	3378	858	49.704	Anderson	Colon	Goblet	No	0	0	1.37633	2.29061	0	0	0	0	0	3.6759	5.00406	0	0	0	0	0	0	0
AACCATGGTAATAGCA.A1_6	0.512085	-2.46008	A1	1596.23	993	3.69238	Parikh	Colon	Goblet	No	0	0	2.09523	2.71399	0	0	2.09523	0	0	0	2.60296	0	0	0	0	2.43145	0	0
AACCATGGTACCGCTG_Rectum.1_Progenitor_3	2.87798	-1.38774	Rectum.1	7254	1987	6.06562	Wang	Rectum	Progenitor	No	0	0	0	2.22692	0	2.06594	3.07631	0	0	0.866491	2.36555	0	0	1.87398	0	0	0	0
AACCATGGTACGAAAT.C1_10	2.41043	-5.67083	C1	2113.83	1598	2.69617	Parikh	Colon	Stem	No	0	0	0	2.69121	0	1.65281	1.65281	1.65281	0	0	0	0	0	1.65281	0	0	0	1.65281
AACCATGGTACTCTCC_Colon.1_Goblet_1	-5.48147	-4.7698	Colon.1	5008	1256	13.1789	Wang	Colon	Goblet	No	0	0	0	0	0	1.09755	0	0	0	0	5.83029	0	0	0	0	0	0	0
AACCATGGTAGCTTGT_Rectum.1_Stem.Cell_3	3.2767	-4.58073	Rectum.1	19394	3511	11.3437	Wang	Rectum	Stem	No	0	0.934865	0.415827	0.934865	0	1.72999	1.40946	0	0	0	1.97234	0.934865	0.934865	1.27484	0	0	0	0
AACCATGGTATAAACG_Colon.1_Progenitor_1	2.43825	-2.54635	Colon.1	25997	4246	17.9944	Wang	Colon	Stem	No	0	0.570595	1.07271	1.57828	0	1.79186	0	0.325454	0.325454	0	1.49558	0	0	0.570595	0	0	0	0
AACCATGGTCAGGACA.B1_8	-5.00111	-4.6134	B1	1360.55	611	3.74114	Parikh	Colon	Goblet	No	0	0	0	0	0	0	0	0	0	3.2107	3.82524	0	0	0	0	0	0	0
AACCATGGTCCAGTTA_17	-2.2824	3.54394	PCA38	650	220	44.4615	Anderson	Colon	Colonocyte	No	0	0	0	5.13715	2.79634	0	0	0	0	0	0	0	0	0	0	0	0	0
AACCATGGTCTTGCGG_Colon.2_Enterocyte_2	3.7406	-0.435267	Colon.2	15227	2955	16.4313	Wang	Colon	Progenitor	No	0	0.838743	0	4.97552	0.838743	1.83319	2.44301	0	0	0	1.08862	0.504845	0.838743	1.08862	0	0	0	0
AACCATGGTGAAGGCT_Rectum.2_Enterocyte_4	-2.25787	5.85577	Rectum.2	11312	2058	22.3126	Wang	Rectum	Colonocyte	No	0	0	1.01814	5.98848	2.3725	0	0.633406	0	0	0	2.71762	0	0	0.633406	0	0	0	0
AACCATGGTGACAAAT_Colon.2_TA_2	-0.294142	-7.8006	Colon.2	31794	4691	10.524	Wang	Colon	TA	Yes	0.273475	0.487997	0	1.84797	0.273475	1.7436	2.83561	0	0.273475	0.273475	1.56325	1.42196	2.63157	1.16367	0	0	0	0
AACCATGGTGCGGTAA.B2_9	1.2122	3.96143	B2	2793.32	2458	1.93599	Parikh	Colon	Colonocyte	No	0	1.31383	0	3.03965	2.43023	0	0	0	0	0	0	0	0	0	0	0	0	0
AACCATGGTGGTTTCA_Rectum.1_TA_3	-0.314982	-8.0392	Rectum.1	37138	5247	9.51317	Wang	Rectum	TA	No	0	0.430829	0.238439	0.730955	0	1.50418	0.961492	1.23063	1.05948	0	2.65282	2.20585	2.04532	0.730955	0	0.430829	0	0
AACCATGGTGTCGCTG_13	-0.369267	-5.89952	MDA29	1338	559	7.84753	Anderson	Colon	TA	No	0	0	0	0	0	0	0	0	0	0	0	2.76931	3.43061	0	0	0	0	0
AACCATGGTGTTCAGT_14	7.53682	4.80173	MDA37	4424	1111	47.8752	Anderson	Colon	Paneth-like	No	0	0	1.18185	3.88091	1.18185	0	0	2.05171	2.82273	0	0	0	1.18185	0	0	0	0	0
AACCATGTCACTCCTG_Colon.2_Enterocyte_2	-0.0590328	5.14092	Colon.2	11534	2649	19.7243	Wang	Colon	Colonocyte	Yes	0.624334	2.07141	1.28121	5.3673	3.47234	0	1.49694	0	0	0.624334	2.69948	0	0	0	0	0	0.624334	0
AACCATGTCCACTCCA_Rectum.1_Progenitor_3	2.94581	-3.98863	Rectum.1	17839	3510	11.9738	Wang	Rectum	Stem	No	0	0	0.445051	1.47326	0	2.29949	2.18019	0	0	0.445051	1.70194	0	0.751953	1.33575	0.445051	0.445051	0.445051	0
AACCATGTCCAGTATG_Rectum.2_Goblet_4	-5.08358	-4.34079	Rectum.2	8989	2130	13.1828	Wang	Rectum	Goblet	No	0	1.46728	0	1.46728	0	0	0.747858	0	0	2.66373	5.13636	0	1.17091	0	0	0	0	0
AACCATGTCCATTGGA_15	7.97793	6.82043	MDA41	1360	448	38.0147	Anderson	Colon	Paneth-like	No	0	0	0	0	0	0	0	0	0	0	0	0	0	0	0	0	0	0
AACCATGTCCTAGCGG_12	-3.91731	4.52716	MDA23	2401	833	11.7035	Anderson	Colon	Colonocyte	No	0	1.64189	0	6.24083	1.64189	0	0	0	0	0	0	0	0	0	0	0	0	0
AACCATGTCCTCTCTT_13	0.702612	-6.55175	MDA29	1930	834	9.43005	Anderson	Colon	TA	No	0	0	0	0	0	0	0	0	0	0	0	2.43034	3.07848	0	0	0	0	0
AACCATGTCGCCCAGA_12	-6.20975	-2.62771	MDA23	6488	1975	18.3107	Anderson	Colon	Goblet	No	0	0.932679	1.72703	0.932679	0	0	0	0	0	1.40674	6.37451	0	0	0	0	0	0	0
AACCATGTCGCGGTAC_12	-1.57311	2.35964	MDA23	1116	442	30.7348	Anderson	Colon	Colonocyte	No	0	0	0	6.33774	0	0	0	0	0	0	2.29863	0	0	0	0	0	0	0
AACCATGTCGGACAAG.B2_9	-1.61911	6.04554	B2	1889.87	1356	2.80096	Parikh	Colon	Colonocyte	No	0	1.79727	0	3.36522	2.82547	0	0	0	0	0	0	0	0	0	0	0	0	0
AACCATGTCGTTGCCT.C1_10	6.88982	5.09154	C1	2016.89	1351	2.67321	Parikh	Colon	Paneth-like	No	0	1.84067	0	3.11111	0	0	0	2.7337	3.16803	0	1.84067	0	0	0	0	0	0	0
AACCATGTCTAAGCCA.C2_11	-4.82166	-2.94562	C2	2664.35	2941	2.23317	Parikh	Colon	Goblet	No	0	0	0	0	0	0	0	1.13423	0	2.36509	3.10746	1.49309	1.13423	0	0	0	0	0
AACCATGTCTGGAGCC.C1_10	0.333979	7.99193	C1	2529.39	2717	2.29062	Parikh	Colon	Colonocyte	Yes	1.10995	1.47493	1.47493	3.16197	2.85977	0	1.47493	0	0	0	1.47493	0	1.10995	0	0	0	0	0
AACCATGTCTTCCACG_13	-1.24687	3.13074	MDA29	1252	441	46.8051	Anderson	Colon	Colonocyte	No	0	0	0	4.85823	2.1958	0	0	0	0	0	0	0	0	0	0	0	0	0
AACCATGTCTTTAGTC.B2_9	-2.18299	5.44726	B2	1626.97	1046	3.65037	Parikh	Colon	Colonocyte	No	0	2.42434	2.09059	3.51984	2.59455	0	0	0	0	0	2.09059	0	2.09059	0	0	0	0	0
AACCCAAAGACATCAA_17	6.4749	5.14167	PCA38	1153	566	12.1422	Anderson	Colon	Paneth-like	No	0	0	0	4.93999	0	0	0	0	2.26934	0	0	0	0	0	0	0	0	0
AACCCAAAGAGCATTA_14	-3.71648	3.63535	MDA37	2425	862	19.7526	Anderson	Colon	Colonocyte	No	0	0	0	6.23091	0	0	0	0	0	0	0	0	0	0	0	0	0	0
AACCCAAAGCATCGAG_18	-2.79914	5.52487	PCA44	636	352	12.1069	Anderson	Colon	Colonocyte	No	0	2.8168	0	4.15721	4.7101	0	0	0	0	0	0	0	0	0	0	0	0	0
AACCCAAAGTATGACA_13	-0.397298	-4.39401	MDA29	597	276	33.6683	Anderson	Colon	TA	No	0	0	0	0	0	0	0	0	0	0	0	2.87641	0	0	0	0	0	0
AACCCAACAAACGTGG_14	-8.63034	-1.0195	MDA37	8167	1658	38.876	Anderson	Colon	Goblet	No	0	0	0.799505	2.37913	0.799505	0	0	0	0	0	5.02933	0	0	0	0	0	0	0
AACCCAACAACCGGAA_12	7.21161	6.98058	MDA23	3012	712	34.5286	Anderson	Colon	Paneth-like	No	0	1.46327	0	2.03341	0	0	0	0	0	0	1.46327	0	0	0	0	0	0	0
AACCCAACATAGAATG_12	0.274896	6.31846	MDA23	16842	2730	48.5809	Anderson	Colon	Colonocyte	No	0	1.0229	0.782763	4.76031	3.55088	0	0	0	0	0	1.37846	0	0	0	0	0	0	0
AACCCAAGTACCCGAC_15	7.37153	6.86988	MDA41	2132	687	37.5704	Anderson	Colon	Paneth-like	No	0	0	0	1.73879	0	0	0	1.73879	1.73879	0	2.33996	0	0	0	0	0	0	0
AACCCAAGTATGTCTG_17	-8.86863	-0.655213	PCA38	11469	1634	36.4461	Anderson	Colon	Goblet	No	0	1.00936	0	1.2853	0	0	0	0	0	0	5.36887	0	0	0	0	0	0	0
AACCCAATCACTTCTA_16	-0.639906	-0.405184	MDA43	534	214	34.6442	Anderson	Colon	Colonocyte	No	0	0	0	5.57281	0	0	0	0	0	0	0	0	0	0	0	0	0	0
AACCCAATCCAGTTCC_13	-5.55471	-1.6959	MDA29	5583	1731	11.4275	Anderson	Colon	Goblet	No	0	0	0	0	0	0	0	0	0	0	5.82227	0	1.02645	0	0	0	0	0
AACCCAATCCATCTCG_12	-4.65099	-2.84374	MDA23	9584	2469	6.7404	Anderson	Colon	Goblet	No	0	0	0	0.714618	0	0	0	0	0	3.84823	6.27878	0.714618	0	0.714618	0	0	0	0
AACCCAATCTGCCTGT_15	1.13318	-2.70336	MDA41	1475	564	38.7119	Anderson	Colon	Stem	No	0	0	0	3.33643	0	0	0	0	0	2.05151	2.67823	0	0	0	0	0	0	0
AACCCAATCTTGCGCT_15	-2.12562	-7.76353	MDA41	2326	712	47.3775	Anderson	Colon	TA	No	0	0	0	1.66756	0	0	1.66756	0	0	3.56654	4.24546	2.63172	0	0	0	0	0	0
AACCGCGAGAAGGTTT.B2_9	1.23013	3.3227	B2	2458.06	1867	2.54895	Parikh	Colon	Colonocyte	No	0	0	1.5948	3.02667	2.30225	0	0	0	0	0	0	0	0	0	0	0	0	0
AACCGCGAGAAGGTTT_Colon.1_Progenitor_1	3.49171	-3.24559	Colon.1	39773	5452	13.7505	Wang	Colon	Progenitor	No	0	0.695997	0.562059	3.18351	0.224284	2.01984	0.224284	0.407366	0	0.224284	2.44754	0.814096	0.407366	1.61399	0	0	0	0
AACCGCGAGACCTAGG.B1_8	-1.94792	7.31127	B1	2488.49	2365	2.09466	Parikh	Colon	Colonocyte	No	0	1.92615	0	3.02911	2.55457	0	0	0	0	0	1.79291	0	1.22917	0	0	0	0	0
AACCGCGAGAGCTATA_Colon.2_Enterocyte_2	4.51084	-1.2073	Colon.2	14347	2840	12.8668	Wang	Colon	Progenitor	No	0	0	0	3.8502	0	2.15954	0.528868	0.528868	0	0	1.50075	0	0.528868	0	0.872974	0	0	0
AACCGCGAGCTAACTC_Colon.2_Stem.Cell_2	2.86475	-5.75654	Colon.2	23758	3849	7.66058	Wang	Colon	Stem	No	0	0	0	0.816573	0	1.13287	1.3728	0	0	0.816573	1.56615	1.26001	0.987175	0.816573	1.13287	1.47414	0	0
AACCGCGAGGCTCAGA_Colon.2_Enterocyte_2	-1.05346	5.58631	Colon.2	10735	2061	26.8747	Wang	Colon	Colonocyte	Yes	0.658314	1.33358	0.658314	5.51285	2.92848	0.658314	1.05189	0	0	0	2.42009	0	0	0	0	0	0	0
AACCGCGCAAGCGAGT_Rectum.2_Progenitor_4	3.101	-2.05066	Rectum.2	10312	2351	20.064	Wang	Rectum	Stem	No	0	0.677904	0	1.91963	0	1.07824	2.6794	0	0	2.53662	5.22171	0	0	1.91963	0	0	0	0
AACCGCGCAATCCAAC_Colon.1_TA_1	-1.89088	-8.13799	Colon.1	14937	3267	18.6182	Wang	Colon	TA	No	0	0	0	0.849705	0	0	0	0	0.849705	4.31271	5.76939	1.46958	1.10142	0	0.512511	0	0	0
AACCGCGCACCTCGGA.B1_8	-4.78896	-2.44058	B1	2685.94	2803	1.91668	Parikh	Colon	Goblet	No	0	0	0	2.24363	0	0	1.14863	0	0	2.5387	3.1458	0	1.14863	1.14863	1.14863	0	0	0
AACCGCGCACGGCCAT_Rectum.2_Goblet_4	-8.4561	-0.722244	Rectum.2	6674	1565	9.7243	Wang	Rectum	Goblet	No	0	0	0	3.15595	0	0	3.01938	0	0	0	5.75465	0	0.915631	0	0.915631	0	0	0
AACCGCGCAGCTGCAC.B2_9	2.31366	1.26451	B2	3315.36	3890	1.35609	Parikh	Colon	Colonocyte	No	0	1.23873	0.903431	2.81289	0	1.80506	1.56557	0	0	1.43306	2.39589	0	1.23873	0.903431	0	0	0	0
AACCGCGCAGTCAGCC_Rectum.2_Enteriendocrine_4	-1.68892	-3.70637	Rectum.2	7502	1693	24.0736	Wang	Rectum	EEC	No	0	0	0	0.847146	0	0	0	0	0	1.29909	2.5647	1.29909	0.847146	0	0	0.847146	0	0
AACCGCGCATCACGTA_Rectum.1_Progenitor_3	3.42212	-0.701549	Rectum.1	19414	3520	15.7464	Wang	Rectum	Progenitor	No	0	0.934239	0	3.04873	0	1.40868	2.91848	0	0	0.415476	2.46953	0	0	1.40868	0	0	0	0
AACCGCGCATCGGTTA_Rectum.1_Goblet_3	-7.48315	-2.68118	Rectum.1	8260	2068	14.3826	Wang	Rectum	Goblet	No	0	0	0.793288	1.23002	0.793288	0	0.793288	0	0	0	6.30887	0	0	0	0	0	0.793288	0
AACCGCGCATCGTCGG.B1_8	1.9146	3.02837	B1	2922.65	2972	1.87504	Parikh	Colon	Colonocyte	No	0	0	1.13798	2.86004	2.28043	1.48609	1.90227	0	0	1.80756	2.496	0	1.13798	0	0	0	0	0
AACCGCGCATGCCTAA.C1_10	-0.306195	-9.45143	C1	1938.84	1155	2.64415	Parikh	Colon	TA	No	0	0	0	0	0	0	2.73673	0	0	0	0	2.0236	2.0236	0	0	0	0	0
AACCGCGCATGTAGTC.C1_10	-6.53181	-3.18476	C1	2368.93	1662	2.05045	Parikh	Colon	Goblet	No	0	0	0	2.00145	0	0	0	0	0	0	3.27654	0	0	0	0	0	0	0
AACCGCGCATTCCTGC.B1_8	-7.91989	-0.0205115	B1	1065.29	589	5.2649	Parikh	Colon	Goblet	No	0	0	0	2.67391	0	0	0	0	0	3.64177	4.01284	0	0	0	0	0	0	0
AACCGCGCATTGAGCT_Colon.2_Progenitor_2	4.37351	-2.83677	Colon.2	14650	2959	9.46075	Wang	Colon	Progenitor	No	0	0	0	3.12864	0	2.21824	3.26789	0	0	0	1.75408	0.860857	0.860857	2.21824	0	0	0	0
AACCGCGCATTTGCTT.B1_8	-0.791786	6.07345	B1	2270.94	2557	2.57428	Parikh	Colon	Colonocyte	Yes	1.70782	1.4946	0	3.30102	2.80352	0	1.85163	0	0	0	2.29334	0	0	0	0	0	0	0
AACCGCGGTACAGACG.A2_7	0.733882	6.1237	A2	2610.3	2230	2.17166	Parikh	Colon	Colonocyte	Yes	1.39113	2.13451	0	3.02508	2.52674	0	1.39113	0	2.30682	0	2.13451	1.39113	1.39113	0	0	0	0	0
AACCGCGGTACCAGTT_Colon.2_Enterocyte_2	0.246046	2.26416	Colon.2	16286	3210	12.8945	Wang	Colon	Colonocyte	Yes	0.801126	0.801126	0	5.19118	0.801126	2.26138	2.26138	0.478731	0	0	2.04824	0	0	0.478731	0	0	0	0
AACCGCGGTACCCAAT.C2_11	2.17806	2.92293	C2	2428.81	1772	2.14742	Parikh	Colon	Colonocyte	No	0	1.98061	0	2.62419	1.65051	1.98061	2.66734	0	1.65051	0	2.50267	0	0	0	0	0	0	0
AACCGCGGTAGCTCCG.C2_11	0.171048	5.87895	C2	2150.14	1823	3.03387	Parikh	Colon	Colonocyte	No	0	2.35123	0	3.22133	2.70367	0	2.78989	0	0	0	1.86592	0	0	0	0	0	0	0
AACCGCGGTGAGGGTT.C1_10	0.375704	-0.988371	C1	1356.66	612	4.33169	Parikh	Colon	Colonocyte	No	0	0	0	3.57859	0	0	0	0	0	0	2.91654	0	0	0	0	0	0	0
AACCGCGGTGTGAAAT.B2_9	3.13833	-5.08082	B2	2936.27	3135	1.70923	Parikh	Colon	Stem	No	0	1.07718	0	2.03965	0	1.07718	1.4263	0	0	0	0	0	1.4263	1.92627	0	0	0	0
AACCGCGGTGTTTGTG_Colon.1_Progenitor_1	1.64945	0.319783	Colon.1	25203	4360	17.74	Wang	Colon	Colonocyte	No	0	0	0.334168	4.17866	0.334168	2.35353	0	0	0	0	1.51973	0	0	0.334168	0	0	0	0
AACCGCGTCAAAGACA_Rectum.1_TA_3	-1.55349	-8.3022	Rectum.1	48789	6003	10.4245	Wang	Rectum	TA	No	0	0.705481	0.18645	0.970671	0.18645	1.04545	1.04545	0	0.479269	2.24109	4.51063	1.2987	1.5453	1.45382	0.705481	0.479269	0	0
AACCGCGTCACGAAGG.B1_8	7.23178	6.05717	B1	2060.56	1312	2.88573	Parikh	Colon	Paneth-like	No	0	1.97841	1.97841	2.85996	0	0	0	2.7711	2.7711	0	2.90396	0	0	0	0	0	0	0
AACCGCGTCATCTGCC_Rectum.1_Progenitor_3	3.3562	-2.21802	Rectum.1	17230	3259	13.5984	Wang	Rectum	Progenitor	No	0	0.770463	0.457667	1.20043	0	1.36147	2.27272	0	0	0.457667	1.36147	0	0.457667	1.00838	0	0	0	0
AACCGCGTCCATGAAC_Rectum.1_Goblet_3	-7.11435	-3.34471	Rectum.1	11090	2109	16.4202	Wang	Rectum	Goblet	No	0	0.642755	0	1.7063	0.642755	0.642755	0.642755	0	0	0	6.57376	0	0	0	0	0.642755	0	0
AACCGCGTCCCAACGG_Colon.1_Paneth.like_1	7.01584	3.11353	Colon.1	20847	3715	8.73027	Wang	Colon	Paneth-like	No	0	0.391829	0	3.21825	0	1.07115	0.891611	1.67094	2.93111	0	1.47197	0.891611	0	0.891611	0	0	0	0
AACCGCGTCTGGCGTG.B1_8	-0.700543	-8.21114	B1	3270.29	3451	1.52536	Parikh	Colon	TA	No	0	0	0	2.39057	0	1.0414	1.56837	0	0	0	1.86278	0	2.0155	0	1.0414	0	0	0
AACCGCGTCTGTACGA.B2_9	0.564571	7.50748	B2	2595.94	2736	2.23717	Parikh	Colon	Colonocyte	No	0	1.90566	1.46325	3.14801	2.57808	1.10098	0	0	0	0	1.10098	0	0	0	0	0	0	0
AACCTGAAGCCGATAG_12	-6.76576	-1.54848	MDA23	698	252	48.9971	Anderson	Colon	Goblet	No	0	0	0	3.38957	0	0	0	0	0	4.06572	5.55636	0	0	0	0	0	0	0
AACCTGACACTCTAGA_13	13.847	1.74988	MDA29	3275	1141	36.5191	Anderson	Colon	Tuft	No	0	0	0	0	0	0	0	1.39956	1.96106	0	0	0	0	0	0	0	0	0
AACCTGAGTATAGGGC_12	-2.73946	2.48133	MDA23	1847	736	22.7396	Anderson	Colon	Colonocyte	No	0	0	0	6.17973	0	2.4705	1.85851	0	0	0	1.85851	0	0	0	0	0	0	0
AACCTGAGTCACCACG_16	-1.50571	0.861717	MDA43	509	200	40.668	Anderson	Colon	Colonocyte	No	0	0	0	6.23794	0	0	0	0	0	0	0	0	0	0	0	0	0	0
AACCTGAGTCACCCTT_13	-0.300718	-5.21973	MDA29	987	457	20.9726	Anderson	Colon	TA	No	0	0	0	0	0	0	0	0	0	0	0	3.44665	2.4098	0	0	0	0	0
AACCTGAGTTAGAAAC_12	-1.12335	1.32873	MDA23	820	366	32.439	Anderson	Colon	Colonocyte	No	0	0	0	6.08683	2.57985	0	0	0	0	0	3.23437	0	0	0	0	0	0	0
AACCTGATCCTGGGTG_12	-1.73475	2.4289	MDA23	1334	527	43.4033	Anderson	Colon	Colonocyte	No	0	2.77212	0	5.27762	0	0	0	0	0	0	0	0	0	0	0	0	0	0
AACCTTTAGAGTCTTC_13	-6.83569	-2.21774	MDA29	6761	1922	32.0219	Anderson	Colon	Goblet	No	0	0	0	0.907884	0	0	0	0	0	1.93388	5.44559	0	1.37577	0	0	0	0	0
AACCTTTAGGGATGTC_14	-0.670355	7.52911	MDA37	9822	1693	40.9998	Anderson	Colon	Colonocyte	No	0	1.11062	1.62383	4.41219	3.80175	0	0	0	0	0	0	0	0	0	0	0	0	0
AACCTTTAGTCTAGCT_15	-1.00071	1.43699	MDA41	1283	435	49.1037	Anderson	Colon	Colonocyte	No	0	2.1741	0	4.54893	0	2.1741	0	0	0	0	0	0	0	0	0	0	0	0
AACCTTTCACCAGCTG_17	-0.0136461	8.19488	PCA38	11988	2628	25.8425	Anderson	Colon	Colonocyte	No	0	1.64303	0.981455	4.51185	4.22782	0	0	0	0	0	0	0	0.606591	0	0	0	0	0
AACCTTTCACTAAACC_15	0.121484	-1.44213	MDA41	1646	659	13.8518	Anderson	Colon	Colonocyte	No	0	0	0	2.57647	0	1.95661	0	0	0	0	0	0	0	0	0	0	0	0
AACCTTTGTACTCCGG_14	-2.92594	3.32987	MDA37	864	334	37.037	Anderson	Colon	Colonocyte	No	0	0	0	5.58801	2.53164	0	0	0	0	0	0	0	0	0	0	0	0	0
AACCTTTGTAGACGGT_13	13.9925	1.58436	MDA29	2434	978	22.4322	Anderson	Colon	Tuft	No	0	0	0	0	0	0	0	2.22104	1.6309	0	1.6309	0	0	0	0	0	0	1.6309
AACCTTTGTGCTCGTG_14	-0.855538	8.86616	MDA37	11361	1600	49.2386	Anderson	Colon	Colonocyte	No	0	1.01538	0	0.63138	1.68659	0	0	0	0	0.63138	0	0	0.63138	0	0	0	0	0
AACCTTTTCGAGAGCA_12	-7.89215	0.726577	MDA23	4530	785	44.9227	Anderson	Colon	Goblet	No	0	1.16549	0	0	0	0	0	0	0	0	3.13875	0	0	0	0	0	0	0
AACCTTTTCGCTGCGA_14	3.06563	1.01423	MDA37	23278	4290	31.6092	Anderson	Colon	Colonocyte	No	0	0.828015	0.620136	0.357388	0	1.66693	0	2.0635	0	0	1.94795	0.357388	0.357388	1.94795	0	0	0	0
AACGAAAAGAGAGGGC_14	13.3399	1.65312	MDA37	1115	453	39.2825	Anderson	Colon	Tuft	No	0	0	0	0	0	0	0	0	0	0	2.29944	0	0	0	0	0	0	2.29944
AACGAAAAGCAGGTCA_17	-0.704865	7.73399	PCA38	9064	1594	43.9431	Anderson	Colon	Colonocyte	No	0	1.68882	0	4.19106	4.57455	0	0	0	0	0	0	0	0	0	0	0	0	0
AACGAAAAGCGACTGA_18	-0.31418	6.22062	PCA44	9943	2219	14.382	Anderson	Colon	Colonocyte	No	0	0.696009	1.10243	5.52715	4.1165	0	0	0	0	0	2.08445	0	0.696009	0	0	0	0	0
AACGAAAAGCGAGGAG_13	-0.00856472	3.75763	MDA29	1250	595	20.72	Anderson	Colon	Colonocyte	No	0	0	2.19722	5.4848	2.83321	0	0	0	0	0	0	0	0	0	0	0	0	0
AACGAAACAGTGTATC_15	6.24241	5.1335	MDA41	7441	1702	20.6558	Anderson	Colon	Paneth-like	No	0	1.30503	0	3.81439	0	0	0.851819	1.30503	3.65401	0	0	0	0.851819	0	0	0	0	0
AACGAAAGTCGCACAC_13	13.3947	2.36912	MDA29	2644	1143	22.1256	Anderson	Colon	Tuft	No	0	0	0	0	1.56489	0	0	1.56489	0	0	0	0	2.1476	0	0	0	0	0
AACGAAAGTTAGGCCC_16	-2.31508	2.56978	MDA43	700	381	13.2857	Anderson	Colon	Colonocyte	No	0	0	0	6.29869	0	0	0	0	0	0	0	0	0	0	0	0	0	0
AACGAAATCATGCATG_15	0.656496	7.91377	MDA41	4604	1180	49.0877	Anderson	Colon	Colonocyte	No	0	0	0	3.29822	3.6356	0	0	0	0	0	1.67598	0	0	0	0	0	0	0
AACGAAATCCAATCCC_13	-0.172788	-0.713012	MDA29	2132	571	16.7448	Anderson	Colon	Colonocyte	No	0	0	0	4.26769	0	1.73879	0	0	0	0	0	0	0	0	0	0	0	0
AACGAAATCTCACGAA_15	-0.174578	-2.28274	MDA41	781	430	14.0845	Anderson	Colon	Colonocyte	No	0	0	0	0	0	2.62497	0	0	0	0	0	2.62497	0	0	0	0	0	0
AACGGGACACTGTTCC_15	2.32722	2.1173	MDA41	3441	1159	35.5711	Anderson	Colon	Colonocyte	No	0	1.36255	0	3.73016	0	0	0	0	0	1.36255	1.91872	0	1.91872	1.91872	0	0	0	0
AACGGGACAGAGTTCT_17	2.14975	2.64524	PCA38	4201	1375	29.612	Anderson	Colon	Colonocyte	No	0	1.21799	1.75107	4.56659	1.75107	1.21799	1.21799	0	0	0	0	0	0	0	0	0	0	0
AACGGGACAGAGTTGG_14	-4.03837	4.33569	MDA37	2384	942	4.23658	Anderson	Colon	Colonocyte	No	0	0	0	5.15318	1.64763	0	0	0	0	0	2.60888	0	0	0	0	0	0	0
AACGGGACAGGTTTAC_12	-5.34838	-2.09491	MDA23	5342	1807	6.47697	Anderson	Colon	Goblet	No	0	1.05499	0	0	0	0	1.05499	0	0	4.37729	5.82843	0	0	0	0	0	0	0
AACGGGAGTGTTCCAA_12	-1.78481	4.36878	MDA23	994	426	30.2817	Anderson	Colon	Colonocyte	No	0	0	0	5.83788	3.05025	0	0	0	0	0	3.05025	0	0	0	0	0	0	0
AACGGGAGTTCAGTAC_12	-3.84517	4.42969	MDA23	2775	927	22.6667	Anderson	Colon	Colonocyte	No	0	0	0	6.17437	2.7353	0	0	0	0	0	2.10501	0	0	0	0	0	0	0
AACGGGAGTTGCGGAA_12	-1.50166	1.92182	MDA23	1985	606	41.4106	Anderson	Colon	Colonocyte	No	0	0	0	6.10783	0	0	0	0	0	0	1.79804	0	0	0	0	0	0	0
AACGGGATCATGAAAG_13	-0.496311	-6.68503	MDA29	3287	875	37.2376	Anderson	Colon	TA	No	0	0	0	1.39681	0	0	0	0	0	0	0	3.44754	2.78572	0	0	0	0	0
AACGTCAAGAGTCCGA_14	-4.12867	4.39377	MDA37	5101	1526	6.92021	Anderson	Colon	Colonocyte	No	0	0	0	5.80014	2.17947	0	0	0	0	0	2.6894	0	0	0	0	0	0	0
AACGTCAAGGCCCAAA_15	-2.24351	-7.90213	MDA41	26093	4754	30.123	Anderson	Colon	TA	No	0	0.324432	1.07029	2.28387	0	1.07029	1.19376	0	0	0	0.929396	0.929396	2.15928	1.07029	0.324432	0.929396	0	0
AACGTCAAGTGCACTT_14	-8.00619	0.170987	MDA37	1607	510	36.2788	Anderson	Colon	Goblet	No	0	0	0	0	0	0	0	0	0	0	5.09247	0	0	0	0	0	0	0
AACGTCACAAGCTGTT_14	-0.862755	6.49514	MDA37	4183	1205	33.0863	Anderson	Colon	Colonocyte	No	0	1.22102	0	5.18126	5.00541	0	0	0	0	0	0	0	0	0	0	0	0	0
AACGTCACACACGGAA_15	1.8519	0.0677543	MDA41	17676	2957	49.8416	Anderson	Colon	Colonocyte	No	0	0	0.448358	3.31744	0	1.70945	0.99222	0	0	0	0	0	0	0.99222	0	0	0	0
AACGTCACACATGGTT_17	-7.85482	-1.56334	PCA38	10321	1710	32.1287	Anderson	Colon	Goblet	No	0	0	0	2.16919	0	0	0	0	0	2.67859	5.76152	0	0.677474	0	0	0	0	0
AACGTCACACTGAGGA_13	-0.760325	-4.84762	MDA29	1035	351	41.6425	Anderson	Colon	TA	No	0	0	0	0	0	0	0	0	0	0	0	2.36667	3.01179	0	0	0	0	0
AACGTCACAGAGTGAC_13	0.78494	0.152813	MDA29	2034	823	4.6706	Anderson	Colon	Colonocyte	No	0	0	0	4.0088	0	0	0	0	0	0	0	0	0	0	0	0	0	0
AACGTCAGTATTGCCA_15	1.912	1.49643	MDA41	2721	875	34.5094	Anderson	Colon	Colonocyte	No	0	0	0	3.5286	0	0	0	1.54225	2.75369	0	0	0	0	0	0	0	0	0
AACGTCAGTGGATGAC_12	-0.0693864	-0.900047	MDA23	1250	539	11.2	Anderson	Colon	Colonocyte	No	0	0	0	5.88888	0	0	2.83321	0	0	0	2.83321	0	0	0	0	0	0	0
AACGTCATCCGTATGA_18	-0.867184	6.33216	PCA44	4621	1112	19.6494	Anderson	Colon	Colonocyte	No	0	0	0	5.13459	3.63201	0	0	0	0	0	0	0	0	0	0	0	0	0
AACGTTGAGAAACGAG.B2_9	-1.01414	4.56994	B2	2198.08	1671	2.01902	Parikh	Colon	Colonocyte	No	0	0	1.91327	3.34195	2.52541	0	0	0	0	0	0	0	0	0	0	0	0	0
AACGTTGAGACAAAGG.A2_7	-0.349749	6.07978	A2	1806.96	1264	3.32831	Parikh	Colon	Colonocyte	No	0	1.89351	0	3.46767	2.41593	0	1.89351	1.89351	0	0	1.89351	0	0	0	0	0	0	0
AACGTTGAGGACGAAA_Rectum.1_Progenitor_3	3.85282	-1.5431	Rectum.1	19572	3534	12.7478	Wang	Rectum	Progenitor	No	0	0.412728	0.412728	1.40256	0	1.62678	2.58493	0	0.412728	0	1.80982	0	0.704022	0.929326	0	0	0	0
AACGTTGAGGCCCTTG.B1_8	-8.62026	-1.01019	B1	1499.7	1006	3.50885	Parikh	Colon	Goblet	No	0	0	2.08742	3.47341	2.08742	0	0	0	0	2.72786	3.69724	0	0	0	0	0	0	0
AACGTTGAGGCTACGA_Colon.1_Goblet_1	-5.56838	-4.89122	Colon.1	7565	1924	17.5281	Wang	Colon	Goblet	No	0	0	0.842376	1.29301	0	0.842376	0	0	0	2.18956	6.25732	0.842376	0	0	0	0	0	0
AACGTTGAGGGAACGG_Colon.2_Enterocyte_2	3.00436	0.114426	Colon.2	17714	3367	12.3067	Wang	Colon	Progenitor	No	0	0.447582	0.755676	5.11443	0.755676	1.34094	2.59671	0	0	0	1.70769	0	0	0.755676	0.447582	0	0	0
AACGTTGAGGTAGCCA_Colon.1_Paneth.like_1	7.0189	3.17702	Colon.1	21303	3727	28.4702	Wang	Colon	Paneth-like	No	0	0	0.384866	3.43536	0.384866	2.02444	0.384866	2.14132	2.54439	0	1.33934	1.20809	0	0.878901	0.384866	0	0	0
AACGTTGAGTACCGGA.B1_8	2.60802	0.712877	B1	3037.05	3238	1.49448	Parikh	Colon	Colonocyte	No	0	0	0	2.66407	1.5956	1.5956	2.01082	0	0	1.05567	1.05567	0	0	1.05567	1.05567	0	0	0
AACGTTGAGTACGTAA.B1_8	1.07883	2.28897	B1	2104.61	1494	2.52257	Parikh	Colon	Colonocyte	No	0	1.72931	0	3.26725	2.24939	0	0	0	0	0	1.72931	0	0	0	0	0	0	0
AACGTTGCAAATCCGT_Rectum.1_Progenitor_3	3.80672	-1.40436	Rectum.1	17328	3496	15.3105	Wang	Rectum	Progenitor	No	0	0.455588	0.76742	1.00478	0	1.99444	2.14034	0.455588	0	0.455588	2.07005	0	0	1.35725	0.455588	0	0	0
AACGTTGCAAATTGCC.C1_10	0.00542744	1.40947	C1	1421.59	689	3.8506	Parikh	Colon	Colonocyte	No	0	0	0	3.44058	2.86958	2.59421	0	0	0	0	2.59421	0	0	0	0	0	0	0
AACGTTGCAAGAGTCG_Rectum.1_Progenitor_3	3.29809	-4.44788	Rectum.1	22992	3864	10.7516	Wang	Rectum	Stem	No	0	0.361119	0	0.361119	0	1.82764	1.39737	0	0	0	2.17802	0.361119	0.834995	2.0181	0.625868	0.361119	0	0
AACGTTGCACAGGTTT.B1_8	-0.375594	6.01069	B1	2311.33	2211	1.68781	Parikh	Colon	Colonocyte	No	0	1.65093	0	3.31451	2.56094	0	0	0	0	0	2.54292	0	1.28077	0	0	0	0	0
AACGTTGCACCACGTG.B2_9	-0.0915779	4.51396	B2	2447.42	2135	2.06227	Parikh	Colon	Colonocyte	No	0	1.69891	0	3.19163	2.50954	0	0	1.33934	1.33934	0	1.33934	0	0	0	0	0	0	0
AACGTTGCACCGCTAG_Rectum.1_TA_3	-0.592003	-7.97838	Rectum.1	31444	5146	13.233	Wang	Rectum	TA	No	0	0	0.492286	0.492286	0	1.26531	0.669918	0	0	0	2.38498	2.49576	2.15555	1.26531	1.06752	0.951707	0	0
AACGTTGCACCTATCC.C1_10	2.41189	-5.53263	C1	1883.2	1073	3.54586	Parikh	Colon	Stem	No	0	0	0	2.90538	0	0	0	0	0	2.14033	2.96609	2.14033	2.4418	2.14033	2.14033	0	0	0
AACGTTGCACCTCGGA.C2_11	3.05989	0.597048	C2	3228.4	4020	1.63818	Parikh	Colon	Colonocyte	No	0	1.63168	1.19733	1.19733	0	1.77677	2.0442	0	0	0	0.861359	0.861359	1.39482	1.7115	0.861359	0	0	0
AACGTTGCACGTGAGA.C1_10	-0.903233	1.50351	C1	1981.18	1152	2.27316	Parikh	Colon	Colonocyte	No	0	1.99576	1.99576	3.28452	2.47187	0	0	0	0	0	0	0	2.31096	0	0	0	0	0
AACGTTGCATCTACGA.C1_10	-1.64141	-8.26872	C1	1627.35	896	4.15881	Parikh	Colon	TA	No	0	0	0	2.91826	2.29241	0	0	0	2.29241	0	0	0	2.29241	0	0	0	0	0
AACGTTGGTAACGCGA.B2_9	1.22689	3.90346	B2	2449.09	2353	2.57708	Parikh	Colon	Colonocyte	No	0	1.2909	1.2909	3.10362	2.40758	0	0	0	0	0	1.65341	0	0	0	0	0	0	0
AACGTTGGTAGCTGCC.B1_8	-0.504239	-0.0165459	B1	1895.66	1009	0.777092	Parikh	Colon	Colonocyte	No	0	0	0	3.40881	2.12707	0	2.12707	0	0	0	2.8567	0	0	0	0	0	0	0
AACGTTGGTCGGCACT_Colon.2_Goblet_2	-6.49418	-4.00736	Colon.2	6669	1654	12.8055	Wang	Colon	Goblet	No	0	0	0	1.38603	0	0	0	0	0	3.09071	6.00969	0	0	0	0	0	0	0
AACGTTGGTCTCTCGT.C1_10	-0.157164	-9.48039	C1	1812.36	1062	3.74114	Parikh	Colon	TA	No	0	0	0	2.44976	0	0	2.14205	0	0	0	2.44976	2.14205	2.44976	2.14205	0	0	0	0
AACGTTGGTTATGTGC_Colon.1_Progenitor_1	1.8491	-2.26256	Colon.1	17485	2997	20.9322	Wang	Colon	Stem	No	0	0	0	2.9301	0	1.35056	0.452297	0	0	0	2.37236	0	0.452297	0.452297	0	0	0	0
AACGTTGTCATCTGCC_Colon.2_TA_2	-0.154004	-7.82307	Colon.2	59078	6212	8.58526	Wang	Colon	TA	No	0	0.410654	0.291576	2.11366	0	2.48511	1.9103	0	0	0.291576	1.80468	0.990536	1.93505	1.31057	0.156378	0	0	0
AACGTTGTCATCTGTT_Rectum.2_Paneth.like_4	6.65663	1.28134	Rectum.2	20418	3398	10.285	Wang	Rectum	Paneth-like	No	0	0.903931	0	2.33268	0	1.37082	0.398618	2.78394	3.82991	0.398618	2.06137	0.398618	0	0.398618	0	0	0	0
AACGTTGTCATGCTCC_Rectum.1_TA_3	0.316185	-7.90425	Rectum.1	26631	4420	12.538	Wang	Rectum	TA	No	0	0.56019	0.754481	0.754481	0	0.56019	0.754481	0	0.318819	0	2.86346	1.5592	1.28882	0.56019	0	0.754481	0	0
AACGTTGTCCTCTAGC_Rectum.1_Paneth.like_3	2.73104	-4.89316	Rectum.1	37648	5279	17.5042	Wang	Rectum	Stem	No	0	0.235561	0.235561	1.05059	0	1.43208	0.953089	1.13942	0.235561	1.05059	4.23022	0.235561	0.586038	1.60629	0.723906	0.426076	0.235561	0
AACGTTGTCGTAGGTT.C2_11	13.3298	2.20484	C2	1649.03	965	3.63597	Parikh	Colon	Tuft	No	0	2.26437	2.26437	3.34028	2.26437	0	0	2.26437	2.26437	0	2.95126	2.26437	0	0	0	0	0	2.56873
AACTCAGAGAAGATTC.A1_6	0.55953	3.43323	A1	2113.18	2514	3.04616	Parikh	Colon	Colonocyte	No	0	0	1.4928	3.27924	2.31659	1.10934	1.4928	0	0	0	1.4928	0	0	0	0	0	0	0
AACTCAGAGAGCCTAG_Colon.2_Progenitor_2	4.28755	-1.08526	Colon.2	33221	4630	11.6101	Wang	Colon	Progenitor	No	0	0.643454	0.263144	3.72173	0.263144	2.36391	2.71785	0	0.263144	0.263144	1.13369	0	0.7903	0.918318	0	0	0	0
AACTCAGAGCGTCTAT_Rectum.1_Progenitor_3	-0.352087	1.54903	Rectum.1	10600	2578	19.6604	Wang	Rectum	Colonocyte	No	0	1.06015	0.664437	4.51706	1.06015	1.5631	1.34291	0	0.664437	0	2.58506	0	0	0	0	0	0	0
AACTCAGAGGTCGGAT_Colon.2_Paneth.like_2	6.43775	5.70015	Colon.2	5429	1276	4.91803	Wang	Colon	Paneth-like	No	0	0	0	4.53365	0	0	0	0	3.68088	0	3.47548	0	0	0	0	0	0	0
AACTCAGAGTGGTAGC.A2_7	-0.740201	2.78252	A2	1506.05	952	4.54264	Parikh	Colon	Colonocyte	No	0	2.1731	0	3.54321	0	2.1731	0	0	0	0	2.67726	0	0	0	0	0	0	0
AACTCAGCAAACGTGG.C1_10	-4.3992	-3.63672	C1	2658.57	2284	1.91031	Parikh	Colon	Goblet	No	0	0	0	1.69208	0	0	1.3437	0	0	2.78626	3.19802	0	1.3437	0	0	0	0	0
AACTCAGCACCAACCG_Colon.1_Stem.Cell_1	4.14409	-5.71857	Colon.1	15718	3063	21.0396	Wang	Colon	Stem	No	0	0	0	0.820848	0	0.820848	0	0	0	0	4.00875	0.820848	0	1.69626	1.2655	2.41407	0	0
AACTCAGCACGGTGTC_Rectum.2_Progenitor_4	-0.686243	2.52141	Rectum.2	7074	1777	26.5196	Wang	Rectum	Colonocyte	No	0	0	1.89529	5.00683	2.08792	0	2.51033	0	0	0	2.38834	0	0.881131	0	0	0	0.881131	0
AACTCAGCAGATCGGA.B2_9	1.26415	-3.73693	B2	2096.75	1353	2.97772	Parikh	Colon	Stem	No	0	0	0	2.64127	1.92118	0	0	0	1.92118	0	0	0	0	0	0	0	0	0
AACTCAGCAGCTCGCA.C2_11	1.65997	3.63825	C2	2486.08	2571	2.68447	Parikh	Colon	Colonocyte	No	0	2.01171	1.57799	2.72508	2.01171	1.91319	2.28653	0	0	0	1.77911	0	0	0	0	0	0	0
AACTCAGCAGGTCCAC_Rectum.1_Stem.Cell_3	3.02083	-4.88693	Rectum.1	38043	4883	12.8144	Wang	Rectum	Stem	No	0	0	0.422467	1.35879	0.233379	1.21365	0.839108	0	0	0.839108	3.22618	0.233379	0.581423	0.839108	0.581423	0.233379	0	0
AACTCAGCATTAGCCA_Rectum.2_Goblet_4	-5.30784	-4.80199	Rectum.2	9851	1904	18.2723	Wang	Rectum	Goblet	No	0	0	0	0	0	0	0.700681	0	0.700681	4.98472	5.88427	1.10865	0.700681	0	0.700681	0	0	0
AACTCAGGTACAAGTA_Rectum.1_Goblet_3	1.88965	-4.28376	Rectum.1	17820	3514	13.7767	Wang	Rectum	Stem	No	0	0	0	2.11567	0	1.59497	1.70281	0	0.445434	0	5.50627	0	0.752517	1.59497	0	0	0	0
AACTCAGGTAGGGACT_Rectum.1_Progenitor_3	2.45956	-0.267114	Rectum.1	21874	4153	17.8842	Wang	Rectum	Progenitor	No	0	0.376492	0	1.86964	0.376492	1.43512	2.83326	0.649366	0	0	2.00152	0.376492	0.863519	1.31988	0.376492	0	0	0
AACTCAGGTATGGTTC_Rectum.1_Goblet_3	-5.05878	-4.68719	Rectum.1	5211	1364	14.3159	Wang	Rectum	Goblet	No	0	0	0	0	0	0	0	0	0	0	5.94271	0	0	1.07125	0	0	1.07125	0
AACTCAGGTCCAACTA_Colon.1_Progenitor_1	3.21649	-3.755	Colon.1	27020	4287	11.399	Wang	Colon	Stem	No	0	0.553996	0	1.04749	0	2.52356	0.314881	0	0	0.314881	2.80603	0	0.314881	1.37644	0	0	0	0
AACTCAGGTCCGTGAC_Rectum.2_Progenitor_4	0.988493	-7.00187	Rectum.2	4021	1570	22.3576	Wang	Rectum	TA	No	0	0	0	1.7874	0	0	0	0	1.24903	0	1.24903	0	1.24903	0	0	0	0	0
AACTCAGGTGCACGAA.C2_11	-2.27573	3.35443	C2	1089.89	511	6.30592	Parikh	Colon	Colonocyte	No	0	0	0	3.97839	3.33814	0	2.81971	0	0	0	0	0	0	0	0	0	0	0
AACTCAGGTTCCGGCA.B1_8	-1.73727	7.98965	B1	2431.32	2444	2.37227	Parikh	Colon	Colonocyte	Yes	1.23578	1.23578	0	3.17657	2.40311	0	0	0	0	0	2.42805	1.23578	1.23578	0	0	0	0	0
AACTCAGTCGCCTGAG.B2_9	1.98691	-1.18052	B2	2511.98	1618	2.01939	Parikh	Colon	Stem	No	0	0	0	2.32479	1.74692	0	0	0	0	0	0	0	0	2.05916	1.74692	0	0	0
AACTCAGTCGCTTGTC_Rectum.1_Progenitor_3	3.26795	-4.56418	Rectum.1	24135	4042	10.5739	Wang	Rectum	Stem	No	0	0	0	0.807818	0.34666	1.97617	0.60359	0	0	0.34666	2.18294	0.34666	0.34666	1.71518	0.807818	0	0	0
AACTCAGTCTCGCTTG.C1_10	-0.307579	7.19824	C1	2431.14	2617	2.09437	Parikh	Colon	Colonocyte	Yes	1.11315	1.11315	1.11315	3.20633	2.85309	0	0	0	0	0	2.08146	0	0	0	0	0	0	0
AACTCAGTCTGCAAGT_Rectum.2_Progenitor_4	2.08448	-6.4991	Rectum.2	25455	4049	11.5262	Wang	Rectum	Stem	No	0	0	0.331352	0.579811	0	2.08831	1.93047	0	0	0.331352	2.34453	1.08662	0.77866	1.67173	0	0	0	0
AACTCAGTCTTGCCGT_Colon.2_Progenitor_2	4.63716	-2.08871	Colon.2	17637	3399	7.09304	Wang	Colon	Progenitor	No	0	0.993611	0	3.23398	0.449156	2.41643	2.36451	0	0.449156	0.449156	1.6032	0	0.993611	1.34416	0	0.449156	0	0
AACTCCCAGACAGACC.A1_6	2.19357	2.34399	A1	2652.13	2086	2.22674	Parikh	Colon	Colonocyte	No	0	1.50966	0	2.60037	1.50966	0	2.28105	0	0	0	2.28105	0	0	0	0	0	0	0
AACTCCCAGACCTAGG.B1_8	0.193397	7.27446	B1	2451.79	2439	2.34635	Parikh	Colon	Colonocyte	No	0	1.22574	1.22574	3.17879	2.83086	0	1.22574	0	0	0	2.49915	0	0	0	0	0	0	0
AACTCCCAGACCTTTG.B1_8	1.30816	2.76894	B1	2258.46	1392	2.73348	Parikh	Colon	Colonocyte	No	0	2.39036	0	2.9145	0	0	1.93266	0	0	0	2.62063	0	1.93266	0	0	0	0	0
AACTCCCAGACGCACA_Colon.2_Goblet_2	-8.44169	-1.8325	Colon.2	13570	2738	13.4783	Wang	Colon	Goblet	No	0	0.552113	0	2.20895	0	0.552113	1.16651	0	0	3.795	6.3272	0	0	0	0	0	0	0
AACTCCCAGATAGGAG.A1_6	-2.28535	-8.34549	A1	2924.01	2611	1.81918	Parikh	Colon	TA	No	0	1.30001	1.30001	2.37951	0	1.63901	2.02974	1.30001	0	1.30001	1.94169	1.63901	2.20042	1.30001	0	0	0	0
AACTCCCAGATTACCC_Rectum.1_Progenitor_3	2.91652	-1.01351	Rectum.1	19514	3726	13.662	Wang	Rectum	Progenitor	No	0	0.413733	0.705523	0.413733	0	2.101	3.06796	0	0	0	2.73103	0	0.413733	1.4048	0	0	0	0
AACTCCCAGCGGCTTC.B1_8	0.291696	7.30333	B1	2560.49	2690	2.33959	Parikh	Colon	Colonocyte	Yes	1.51567	1.71795	0	3.08007	2.85523	0	1.15277	0	0	1.15277	2.19269	0	1.51567	0	0	0	0	0
AACTCCCAGCTTATCG_Rectum.1_TA_3	-0.175288	-7.88379	Rectum.1	29339	5025	9.51294	Wang	Rectum	TA	No	0	0.704349	0.293299	2.28868	0	1.48352	0.994812	0	0.293299	0	1.86462	2.41817	2.44808	1.21962	0	0	0	0
AACTCCCAGGCAGTCA_Rectum.1_Goblet_3	-5.62023	-3.82292	Rectum.1	7393	1929	13.2828	Wang	Rectum	Goblet	No	0	0	0	0.855534	0.855534	0	1.30975	0	0	3.69452	6.19574	0	0	0	0	0	0	0
AACTCCCAGGTTACCT.C2_11	-1.83728	6.57172	C2	2158.55	2044	2.73726	Parikh	Colon	EEC	No	0	0	1.37113	3.18446	1.74469	0	1.74469	0	0	0	2.51516	0	0	0	0	0	1.94721	0
AACTCCCAGTACGTTC.B2_9	0.789051	-1.18908	B2	2043.98	1202	3.05562	Parikh	Colon	Colonocyte	No	0	0	0	3.17243	0	2.32435	0	0	0	0	0	0	0	0	0	0	0	0
AACTCCCAGTTATCGC_Colon.1_Progenitor_1	3.91733	-2.14751	Colon.1	20803	3679	10.2485	Wang	Colon	Progenitor	Yes	0.392515	0.392515	0.392515	3.29427	0	1.07254	0.892858	0	0.392515	0	1.98088	0.392515	0	0.673658	0	0	0	0
AACTCCCAGTTGCAGG_Colon.1_TA_1	0.979851	-6.99618	Colon.1	17811	3290	20.4256	Wang	Colon	TA	No	0	0.445615	0.445615	0.987439	0	1.17736	0	0	0	0	2.84967	0.987439	1.59537	0	0	0	0	0
AACTCCCCAAACAACA_Rectum.2_Stem.Cell_4	3.48276	-5.35629	Rectum.2	17523	3076	13.2226	Wang	Rectum	Stem	No	0	0.451508	0	1.18867	0	0.9977	0	0	0	0	2.56374	1.18867	0	2.19606	1.48706	1.90312	0	0
AACTCCCCAAATTGCC_Rectum.2_TA_4	-1.57065	-8.13537	Rectum.2	37406	5320	9.18837	Wang	Rectum	TA	No	0	0.588903	0.236918	1.30111	0	1.14381	2.00365	0	0	0	1.75994	1.55661	2.56727	1.8892	0.848733	0.428318	0	0
AACTCCCCACAGGTTT.C1_10	-0.573349	-8.88041	C1	1696.61	919	3.47509	Parikh	Colon	TA	No	0	0	0	2.79964	0	0	0	0	0	3.04333	3.57521	0	0	0	0	0	0	0
AACTCCCCACCGAATT_Rectum.1_Enterocyte_3	-1.05267	7.08231	Rectum.1	10969	2901	21.3693	Wang	Rectum	Colonocyte	No	0	1.03791	1.71529	4.69581	3.57356	0.647972	0	0	0	0	3.34462	0	0	0	0	0	0	0
AACTCCCCACGGCCAT.C2_11	0.840298	5.17229	C2	2548.58	2835	2.25211	Parikh	Colon	Colonocyte	No	0	1.97917	0	3.09103	2.55354	1.08701	2.7801	0	0	0	2.47383	0	0	0	0	1.08701	0	0
AACTCCCCATCGATGT.C1_10	0.167041	4.37173	C1	2690.67	2346	1.53612	Parikh	Colon	Colonocyte	No	0	1.6243	0	3.10441	2.58304	1.94187	1.27256	0	0	0	1.94187	0	0	0	0	0	0	0
AACTCCCCATTGAGCT.C1_10	-0.928242	4.48723	C1	1901.5	1748	2.82602	Parikh	Colon	Colonocyte	No	0	0	1.44154	3.53055	2.51212	0	0	0	0	0	2.27279	1.44154	0	0	0	0	0	0
AACTCCCCATTGCGGC.A1_6	1.96709	3.26461	A1	2558.85	3071	2.44326	Parikh	Colon	Colonocyte	No	0	1.04577	0	3.00762	1.86179	1.40955	1.7577	0	0	0	0	0	1.61718	0	0	0	0	0
AACTCCCGTAACGTTC_Rectum.1_Progenitor_3	1.14007	0.891751	Rectum.1	9555	2550	6.14338	Wang	Rectum	Colonocyte	No	0	0.716166	0	3.33971	0.716166	1.12919	1.42063	0.716166	0	0	2.34365	0	0.716166	1.12919	0	0	0	0
AACTCCCGTAGGGACT_Rectum.1_Progenitor_3	3.97052	-2.24929	Rectum.1	18342	3341	28.3666	Wang	Rectum	Progenitor	No	0	0	0.435151	1.15713	0	2.64509	1.7761	0	0	0	1.7761	0	0	1.15713	0	0	0	0
AACTCCCGTATCAGTC.C1_10	1.15458	3.30644	C1	1848.21	1085	2.45107	Parikh	Colon	Colonocyte	No	0	0	0	3.41286	0	0	0	0	0	0	2.09332	0	0	0	0	0	0	0
AACTCCCGTGTCCTCT.B2_9	-5.19063	-4.53277	B2	1603.55	806	3.92154	Parikh	Colon	Goblet	No	0	0	0	2.6832	0	0	0	0	0	2.82863	3.47979	0	0	2.39547	0	0	0	0
AACTCCCGTTCAGGCC.C1_10	-2.36194	-3.20748	C1	2986.04	2735	1.389	Parikh	Colon	EEC	No	0	0	0	0	0	0	0	0	0	1.5824	1.2421	1.5824	1.2421	0	0	0	3.01663	0
AACTCCCTCAAACCGT_Rectum.2_Goblet_4	-8.40639	-1.87177	Rectum.2	7489	2540	10.2417	Wang	Rectum	Goblet	No	0	0	0	1.61061	0	0	2.19853	0	0	1.30035	6.17177	0	0	0	0	0	0	0
AACTCCCTCAGAGACG.B2_9	-0.570584	3.44934	B2	2268.82	1637	1.8823	Parikh	Colon	Colonocyte	No	0	1.6296	0	3.33368	2.47323	0	0	1.6296	0	0	0	0	0	0	0	0	0	0
AACTCCCTCATCACCC_Colon.2_Progenitor_2	4.82078	-1.96715	Colon.2	14936	3090	10.2303	Wang	Colon	Progenitor	No	0	1.10146	0	3.39416	0	1.30239	4.415	0	0	0.849743	1.10146	0.512538	0	1.30239	0	0	0	0
AACTCCCTCCACTCCA.C2_11	-5.83697	-2.49785	C2	3087.07	3812	1.58028	Parikh	Colon	Goblet	No	0	0	0	0.882	0	1.22306	1.91217	0	0	2.61434	2.9835	0	0.882	0	0	0	0	0
AACTCCCTCCATTCTA.C2_11	-1.88971	5.53625	C2	1371.87	870	4.8758	Parikh	Colon	Colonocyte	No	0	2.74698	0	3.73176	2.93992	0	2.57384	0	0	0	2.23322	0	0	0	0	0	0	0
AACTCCCTCCGTAGTA.C2_11	0.707281	1.04836	C2	2003.84	1265	2.56182	Parikh	Colon	Colonocyte	No	0	1.93714	0	2.66872	2.42395	0	2.75822	0	0	0	2.42395	0	0	0	0	0	0	0
AACTCCCTCCTGCTTG_Rectum.1_Progenitor_3	2.75212	-5.2497	Rectum.1	36969	5193	8.16901	Wang	Rectum	Stem	No	0	0.239408	0.239408	0.59415	0	2.2952	1.89918	0	0.239408	0.239408	1.81473	0.855472	0.733323	1.97705	0.239408	0.432428	0	0
AACTCCCTCCTTAATC_Rectum.1_Progenitor_3	3.7685	-1.26645	Rectum.1	27198	4567	15.1261	Wang	Rectum	Progenitor	No	0	0.551208	0.313112	2.54675	0	1.16504	2.57515	0	0	0	1.98106	0	0.313112	1.46072	0	0	0	0
AACTCCCTCTCGATGA.B1_8	-6.66989	-2.91725	B1	2334.95	1814	2.43631	Parikh	Colon	Goblet	No	0	0	0	2.42622	0	0	1.57489	0	0	2.42622	3.25424	0	0	0	0	0	0	0
AACTCCCTCTTCAACT_Colon.2_Progenitor_2	4.3824	-0.978632	Colon.2	21633	3729	10.2852	Wang	Colon	Progenitor	No	0	0.869941	0	4.3533	0.654673	2.3268	2.84369	0.379981	0	0.654673	1.54715	0	0.379981	0.379981	0	0	0	0
AACTCTTAGAATGTTG.C1_10	2.2463	0.869787	C1	2546.7	2290	2.47181	Parikh	Colon	Colonocyte	No	0	1.73532	0	3.06909	0	1.73532	2.04695	0	0	1.3844	1.9232	0	1.9232	0	0	0	0	0
AACTCTTAGTAGCGGT_Colon.2_TA_2	2.2502	-5.24267	Colon.2	13037	2721	9.71082	Wang	Colon	Stem	No	0	1.19427	0.56931	2.32284	0	1.19427	2.69509	0	0	0	2.0673	1.19427	0	1.57593	0	0	0	0.56931
AACTCTTAGTAGGTGC.C2_11	2.29862	1.16728	C2	2452.18	2081	2.54072	Parikh	Colon	Colonocyte	No	0	1.44826	1.79886	2.40986	0	1.79886	2.47557	0	0	0	0	0	0	1.44826	0	0	0	0
AACTCTTAGTCTCAAC_Colon.2_Progenitor_2	2.58191	-5.45336	Colon.2	24361	3866	16.1611	Wang	Colon	Stem	No	0	0	0.343939	1.70755	0.343939	1.35414	2.42146	0	0.343939	3.70912	3.7865	0.343939	0.599377	0.343939	0.343939	1.24212	0	0
AACTCTTAGTCTCCTC_Rectum.1_Progenitor_3	3.37013	-0.786202	Rectum.1	29376	4915	17.6471	Wang	Rectum	Progenitor	No	0	0.292978	0	2.21593	0.703712	1.69109	2.05518	0	0	0	1.91501	0	0	0.859363	0	0	0	0
AACTCTTAGTTGTAGA.C2_11	4.52019	-5.82146	C2	2495.01	2740	2.49934	Parikh	Colon	Stem	No	0	1.16425	0	1.16425	0	0	1.73345	0	0	0	2.21119	1.16425	0	1.52978	1.16425	0	0	0
AACTCTTCAAGACACG.B2_9	1.01832	-2.64088	B2	1715.17	940	3.29204	Parikh	Colon	Stem	No	0	0	0	2.20597	0	0	0	0	0	2.20597	0	0	0	2.20597	0	0	0	0
AACTCTTCAAGGACAC.B2_9	-1.83823	6.69158	B2	1970.26	1414	2.63219	Parikh	Colon	Colonocyte	No	0	1.74704	0	3.38982	2.84266	0	1.74704	0	0	0	0	0	0	0	0	0	0	0
AACTCTTCACGTGAGA.B1_8	-1.9612	-7.29595	B1	1935.73	886	0.540795	Parikh	Colon	TA	No	0	0	0	2.87598	0	0	0	0	0	0	0	2.72372	2.72372	2.58805	0	0	0	0
AACTCTTCAGATCCAT_Rectum.1_Progenitor_3	3.08044	-2.97252	Rectum.1	10714	2430	14.3084	Wang	Rectum	Stem	No	0	0	0	0.659259	0	1.55465	2.01936	0	0	0.659259	2.42187	0.659259	0	2.24073	0.659259	0	0	0
AACTCTTCAGGAACGT_Colon.1_Goblet_1	-6.03222	-3.81034	Colon.1	6948	1715	13.1693	Wang	Colon	Goblet	No	0	0	0.891696	0	0	0	0	0	0	3.05162	6.0602	0	0.891696	0	0	0	0	0
AACTCTTCAGGAATCG.C2_11	-1.86783	4.22117	C2	1641.02	1087	3.63466	Parikh	Colon	Colonocyte	No	0	1.99861	1.99861	3.6097	2.63651	0	2.91716	0	0	0	2.63651	0	0	0	0	0	0	0
AACTCTTCATGCATGT.C2_11	2.56206	-4.62052	C2	1915.54	1565	3.61983	Parikh	Colon	Stem	No	0	0	0	2.2244	0	0	1.67028	0	0	0	2.91193	0	1.67028	0	1.67028	0	0	0
AACTCTTGTAGGCATG.A1_6	-4.88945	-4.75815	A1	1392.59	763	4.68776	Parikh	Colon	Goblet	No	0	0	0	2.84596	0	2.36951	0	0	0	2.94937	3.61704	0	0	0	0	0	0	0
AACTCTTGTCGAACAG.C2_11	1.15693	0.0259765	C2	1758.67	1166	3.70972	Parikh	Colon	Colonocyte	No	0	0	0	2.72793	0	1.95212	0	0	0	0	1.95212	0	0	0	0	0	0	0
AACTCTTGTCGGCACT.C1_10	-1.22649	7.33008	C1	2154.66	1865	2.22494	Parikh	Colon	Colonocyte	No	0	2.00962	0	3.30694	2.93935	0	0	0	0	0	0	0	0	0	0	0	0	0
AACTCTTGTCTAAAGA_Colon.2_Enterocyte_2	0.207843	6.46169	Colon.2	9150	2276	17.1694	Wang	Colon	Colonocyte	No	0	1.68112	0.738549	5.15089	4.18176	0.738549	1.1587	0	0	0	2.15759	0	0	0	0	0	0	0
AACTCTTGTGCGCTTG_Colon.1_Progenitor_1	3.50248	-3.67143	Colon.1	20987	3545	12.8508	Wang	Colon	Stem	No	0	0.389665	0	1.35039	0	1.57109	0.887667	0	0	0	1.75178	0	0.887667	1.46681	0	0	0	0
AACTCTTGTGTGCCTG.B2_9	3.57236	-4.51198	B2	2333.84	1801	2.12303	Parikh	Colon	Stem	No	0	0	1.59194	2.11469	0	1.59194	1.93499	0	0	0	2.11469	0	0	1.93499	0	1.59194	0	0
AACTCTTGTGTGTGCC_Colon.1_Paneth.like_1	7.04346	4.63596	Colon.1	41722	5631	14.1892	Wang	Colon	Paneth-like	No	0	0.672295	0.214855	3.49279	0	0.984985	0.391612	1.52502	3.89541	0	1.7973	0.214855	0.214855	0	0	0	0	0
AACTCTTGTTAAAGTG_Colon.2_Enterocyte_2	-0.525082	2.98256	Colon.2	8358	2063	17.9947	Wang	Colon	Colonocyte	No	0	1.22169	0	5.57679	1.94338	2.23807	2.65049	0	0	0.786846	2.10154	0	0	0	0	0	0	0
AACTCTTTCAGCGACC_Rectum.1_Goblet_3	-7.47818	-2.74854	Rectum.1	8785	2088	12.3961	Wang	Rectum	Goblet	No	0	0	0.760013	2.60427	0	0.760013	1.71438	0	0	2.05794	6.30099	0	0	0	0	0	0	0
AACTCTTTCAGTTCGA.B1_8	-0.476471	1.62605	B1	1608.86	935	4.00637	Parikh	Colon	Colonocyte	No	0	0	0	3.56666	2.99451	2.17767	0	0	0	0	2.17767	0	0	0	0	0	0	0
AACTCTTTCCTGCCAT.C1_10	0.651709	8.0012	C1	1940.05	1616	3.41843	Parikh	Colon	Colonocyte	No	0	2.05345	0	3.27497	2.66337	0	1.69455	0	0	0	2.24104	0	1.69455	0	0	0	0	0
AACTCTTTCCTGTAGA.B2_9	1.39166	-2.89239	B2	2047.64	1437	3.19472	Parikh	Colon	Stem	No	0	1.82344	0	2.15787	0	0	1.82344	0	0	0	2.15787	0	1.82344	0	0	0	0	0
AACTCTTTCGTGACAT_Rectum.1_Enterocyte_3	0.313067	6.44713	Rectum.1	11276	2800	23.049	Wang	Rectum	Colonocyte	No	0	1.02017	1.02017	4.96211	3.6894	0.634903	0.634903	0	0.634903	0.634903	3.02094	0	0	0	0	0	0	0
AACTCTTTCGTTTGCC.B1_8	-0.35285	-7.61032	B1	2044.19	1477	2.03008	Parikh	Colon	Goblet	No	0	0	0	2.25472	0	0	2.0743	0	0	3.22512	3.44029	2.25472	2.57739	0	0	0	0	0
AACTCTTTCTACTCAT.C1_10	0.433407	-1.49107	C1	1818.98	936	2.58577	Parikh	Colon	Colonocyte	No	0	0	0	3.40083	2.21374	2.21374	2.21374	0	0	0	2.21374	0	0	0	0	0	0	0
AACTCTTTCTCAACTT_Rectum.1_Goblet_3	-6.7664	-3.50027	Rectum.1	7805	1887	10.7367	Wang	Rectum	Goblet	No	0	0	0	0.824715	0	0	0.824715	0	0	0	6.38291	1.27045	0.824715	0	0	0	0	0
AACTGGTAGAAGCCCA_Colon.1_Progenitor_1	3.94609	-0.983815	Colon.1	39331	5023	14.4466	Wang	Colon	Progenitor	No	0	0.22654	0.22654	3.04861	0.566879	1.88609	0.820336	0	0	0.411119	1.71857	0	0	1.10989	0.411119	0	0	0
AACTGGTAGAAGCCCA_Rectum.2_Goblet_4	-5.7478	-4.57477	Rectum.2	5130	1316	15.614	Wang	Rectum	Goblet	No	0	1.08157	1.08157	1.58896	0	0	0	0	0	3.53042	5.97333	0	0	0	0	0	0	0
AACTGGTAGACACTAA_Rectum.1_Enterocyte_3	-0.360433	8.17115	Rectum.1	7977	2137	28.0933	Wang	Rectum	Colonocyte	No	0	1.56042	0.812531	4.92466	2.85052	0	1.25482	0	0	0	3.35268	0	0	0	0	0	0	0
AACTGGTAGCACACAG.C1_10	-0.365721	-9.31454	C1	1699.89	808	2.6062	Parikh	Colon	TA	No	0	0	0	2.99639	0	0	2.43429	0	0	0	0	0	2.84264	2.43429	2.43429	0	0	0
AACTGGTAGCTTTGGT_Colon.2_TA_2	0.845265	-7.98283	Colon.2	26597	4285	8.50848	Wang	Colon	TA	No	0	0	0.319168	1.56021	0.319168	1.89307	0.917861	0	0	0.560738	1.77288	1.63624	1.94815	1.05776	0.560738	0.319168	0	0
AACTGGTAGGCCCTCA.C1_10	0.209427	7.76409	C1	2034.14	1480	2.6739	Parikh	Colon	Colonocyte	No	0	1.75898	2.10289	3.33832	3.07142	0	1.75898	0	0	1.75898	1.75898	0	0	0	0	0	0	0
AACTGGTAGGTGCTAG_Colon.2_Goblet_2	-7.573	-2.79361	Colon.2	6478	1635	17.5517	Wang	Colon	Goblet	No	0	0.933614	0	2.59148	0	0	0	0	0	4.74695	6.4616	0	0	0	0	0	0	0
AACTGGTAGTACGTTC.B2_9	1.05699	2.05738	B2	2344.04	1357	2.24726	Parikh	Colon	Colonocyte	No	0	1.93919	1.93919	2.92255	2.23496	0	1.93919	0	0	0	0	0	0	0	0	0	0	0
AACTGGTAGTCCTCCT.C1_10	0.597333	7.83298	C1	2393.04	2387	2.39935	Parikh	Colon	Colonocyte	No	0	1.61036	1.61036	3.22349	2.84159	0	0	0	0	1.24263	1.24263	0	0	0	0	0	0	0
AACTGGTAGTCTTGCA_Rectum.2_Enterocyte_4	0.402923	4.3723	Rectum.2	16086	3421	16.7413	Wang	Rectum	Colonocyte	No	0	0.483449	0.807956	5.34948	2.9127	0.483449	1.05256	0	0	0	1.8863	0	0	0	0	0.483449	0	0
AACTGGTCAACACCTA.A1_6	-1.30639	2.98525	A1	1769.5	1080	3.48441	Parikh	Colon	Colonocyte	No	0	0	0	3.29312	2.82772	0	0	0	0	0	0	0	0	0	0	0	0	0
AACTGGTCAAGTTCTG_Rectum.1_Goblet_3	-4.92116	-4.21878	Rectum.1	7952	2072	17.2787	Wang	Rectum	Goblet	No	0	0.814278	0	1.5629	0.814278	0	0	0	0	0.814278	5.48559	0.814278	1.25707	1.5629	0	0	0	0
AACTGGTCAATGCCAT.B1_8	-4.9731	-3.05948	B1	2382.7	1648	2.26897	Parikh	Colon	Goblet	No	0	0	0	1.69978	0	0	0	0	0	2.68318	3.13584	0	0	0	0	0	0	0
AACTGGTCACAACGTT_Colon.2_Progenitor_2	3.70661	-0.505413	Colon.2	14312	3015	10.6274	Wang	Colon	Progenitor	No	0	0.529872	0.529872	4.61429	0	1.98629	2.83735	0	0	0.529872	1.50265	0.874397	0	0	0	0	0	0
AACTGGTCAGAAGCAC_Colon.1_Progenitor_1	2.64972	-1.08202	Colon.1	20096	3586	11.455	Wang	Colon	Progenitor	Yes	0.690756	0.403871	0.91342	2.19297	0	2.24701	0.91342	0	0	0.403871	1.24934	0	0	0	0	0	0	0
AACTGGTCAGTTCCCT_Colon.2_Progenitor_2	4.28595	-3.1194	Colon.2	17754	3359	9.55841	Wang	Colon	Progenitor	No	0	0.446769	0	2.63583	0.754481	2.50676	3.08376	0	0	0.446769	1.70584	0	1.70584	1.33927	0	0	0	0
AACTGGTCATCCAACA_Colon.1_Goblet_1	-4.82103	-4.28958	Colon.1	18495	3042	28.7699	Wang	Colon	Goblet	No	0	0.432228	0.432228	0.432228	0	0.432228	0	0	0.432228	2.7119	4.40797	0	0.96396	0	1.30926	0.733028	0	0
AACTGGTCATGCCTTC_Colon.2_Progenitor_2	4.67919	-2.18134	Colon.2	16741	3444	8.73902	Wang	Colon	Progenitor	No	0	0	0	2.10023	0.786032	2.875	1.9421	0	0.468337	0	1.38296	0	0.468337	1.22064	0	0	0	0
AACTGGTCATTATCTC_Rectum.1_Progenitor_3	3.22035	-3.47967	Rectum.1	15740	3201	11.9695	Wang	Rectum	Stem	No	0	0.491841	0	1.06677	0	1.69511	1.26449	0	0	0	2.35422	0	0	1.5711	0.491841	0	0	0
AACTGGTGTAAGTTCC_Rectum.1_TA_3	-0.351103	-7.83374	Rectum.1	27145	4494	11.4975	Wang	Rectum	TA	No	0	0.905662	0.552035	1.16638	0	1.37299	1.16638	0	0.552035	0.313636	2.39303	1.54414	2.32335	1.04449	0.552035	0.744399	0	0
AACTGGTGTCACAAGG_Colon.2_Goblet_2	1.66013	-2.79894	Colon.2	7133	1652	25.1507	Wang	Colon	Stem	No	0	0	0	1.64977	0.876275	1.33602	0	0	0	3.94099	5.07153	0	0.876275	0	0	0	0	0
AACTGGTGTCCAAGTT_Colon.1_TA_1	-2.24159	-7.78023	Colon.1	22276	4254	7.92333	Wang	Colon	TA	No	0	1.02807	0.370814	1.17698	0	1.92218	0.853028	0	0.370814	0	1.61745	1.92218	2.57419	0.64071	0.370814	0	0	0
AACTGGTGTCTAGTCA.C2_11	-0.0403706	-0.0846569	C2	1800.06	1159	3.54841	Parikh	Colon	Colonocyte	No	0	0	0	2.78875	1.91225	2.25514	2.82585	0	0	0	2.43149	0	0	1.91225	1.91225	0	0	0
AACTGGTGTGTGACGA.C2_11	-2.4555	6.64104	C2	1741.39	1133	3.4621	Parikh	Colon	Colonocyte	No	0	2.34151	0	3.47169	2.76679	0	0	0	0	0	2.81727	0	0	0	0	0	0	0
AACTGGTGTTCTGGTA.B2_9	1.13205	-3.11385	B2	1926.91	1030	3.03101	Parikh	Colon	Stem	No	2.16824	0	0	2.70661	0	2.16824	2.46138	0	2.16824	0	2.16824	0	0	0	0	0	0	0
AACTGGTTCCATGCTC.B2_9	-1.3242	-7.30296	B2	2682.39	2654	0.235179	Parikh	Colon	TA	No	0	0	0	1.92695	0	0	0	0	0	0	2.0038	1.82856	1.13745	0	0	1.49547	0	0
AACTGGTTCCTTGACC.C2_11	-1.90619	-8.51358	C2	2194.56	1191	2.44398	Parikh	Colon	TA	No	0	0	0	0	0	0	2.09616	0	0	0	2.52232	0	2.09616	0	0	0	0	0
AACTGGTTCGTCTGCT_Rectum.1_Goblet_3	-7.09746	-2.4026	Rectum.1	16387	3311	17.9227	Wang	Rectum	Goblet	No	0	1.04053	0.476383	1.53932	0	0	1.04053	0	0	0	5.76881	0	0.476383	1.04053	0	0	0	0
AACTGGTTCTCCAACC.B1_8	1.12793	-6.73207	B1	2025.49	1130	2.79778	Parikh	Colon	TA	No	0	0	0	2.71303	0	0	0	0	0	0	2.09872	0	2.09872	0	0	0	0	0
AACTGGTTCTGCTGTC.C2_11	-2.27295	4.85694	C2	1515.88	932	3.53549	Parikh	Colon	Colonocyte	No	0	2.49064	0	3.62779	2.91448	0	2.91448	0	0	0	2.15478	0	0	0	0	0	0	0
AACTGGTTCTTGTCAT_Colon.2_Progenitor_2	3.63295	-4.31023	Colon.2	18101	3348	10.1707	Wang	Colon	Stem	No	0	0	0.439838	1.32502	0	1.69003	2.61787	0	0.439838	0.439838	1.58252	0.977336	0	1.69003	0.439838	0	0	0
AACTTCTCATGGGTTT_15	1.57871	3.98687	MDA41	5826	1479	48.747	Anderson	Colon	Colonocyte	No	0	0	0.999323	3.14904	0	0.999323	0	0	0	0	1.48905	0	0	0	0	0	0	0
AACTTCTGTGTGCTTA_17	-0.603622	8.47159	PCA38	9324	2096	9.21278	Anderson	Colon	Colonocyte	No	0	2.70421	0	4.41292	4.67449	0	0	0	0	0	1.43924	0	0	0	0	0	0	0
AACTTTCAGACAATAC.A2_7	1.58839	3.29883	A2	2556.72	1771	2.30669	Parikh	Colon	Colonocyte	No	0	1.99583	0	2.82679	0	0	1.67706	0	1.67706	0	0	0	0	0	0	0	0	0
AACTTTCAGAGGGCTT_Colon.2_Progenitor_2	4.15875	-1.37536	Colon.2	15436	3020	11.1817	Wang	Colon	Progenitor	No	0	0	0	3.65259	0	2.09509	1.71107	0	0	0.831026	1.0796	0	0	0.831026	0	0	0	0
AACTTTCAGCCTATGT_Colon.1_TA_1	1.17219	-7.69042	Colon.1	25796	4220	8.64475	Wang	Colon	TA	No	0	0	0.327617	1.41129	0	0.93634	0.327617	1.312	1.312	0.327617	2.40506	0.573977	1.41129	0.93634	0	0	0	0
AACTTTCAGCTCCTTC_Rectum.1_Progenitor_3	3.92179	-1.97774	Rectum.1	14000	2944	16.9643	Wang	Rectum	Progenitor	No	0	1.51983	0.538997	2.00533	0	0.887303	0	0	0.538997	0	1.66501	0	0.538997	1.79176	0	0	0.538997	0
AACTTTCAGCTGTCTA.C1_10	1.97189	-6.81481	C1	2205.31	1577	1.65807	Parikh	Colon	TA	No	0	0	0	2.20182	0	0	0	0	0	0	0	2.02449	2.31741	0	0	1.68366	0	0
AACTTTCAGTGGGATC_Colon.1_TA_1	-1.19524	-7.25339	Colon.1	18663	3745	13.1222	Wang	Colon	TA	No	0	0	0	2.98334	0	1.43863	0	0	0	0.429064	1.5583	1.43863	1.66517	0.958376	0	0	0	0
AACTTTCCAAATTGCC_Rectum.1_Goblet_3	-5.24549	-3.68025	Rectum.1	13641	2639	8.70904	Wang	Rectum	Goblet	No	0	0	0	0.902666	0	0	0.902666	0	0	3.58873	6.01272	0.549903	0	0	0	0	0	0
AACTTTCCAAGCGATG.C1_10	0.20273	-5.58115	C1	2687.57	2012	2.16754	Parikh	Colon	TA	No	0	0	0	2.51429	0	1.54094	2.15246	0	0	0	0	1.86872	1.54094	1.86872	0	0	1.54094	0
AACTTTCCAAGGACTG_Colon.2_TA_2	-0.300656	-7.88292	Colon.2	29011	4395	10.1892	Wang	Colon	TA	No	0	0.296169	0.296169	2.1892	0	1.56688	2.51568	0	0	0.710049	1.7013	1.7013	2.3657	0.866591	0.710049	0	0	0
AACTTTCCAATGTAAG_Rectum.1_Paneth.like_3	6.93127	6.04959	Rectum.1	5926	1665	22.0553	Wang	Rectum	Paneth-like	No	0	0	0	3.39071	0	0	0	1.4759	2.9736	0	2.78423	0	0	0.988604	0	0	0	0
AACTTTCCACATAACC_Rectum.1_Progenitor_3	1.83856	1.57402	Rectum.1	15553	3481	19.7261	Wang	Rectum	Colonocyte	No	0	0.496501	0.826771	3.44103	0.496501	0.826771	1.27308	0	0.496501	0	2.36504	0	0	1.81543	0	0	0	0
AACTTTCCACATCCAA_Colon.2_Goblet_2	-5.95476	-2.95949	Colon.2	18765	3307	13.6584	Wang	Colon	Goblet	No	0	0	0.427166	2.80059	0	1.43448	2.30851	0	0	3.65936	5.39132	0.725524	0.427166	0.725524	0	0	0	0
AACTTTCCACGCATCG_Colon.2_Enterocyte_2	4.38272	-0.965188	Colon.2	19175	3436	14.1382	Wang	Colon	Progenitor	Yes	0.419705	1.28303	0.714431	3.89139	0.714431	1.98212	3.61049	0	0	0	1.82699	0	0.419705	1.12689	0	0	0	0
AACTTTCCAGATTGCT_Colon.2_Enterocyte_2	-0.584492	5.11006	Colon.2	17058	3055	15.2421	Wang	Colon	Colonocyte	No	0	1.50794	0	5.86905	3.04128	1.50794	2.00802	0	0	0	1.36894	0	0.461363	0.461363	0	0	0	0
AACTTTCCAGGAATGC.C1_10	1.25594	-1.37446	C1	1772.12	866	3.43706	Parikh	Colon	Colonocyte	No	0	0	0	3.2818	0	0	0	0	0	0	2.64952	0	0	0	0	0	0	0
AACTTTCCATCGGGTC.B1_8	1.47666	-1.17917	B1	2135.82	1302	1.13763	Parikh	Colon	Colonocyte	No	0	0	0	1.90099	0	1.90099	2.5619	0	0	0	1.90099	0	0	2.5619	0	0	0	0
AACTTTCGTAAACCTC_Colon.2_Progenitor_2	4.34253	-1.47666	Colon.2	11224	2713	26.4344	Wang	Colon	Progenitor	No	0	0	0	3.25604	0.637078	1.69648	0	0	0	0	1.30097	0.637078	0	1.02313	0	0	0.637078	0
AACTTTCGTAACGTTC.C2_11	-0.837499	5.87662	C2	1745.91	1542	3.68247	Parikh	Colon	Colonocyte	No	0	1.94126	0	3.48986	1.55353	0	2.46166	0	1.55353	0	2.52412	0	0	0	0	0	0	0
AACTTTCGTAAGTAGT.B2_9	-1.90726	4.83906	B2	1341.37	634	4.30815	Parikh	Colon	Colonocyte	No	0	0	0	3.78584	2.62151	0	0	0	0	0	0	0	0	2.62151	0	0	0	0
AACTTTCGTAGCCTCG_Rectum.1_Progenitor_3	3.87964	-1.53155	Rectum.1	18718	3513	13.5378	Wang	Rectum	Progenitor	No	0	0	0	1.30053	0	2.31077	2.70071	0	0	0	2.4115	0	0.428038	1.14326	0	0	0.428038	0
AACTTTCGTATTAGCC.C1_10	-1.46175	-8.82961	C1	2086.85	1218	2.70024	Parikh	Colon	TA	No	0	0	0	2.83503	0	0	2.49262	0	0	2.04022	0	0	0	0	0	0	0	0
AACTTTCGTATTCGTG.B2_9	-4.79996	-2.83882	B2	2447.36	2062	2.16413	Parikh	Colon	Goblet	No	0	1.43358	1.43358	2.0968	0	0	0	0	0	2.0968	3.21377	0	1.43358	2.0968	1.78576	1.43358	0	0
AACTTTCGTCACAAGG_Rectum.1_Progenitor_3	3.71515	-5.07043	Rectum.1	30602	4379	14.5938	Wang	Rectum	Stem	No	0	0.282752	0	0.683263	0	1.52487	0.683263	1.37143	0.282752	0	3.32488	0.683263	0.502926	1.65786	0	0.282752	0	0
AACTTTCGTCAGAAGC_Colon.1_Progenitor_1	-0.586464	-7.13353	Colon.1	43717	5814	8.27824	Wang	Colon	TA	Yes	0.205992	0.762543	0.205992	2.17217	0	1.90488	1.93836	0	0.205992	0.205992	1.71827	1.71827	1.43566	1.04026	0	0	0	0
AACTTTCGTCGCTTTC.B2_9	-1.04109	2.38663	B2	2064.45	1074	0.475031	Parikh	Colon	Colonocyte	No	0	0	0	3.45636	3.03525	2.42222	0	0	0	0	2.1356	0	0	0	0	0	0	0
AACTTTCGTGACTCAT_Rectum.1_Progenitor_3	0.219753	2.87466	Rectum.1	19009	3649	20.4903	Wang	Rectum	Colonocyte	No	0	0.71888	0.71888	4.15264	1.28932	0.947091	2.57258	0	0	0	1.83429	0	0.71888	0	0	0	0.422694	0
AACTTTCGTTACAGAA.C2_11	-0.333529	5.76004	C2	2015.72	1654	2.90371	Parikh	Colon	Colonocyte	No	0	2.23205	0	3.3653	2.58584	1.53695	0	0	1.53695	0	2.326	0	0	0	0	0	0	0
AACTTTCTCAAGGCTT.A2_7	-1.02462	7.0147	A2	1979.87	2202	3.29744	Parikh	Colon	Colonocyte	No	0	1.9783	0	3.37318	2.51607	0	1.83185	0	0	1.61354	2.72494	0	0	0	0	0	0	0
AACTTTCTCAAGGTAA.C2_11	-0.568176	6.37268	C2	2213.42	1694	2.1901	Parikh	Colon	Colonocyte	No	0	0	0	3.2533	2.81136	0	2.13428	0	0	1.60081	1.95071	0	1.60081	0	0	0	0	0
AACTTTCTCACGACTA.B2_9	-1.39053	3.22706	B2	1722.88	851	2.41955	Parikh	Colon	Colonocyte	No	0	0	2.42267	3.41848	2.91935	0	0	0	0	0	0	0	0	0	0	0	0	0
AACTTTCTCACGGTTA.C1_10	-1.46122	2.7858	C1	1581.81	1016	4.05117	Parikh	Colon	Colonocyte	No	0	2.64396	2.47598	3.52651	2.94185	0	0	0	0	0	0	0	2.14589	0	0	0	0	0
AACTTTCTCCACTGGG_Colon.2_TA_2	1.23032	-7.88501	Colon.2	27308	4488	8.68244	Wang	Colon	TA	Yes	0.312028	0.741261	0	1.87071	0	2.16218	2.99783	0.312028	0.312028	0.312028	1.87071	1.81266	1.92557	1.53943	0	0.312028	0	0
AACTTTCTCCCAAGAT_Rectum.1_Progenitor_3	3.29766	-3.63812	Rectum.1	16655	3325	12.3446	Wang	Rectum	Stem	No	0	0	0	1.5266	0	2.02876	0.470266	0	0	0	1.03007	0.788839	0.470266	2.10475	0.470266	0	0	0
AACTTTCTCCCTAATT.C1_10	0.368544	7.52006	C1	1883.81	1178	2.80742	Parikh	Colon	Colonocyte	No	0	2.01822	0	3.38774	3.09987	0	2.01822	0	0	0	2.01822	0	0	0	0	0	0	0
AACTTTCTCCTCATTA.B2_9	2.30556	-2.80265	B2	2857.29	2685	1.61782	Parikh	Colon	Stem	No	0	1.5763	0	2.05414	0	1.5763	1.98251	0	0	0	2.23873	1.22963	1.5763	2.23873	0	1.22963	0	0
AACTTTCTCGCAGGCT.B2_9	-7.90225	-0.583116	B2	1470.44	932	4.30621	Parikh	Colon	Goblet	No	0	0	0	3.26166	2.24085	0	0	0	0	3.07022	3.73205	0	0	0	0	0	0	0
AACTTTCTCTGCAAGT.C2_11	0.664482	-1.42794	C2	1766.57	1201	2.66992	Parikh	Colon	Colonocyte	No	0	0	0	1.8939	0	0	2.42182	0	0	0	0	0	1.8939	0	0	0	0	0
AAGAACAAGATACATG_14	-7.83475	0.337423	MDA37	4346	876	47.1008	Anderson	Colon	Goblet	No	0	0	0	1.19422	0	0	0	0	0	0	4.71354	0	0	0	0	0	0	0
AAGAACAAGCAAGTGC_17	0.466933	8.48683	PCA38	8684	1756	35.813	Anderson	Colon	Colonocyte	No	0	1.72387	0.766185	4.14604	3.13023	0	0	0	0	0	1.72387	0	0	0	0	0	0	0
AAGAACAAGCTACTGT_14	-8.03248	0.180532	MDA37	6144	1121	47.8841	Anderson	Colon	Goblet	No	0	0	0	0	0	0	0	0	0	0	5.49517	0	0	0	0	0	0	0
AAGAACAAGGGTTAGC_12	-5.70735	-3.2644	MDA23	2374	766	16.2595	Anderson	Colon	Goblet	No	0	0	0	1.65102	0	0	0	0	0	4.22533	6.11305	0	0	0	0	0	0	0
AAGAACAAGGTGCTAG_17	-1.01128	0.313343	PCA38	565	211	45.8407	Anderson	Colon	Colonocyte	No	0	0	0	2.92848	0	0	0	0	0	0	0	0	0	0	0	0	0	0
AAGAACACACGCGGTT_15	0.0228253	5.32305	MDA41	5426	1444	43.181	Anderson	Colon	Colonocyte	No	0	0	0	4.20986	2.48972	0	0	0	0	0	1.04485	0	0	0	0	0	0	1.04485
AAGAACACAGGTTCCG_15	7.37956	6.06557	MDA41	2655	943	20	Anderson	Colon	Paneth-like	No	0	0	0	3.83293	0	0	0	2.50955	3.74789	0	1.56161	0	0	0	0	0	0	0
AAGAACACATAGCACT_12	-7.06218	-1.55675	MDA23	2272	561	31.5581	Anderson	Colon	Goblet	No	0	0	0	2.65354	1.68666	0	0	0	0	2.65354	5.76174	0	0	0	0	0	0	0
AAGAACACATCTTCGC_14	-1.15445	8.36192	MDA37	8905	1527	42.2908	Anderson	Colon	Colonocyte	No	0	0.752814	0.752814	3.69644	3.66819	0	0	0	0	0	1.1774	0	0	0	0	0	0	0
AAGAACAGTATGATCC_17	0.300942	-8.78813	PCA38	14863	2777	36.6817	Anderson	Colon	TA	No	0	0	0.514506	1.74216	0.852551	0	0.514506	0	0	0	0.514506	0.514506	0	0	0	0	0	0
AAGAACAGTGAGAGGG_13	-7.5421	-0.431609	MDA29	555	231	33.8739	Anderson	Colon	Goblet	No	0	0	0	0	0	0	0	0	0	0	4.84518	0	0	0	0	0	0	0
AAGAACAGTTTGCCGG_12	-3.18278	4.54283	MDA23	775	346	25.5484	Anderson	Colon	Colonocyte	No	0	0	0	6.29699	0	0	0	0	0	0	0	0	0	0	0	0	0	0
AAGACAAAGAGCGACT_17	-8.98043	-0.193838	PCA38	10529	2066	19.1851	Anderson	Colon	Goblet	No	0	0	0	2.89567	0	0	0	0	0	0.667705	5.1417	0	0.667705	0	0	0	0	0
AAGACAAAGAGTATAC_17	-2.75039	6.27083	PCA38	1092	516	15.3846	Anderson	Colon	Colonocyte	No	0	3.6278	0	5.39717	4.42386	0	0	0	0	0	0	0	0	0	0	0	0	0
AAGACAAAGAGTCCGA_13	-0.197808	-1.9139	MDA29	1246	534	27.2873	Anderson	Colon	Colonocyte	No	0	0	0	2.83623	0	0	0	2.20007	0	0	2.20007	0	2.20007	0	0	0	0	0
AAGACAAAGTCACACT_13	-1.27328	-6.66411	MDA29	1571	703	21.1967	Anderson	Colon	TA	No	0	0	0	0	0	0	0	0	0	0	0	3.81898	3.81898	0	0	0	0	0
AAGACAACACTTCAGA_14	-0.555837	3.34833	MDA37	1707	604	36.321	Anderson	Colon	Colonocyte	No	0	0	0	5.3561	4.26688	0	0	0	0	0	0	0	0	0	0	0	0	0
AAGACAACACTTCCTG_16	-2.68972	3.26592	MDA43	636	305	6.76101	Anderson	Colon	Colonocyte	No	0	0	0	6.31231	0	0	0	0	0	0	0	0	0	0	0	0	0	0
AAGACAACATGAATCC_15	-8.93819	-1.1843	MDA41	5558	1541	33.7891	Anderson	Colon	Goblet	No	0	0	0	2.30219	0	0	1.52571	0	0	2.60966	4.67426	0	1.52571	0	0	0	0	0
AAGACAAGTACCTAGT_12	-2.02809	3.01298	MDA23	872	405	22.2477	Anderson	Colon	Colonocyte	No	0	0	0	6.31257	0	0	0	0	0	0	3.17537	0	0	0	0	0	0	0
AAGACAAGTGTGTCGC_12	-2.96816	2.33854	MDA23	1740	739	13.4483	Anderson	Colon	Colonocyte	No	0	0	0	6.21661	0	0	1.90912	0	0	0	0	0	0	0	0	0	0	0
AAGACAAGTTCAAGGG_13	-1.35042	8.32172	MDA29	8600	1565	45.7907	Anderson	Colon	Colonocyte	No	0	1.50149	0.771399	5.04012	3.78472	0	0	0	0	0	0	0	0	0	0	0	0	0
AAGACAAGTTGAGTCT_12	-2.93145	4.69387	MDA23	1182	383	43.9086	Anderson	Colon	Colonocyte	No	0	2.2471	0	5.66521	2.88594	0	0	0	0	0	2.2471	0	0	0	0	0	0	0
AAGACAAGTTGCTCAA_17	-0.573322	8.58072	PCA38	6499	1770	9.66303	Anderson	Colon	Colonocyte	No	0	1.96778	0	4.11103	4.25194	0	0	0	0	0	0	0	0.931651	0	0	0	0	0
AAGACAATCACTGGGC_17	-0.478321	7.06464	PCA38	10841	2299	25.7449	Anderson	Colon	Colonocyte	No	0	1.54537	0	4.7641	3.4183	0	0	0	0	0	0	0	0	0	0	0	0	0
AAGACAATCCCATAGA_13	-0.2581	-6.85049	MDA29	2153	986	7.80307	Anderson	Colon	TA	No	0	0	0	0	0	0	0	2.33111	0	0	0	3.18732	3.51193	0	0	0	0	0
AAGACCTAGCCCAATT_Colon.1_Enterocyte_1	3.48716	-3.16045	Colon.1	17253	3469	27.4561	Wang	Colon	Stem	No	0	1.00753	1.00753	3.56096	0	1.00753	1.36048	0	0	0	1.91635	1.36048	0.457178	1.00753	0	0	0	0
AAGACCTAGGGCTTCC_Rectum.1_Progenitor_3	6.24206	0.905685	Rectum.1	30431	4731	11.7676	Wang	Rectum	Paneth-like	No	0	0.284135	0.68604	1.28893	0	0.839172	2.64933	0.971938	1.28893	0	2.02449	0	0.68604	1.83383	0.505144	0	0	0
AAGACCTAGTGACATA_Colon.2_Progenitor_2	4.77439	-1.98135	Colon.2	17251	3267	9.83711	Wang	Colon	Progenitor	No	0	1.0076	0.45722	2.53318	0	2.27163	1.99829	0	0.45722	0.769809	2.14427	0	0	0	0	0	0	0
AAGACCTAGTGGAGAA.B1_8	-1.48801	-8.12155	B1	2177.39	2166	2.85979	Parikh	Colon	TA	No	0	0	0	1.93586	0	1.73332	1.73332	0	0	0	1.73332	1.73332	2.24434	1.73332	0	1.36018	0	0
AAGACCTAGTGTACCT.C2_11	6.75082	5.31438	C2	1422.81	846	4.02915	Parikh	Colon	Paneth-like	No	0	0	0	3.51193	0	0	0	2.25125	2.93886	0	0	0	0	0	0	0	0	0
AAGACCTCAAGGACTG.C2_11	3.19302	-4.88603	C2	2132.65	2096	2.96578	Parikh	Colon	Stem	No	0	1.41535	0	1.41535	1.78745	1.41535	0	0	0	0	2.6414	0	0	1.41535	1.41535	0	0	0
AAGACCTCACAAGACG.C2_11	0.0845161	-1.41637	C2	1500.29	828	4.086	Parikh	Colon	Colonocyte	No	0	0	0	0	0	0	0	0	2.27218	0	0	0	0	0	0	0	0	0
AAGACCTCACGCCAGT.B2_9	1.18759	-7.72089	B2	2946.06	3498	2.00036	Parikh	Colon	TA	No	0	0.985163	1.334	2.74572	0	1.5338	1.91283	0	0	0	1.334	1.5338	1.5338	0.985163	0	0	0	0
AAGACCTCAGAGTGTG_Colon.1_Progenitor_1	3.34708	-1.04891	Colon.1	41713	5277	9.36159	Wang	Colon	Progenitor	No	0	0.787851	0.891342	2.42556	0	2.56392	0.391682	0.214896	0	0.541859	2.10316	0	0.541859	0.891342	0.214896	0	0	0
AAGACCTCAGGTCGTC.A1_6	-2.02694	4.38084	A1	1697.15	1454	3.3389	Parikh	Colon	Colonocyte	No	0	1.67792	0	3.60831	2.78055	0	0	0	0	0	2.88109	0	0	0	0	0	0	0
AAGACCTCAGTACACT.C1_10	-1.36071	-7.28889	C1	1832.32	983	2.26006	Parikh	Colon	TA	No	0	0	0	3.14614	0	0	2.13086	0	0	0	2.59478	0	2.43846	0	0	0	0	0
AAGACCTCAGTATGCT.B2_9	1.24474	-2.28218	B2	1904.75	980	2.63048	Parikh	Colon	Stem	No	0	2.20212	0	2.93711	0	0	2.4918	0	0	0	2.4918	0	0	0	0	0	0	0
AAGACCTCAGTCGTGC_Colon.1_Progenitor_1	-0.808159	3.18992	Colon.1	12540	2717	12.512	Wang	Colon	Colonocyte	No	0	0.586368	0	5.27187	2.27951	2.35796	3.00265	0	0	0	1.75521	0.586368	0	0	0	0	0	0
AAGACCTCATGCAACT.C2_11	1.15042	-2.32939	C2	1532.73	717	4.12258	Parikh	Colon	Colonocyte	No	0	0	0	0	0	2.80291	2.52978	0	0	0	0	0	0	0	0	0	0	0
AAGACCTGTATATCCG_Colon.2_Progenitor_2	1.90345	-3.85843	Colon.2	18684	3417	23.48	Wang	Colon	Stem	No	0	0	0	3.15611	0	1.30185	3.20069	0	0	0.727759	4.65236	0	0.727759	1.1445	0	0	0	0
AAGACCTGTTCTCATT_Colon.2_Progenitor_2	-0.323401	2.86352	Colon.2	13133	2810	14.5283	Wang	Colon	Colonocyte	No	0	0.925402	0	5.36693	1.71715	1.84531	2.45618	0	0	0.566132	1.57012	0	0	0.566132	0	0	0	0
AAGACCTTCAACGCTA.C1_10	0.463093	0.948066	C1	1925.1	1692	3.46143	Parikh	Colon	Colonocyte	No	0	0	1.55883	3.16941	2.13162	0	0	0	0	0	1.93288	0	0	0	0	0	0	0
AAGACCTTCAATCTCT_Rectum.1_Enterocyte_3	-0.328975	4.13589	Rectum.1	14820	3339	22.8543	Wang	Rectum	Colonocyte	No	0	0.515672	0.515672	4.32047	2.71932	1.30808	1.30808	0	0	0	2.67382	0	0	0	0	0	0	0
AAGACCTTCATTGCCC_Colon.2_Progenitor_2	4.29282	-1.23944	Colon.2	31860	4556	11.7043	Wang	Colon	Progenitor	Yes	0.272979	0.487196	0	4.15536	0.272979	2.2812	3.34311	0	0	0.663522	1.74189	0	0	0.943659	0	0	0	0
AAGACCTTCCGTACAA_Rectum.1_Stem.Cell_3	3.71425	-4.90731	Rectum.1	20167	3570	10.7155	Wang	Rectum	Stem	No	0	0.402701	0.91131	0.688998	0	0.688998	0.402701	0.402701	0.402701	0	2.2951	0.402701	0.402701	1.78483	1.09308	1.24683	0	0
AAGACCTTCTAACTTC_Colon.1_Progenitor_1	1.97071	-2.79722	Colon.1	14075	2489	15.2895	Wang	Colon	Stem	No	0	0.536774	0	1.66068	0	2.254	0	0	0.536774	0	1.89969	0	0	0.884164	0.536774	0	0	0
AAGACCTTCTACTCAT_Colon.1_Goblet_1	-5.49719	-4.67651	Colon.1	6019	1387	16.4811	Wang	Colon	Goblet	No	0	0	0	0.978854	0	0	0	0	0.978854	0	5.94401	0	0	0	0	0	0	0
AAGACCTTCTTACCTA.C2_11	-1.61737	8.28471	C2	1752.08	1867	3.68033	Parikh	Colon	Colonocyte	No	0	2.10098	0	3.37069	2.98384	0	1.73114	0	0	0	1.95294	0	1.33078	0	0	0	0	0
AAGACTCAGAGCTGCA_13	-1.23654	-7.07176	MDA29	5772	1607	15.0208	Anderson	Colon	TA	No	0	0	0	0	0	0	0	1.49627	0	0	0	3.57375	3.57375	0	0	0	0	0
AAGACTCAGTGCCTCG_13	-2.14186	2.45215	MDA29	1530	492	46.6667	Anderson	Colon	Colonocyte	No	0	0	0	5.34782	0	2.01968	0	0	0	0	0	0	0	0	0	0	0	0
AAGACTCAGTTACGTC_13	7.54951	6.99882	MDA29	848	323	29.8349	Anderson	Colon	Paneth-like	No	0	0	0	0	0	0	0	0	2.54886	0	0	0	0	0	0	0	0	0
AAGACTCCAGCGTAGA_16	-2.63785	5.91907	MDA43	2285	786	7.43982	Anderson	Colon	Colonocyte	No	0	0	0	6.30636	3.69852	0	0	0	0	0	0	0	0	0	0	0	0	0
AAGACTCGTCCCGTGA_17	14.0055	1.49422	PCA38	2513	743	43.6132	Anderson	Colon	Tuft	No	0	2.19262	0	0	0	0	0	0	0	0	1.60529	0	0	0	0	0	0	0
AAGACTCGTCTTGCTC_13	-0.293776	-0.809022	MDA29	1217	348	42.728	Anderson	Colon	Colonocyte	No	0	0	0	0	0	0	0	0	0	0	0	0	0	0	0	0	0	0
AAGACTCTCACGAACT_13	-1.79566	1.96184	MDA29	760	421	23.1579	Anderson	Colon	Colonocyte	No	0	2.65027	0	5.57655	0	0	0	0	0	0	0	0	0	0	0	0	0	0
AAGACTCTCAGTCCGG_12	-8.88149	0.418681	MDA23	7503	1464	33.5333	Anderson	Colon	Goblet	No	0	0	0	0.847069	0	0	0	0	0	1.60912	4.17399	0	0	0	0	0	0	0
AAGACTCTCATACAGC_13	-2.02904	2.38294	MDA29	502	259	15.7371	Anderson	Colon	Colonocyte	No	0	0	0	5.98998	3.04072	0	0	0	0	0	0	0	0	0	0	0	0	0
AAGACTCTCTTGCAAG_17	2.27626	1.97574	PCA38	1536	738	15.1693	Anderson	Colon	Colonocyte	No	0	0	0	4.28517	0	0	0	0	0	0	2.01629	0	0	0	0	0	0	0
AAGATAGAGATCACCT_15	2.22467	1.98158	MDA41	5361	1337	40.776	Anderson	Colon	Colonocyte	No	0	0	0	3.90194	1.88646	0	0	0	0	0	0	0	1.05268	0	0	0	0	0
AAGATAGCAACCGCCA_16	-0.158315	-1.73995	MDA43	1220	292	26.3934	Anderson	Colon	Colonocyte	No	0	0	0	4.31442	0	0	0	0	0	0	0	0	0	0	0	0	0	0
AAGATAGCAACGGGTA_12	-6.65665	-1.55082	MDA23	1898	374	39.4626	Anderson	Colon	Goblet	No	0	0	0	3.09444	0	0	0	0	0	1.83557	6.35487	0	0	0	0	0	0	0
AAGATAGCAATTCGTG_17	0.308824	5.62722	PCA38	42308	4624	13.8461	Anderson	Colon	Colonocyte	Yes	0.212173	1.40431	0.535959	5.46859	3.49374	0.212173	0	0	0	0	1.70309	0	0.212173	0	0	0	0	0
AAGATAGCAGCTAACT_15	-7.20132	-0.912512	MDA41	2226	896	34.0521	Anderson	Colon	Colonocyte	No	0	0	0	2.94283	0	2.30106	1.70336	0	0	0	4.00567	0	0	0	0	0	0	0
AAGATAGGTATCAAGA_13	-1.3195	-6.33207	MDA29	1327	590	11.4544	Anderson	Colon	TA	No	0	0	0	0	0	0	0	0	0	0	0	3.6553	3.98435	0	0	0	0	0
AAGATAGGTCAATCTG_13	-0.392308	-6.43094	MDA29	1944	798	13.3745	Anderson	Colon	TA	No	0	0	0	0	0	0	0	0	0	0	0	4.13881	3.85643	0	0	0	0	0
AAGATAGGTCCCGTGA_12	-7.50597	-0.759718	MDA23	1942	396	46.7559	Anderson	Colon	Goblet	No	0	0	0	3.28641	0	0	0	0	0	0	6.01077	0	0	0	0	0	0	0
AAGATAGGTTTCGACA_15	1.30286	0.952744	MDA41	4589	1314	34.8442	Anderson	Colon	Colonocyte	No	0	0	0	4.12738	0	1.67864	0	1.15661	0	1.67864	2.01987	1.15661	0	0	0	0	0	0
AAGATAGTCAACCTCC_16	-0.725767	1.38005	MDA43	10194	2201	3.08024	Anderson	Colon	Colonocyte	No	0	0	0	6.12716	2.28531	1.37192	0	0	0	0	0.683586	0	0	0	0	0	0	0
AAGATAGTCATTCTTG_12	-5.05147	-2.17428	MDA23	6851	2066	12.0274	Anderson	Colon	Goblet	No	0	0	1.36591	1.68249	0	0	0	0	0	4.59306	5.90239	0.900015	0	0.900015	0	0	0	0
AAGCATCAGCTGTTAC_17	-2.33463	-8.04769	PCA38	37556	5849	21.2669	Anderson	Colon	TA	No	0	0	0.236075	0	0	0	0.725167	0	0	3.79926	5.60211	2.16583	2.69773	0	0	0	0	0
AAGCATCAGGAACGTC_17	-0.131488	8.83225	PCA38	6749	1490	30.7453	Anderson	Colon	Colonocyte	No	0	2.12924	0.908944	3.96764	3.99528	0	0	0	0	0	0	0	0	0	0	0	0	0
AAGCATCCAAGTTCGT_17	1.52203	8.5738	PCA38	700	227	35.2857	Anderson	Colon	Colonocyte	No	0	0	0	0	2.72692	0	0	0	0	0	0	0	0	0	0	0	0	0
AAGCATCCACCAGCGT_18	-1.36854	1.54312	PCA44	573	208	40.4887	Anderson	Colon	Colonocyte	No	0	0	0	4.66072	2.91517	0	0	0	0	0	0	0	0	0	0	0	0	0
AAGCATCCACGGCCAT_13	1.90218	-6.40876	MDA29	3077	1235	9.48976	Anderson	Colon	TA	No	0	0	0	0	0	0	0	0	0	0	0	1.4469	0	0	0	0	0	0
AAGCATCCAGCCTATA_14	-2.60955	4.19108	MDA37	714	271	43.6975	Anderson	Colon	Colonocyte	No	0	0	0	5.1303	2.70842	0	0	0	0	0	0	0	0	0	0	0	0	0
AAGCATCCATTCACAG_14	7.44142	6.65184	MDA37	918	407	24.9455	Anderson	Colon	Paneth-like	No	0	0	0	3.5169	0	0	0	0	0	0	0	0	0	0	0	0	0	0
AAGCATCTCATCCTGC_15	6.56528	4.00621	MDA41	4877	1562	28.7062	Anderson	Colon	Colonocyte	No	1.11529	0	0	3.4581	0	1.62941	0	1.11529	2.42056	0	2.42056	0	1.62941	0	0	0	0	0
AAGCATCTCATTGCTT_13	0.973144	-6.51508	MDA29	3531	1320	8.86434	Anderson	Colon	TA	No	0	0	0	0	0	0	0	0	0	0	0	1.89674	2.88995	0	0	0	0	0
AAGCATCTCGATACAC_12	-3.6858	3.08074	MDA23	1704	789	12.7347	Anderson	Colon	Colonocyte	No	0	0	0	6.44403	0	2.54452	0	0	0	0	1.92695	0	0	0	0	0	0	0
AAGCATCTCTTCGGAA_12	-0.408431	0.722332	MDA23	1484	660	17.7898	Anderson	Colon	Colonocyte	No	0	0	2.04621	6.03737	2.67257	2.04621	2.04621	0	0	0	3.33057	0	0	0	0	0	0	0
AAGCCATAGCCTGCCA_17	-4.90053	-2.7947	PCA38	10240	2641	23.2422	Anderson	Colon	Goblet	No	0	0	1.08286	0.681359	0	0	0	0	0	3.41104	5.28467	0	0.681359	0	1.08286	0	0	0
AAGCCATCAGCAGAAC_14	-2.15122	7.34826	MDA37	1841	676	23.2482	Anderson	Colon	Colonocyte	No	0	0	0	4.95743	4.41253	0	0	0	0	0	2.85045	0	0	0	0	0	0	0
AAGCCATCAGCCGTTG_14	7.41794	6.43243	MDA37	2207	593	43.0449	Anderson	Colon	Paneth-like	No	0	1.71038	0	0	0	0	0	2.68055	3.33883	0	0	0	0	0	0	0	0	0
AAGCCATCATATCTGG_17	-4.30895	-2.38868	PCA38	41496	6196	24.6795	Anderson	Colon	Goblet	No	0	0	0.988392	1.07428	0.215907	1.07428	0.215907	1.67481	0	2.01579	4.59107	0.393375	0	1.41896	0.215907	0	0	0
AAGCCATCATCAGCAT_12	-0.4194	8.71656	MDA23	22191	2770	48.5602	Anderson	Colon	Colonocyte	Yes	0.372	1.78456	0	4.4973	4.13174	0	0	0	0	0	1.42418	0	0	0	0	0	0	0
AAGCCATCATGACTTG_18	0.0334992	-1.94719	PCA44	2220	840	3.82883	Anderson	Colon	Colonocyte	No	0	0	0	0	0	1.70557	0	0	0	0	3.15796	2.94539	1.70557	0	0	0	0	0
AAGCCATCATTCTGTT_16	-3.92672	3.36914	MDA43	1743	796	5.22088	Anderson	Colon	Colonocyte	No	0	0	0	6.14358	3.17592	0	0	0	0	0	0	0	0	0	0	0	0	0
AAGCCATGTAGCGTCC_13	-7.03722	-0.725752	MDA29	777	282	47.619	Anderson	Colon	Goblet	No	0	2.62973	0	0	0	0	0	0	0	0	5.44958	0	0	0	0	0	0	0
AAGCCATGTAGGGTAC_14	-8.15022	-0.786345	MDA37	2788	735	27.3314	Anderson	Colon	Goblet	No	0	0	0	2.10091	0	0	0	0	0	0	5.57153	0	0	0	0	0	0	0
AAGCCATGTCAACCAT_18	13.9257	1.50007	PCA44	1460	614	22.4658	Anderson	Colon	Tuft	No	0	0	0	0	0	0	0	0	2.06043	0	0	0	0	0	0	0	0	0
AAGCCATGTCTTTATC_15	7.56637	6.61794	MDA41	3108	827	42.3102	Anderson	Colon	Paneth-like	No	0	0	0	3.01087	0	0	0	2.0062	0	0	0	0	0	0	0	0	0	0
AAGCCATGTGCCCAGT_16	-3.38084	2.57995	MDA43	889	484	3.37458	Anderson	Colon	Colonocyte	No	0	0	0	5.8244	0	2.50541	0	0	0	0	0	0	0	0	0	0	0	0
AAGCCATGTTTACTTC_17	-5.72532	-1.97647	PCA38	3727	1201	20.4454	Anderson	Colon	Goblet	No	0	0	0	1.85101	0	0	0	0	0	3.7826	5.28253	0	0	0	0	0	0	0
AAGCCATTCAGCCCAG_12	-1.43775	1.92671	MDA23	719	328	34.2142	Anderson	Colon	Colonocyte	No	0	0	0	5.85423	0	0	3.75478	0	0	0	0	0	0	0	0	0	0	0
AAGCCATTCCCTCTTT_16	-1.41196	0.720372	MDA43	589	224	47.3684	Anderson	Colon	Colonocyte	No	0	0	0	5.47517	2.88914	3.55409	0	0	0	0	0	0	0	0	0	0	0	0
AAGCCATTCCTACAAG_13	-0.588662	-4.45552	MDA29	570	268	36.1404	Anderson	Colon	TA	No	0	0	0	0	0	0	0	0	0	0	0	0	0	0	0	0	0	0
AAGCCATTCGCTCTAC_12	-1.39941	-0.926829	MDA23	757	318	36.1955	Anderson	Colon	Colonocyte	No	0	0	0	3.31128	0	0	0	0	0	3.98602	4.53764	0	0	0	0	0	0	0
AAGCCATTCTCGTGAA_18	-0.307464	7.62809	PCA44	4664	1245	17.3671	Anderson	Colon	Colonocyte	No	0	2.25929	1.66547	5.21083	3.8292	0	0	0	0	0	0	0	0	0	0	0	0	0
AAGCCATTCTTAATCC_14	-8.31498	-1.9044	MDA37	21741	3353	43.2363	Anderson	Colon	Goblet	No	0	0.867051	0.378409	2.56179	1.19386	0.378409	0	0	0	0.378409	5.15078	0	0	0	0	0	0	0
AAGCCGCAGACTAGGC_Colon.2_Goblet_2	-1.9535	-6.68884	Colon.2	8320	2096	19.6034	Wang	Colon	Goblet	No	0	0	0	1.94728	0.789331	0	0.789331	0	0	3.43554	6.05275	1.22491	0.789331	0.789331	0	0	0	0
AAGCCGCAGGTGATTA.C2_11	0.661752	-0.392105	C2	1643.94	844	3.58021	Parikh	Colon	Colonocyte	No	0	2.34223	0	2.34223	0	0	2.78224	0	2.34223	0	0	0	0	0	0	0	0	0
AAGCCGCAGTATTGGA_Rectum.1_Goblet_3	2.15197	-4.07788	Rectum.1	16602	3133	19.9795	Wang	Rectum	Stem	No	0	0.79058	0.79058	1.5291	0	1.38921	2.94812	0	0.471463	1.94924	4.7383	0	0.79058	0.79058	1.03212	0	0	0
AAGCCGCAGTCGTACT_Colon.2_Progenitor_2	4.04927	-2.22571	Colon.2	17313	3195	11.5578	Wang	Colon	Progenitor	No	0	0.455905	0	3.02715	0	2.57487	3.02715	0	0	0	1.19707	0.455905	0	1.00533	0	0	0	0
AAGCCGCAGTTCCACA_Rectum.2_Enterocyte_4	0.0127603	4.05258	Rectum.2	14668	3256	16.4371	Wang	Rectum	Colonocyte	No	0	1.11359	0.519839	5.43244	3.4339	0	1.31561	0	0	0	3.06585	0	0	0	0	0	0	0
AAGCCGCCAACTGCTA_Rectum.1_Paneth.like_3	2.93445	-5.42324	Rectum.1	36441	5351	9.61554	Wang	Rectum	Paneth-like	No	0	0.242488	0.242488	0.863768	0	2.0263	2.12933	0.973237	0.437501	0.242488	2.87579	0.863768	0.242488	2.19255	0.242488	0	0	0
AAGCCGCCAAGCTGTT.A2_7	1.75286	3.65344	A2	2114.16	1729	3.0205	Parikh	Colon	Colonocyte	No	0	0	0	3.10788	2.38167	0	1.98839	0	0	1.63558	0	0	0	0	0	0	0	0
AAGCCGCCAATACGCT_Colon.1_Progenitor_1	2.98206	-4.01359	Colon.1	19354	3273	9.77576	Wang	Colon	Stem	No	0	0.41653	0.41653	0.709699	0	1.41102	0	0	0	0.41653	1.97412	0	1.12062	0	0.41653	0	0	0
AAGCCGCCACATGGGA.B1_8	0.107655	8.33675	B1	2498.8	2579	2.15356	Parikh	Colon	Colonocyte	No	0	2.05573	1.74198	3.0287	2.91843	0	1.74198	0	0	1.17386	2.6543	0	0	0	0	0	0	0
AAGCCGCCACTACAGT_Colon.1_Progenitor_1	3.72093	-4.12442	Colon.1	23222	3738	10.391	Wang	Colon	Stem	No	0	1.27641	0.358112	1.49178	0	2.50113	0	0	0	0	2.34887	0.358112	0.358112	1.1484	0.358112	0.358112	0	0
AAGCCGCCACTTCTGC_Rectum.1_TA_3	-1.77055	-8.07075	Rectum.1	21369	4038	9.37339	Wang	Rectum	TA	No	0	1.05496	0	2.2432	0	0.660591	1.05496	2.33789	2.67904	0.383879	1.65091	2.38207	2.74129	1.33705	0	0	0.383879	0
AAGCCGCCATATGCTG_Rectum.1_Progenitor_3	6.63571	1.14795	Rectum.1	16178	3304	9.83434	Wang	Rectum	Paneth-like	No	0.481267	0	0	2.83739	0	1.04885	2.26734	1.4087	1.54942	0	1.88146	0	0	2.26734	0	0	0	0
AAGCCGCCATGCCTTC.C2_11	0.377122	-1.61381	C2	1893.6	1236	2.91861	Parikh	Colon	Colonocyte	No	0	1.88893	0	1.88893	0	1.88893	2.5136	0	0	0	2.40075	0	0	1.88893	0	0	0	0
AAGCCGCCATGTCGAT.C1_10	-0.443688	-9.58271	C1	2140.07	1717	2.79761	Parikh	Colon	TA	No	0	0	1.96028	3.07853	0	0	2.26798	0	0	0	2.76156	0	1.96028	0	0	0	0	0
AAGCCGCCATTGGCGC_Colon.1_TA_1	-2.47541	-7.99246	Colon.1	49943	5907	8.52572	Wang	Colon	TA	No	0	0.78908	0.470432	3.54496	0	1.03035	1.68733	1.85726	1.68733	0	1.7588	0.876134	1.61035	0.470432	0.182512	0	0	0
AAGCCGCGTAAGGATT_Rectum.1_Progenitor_3	2.05778	-4.42771	Rectum.1	19410	3571	13.3849	Wang	Rectum	Stem	No	0	0	0	1.40884	0	1.8972	2.55331	0	0	2.04091	5.19741	0.415546	0.415546	1.63346	0	0	0	0
AAGCCGCGTAGCGATG_Colon.1_Goblet_1	-6.66417	-2.60495	Colon.1	8091	2063	14.9549	Wang	Colon	Goblet	No	0	0	0	1.2447	0	0	0	0	0	3.50057	6.43204	0	0	0	0	0	0	0
AAGCCGCGTCCCGACA_Rectum.1_Goblet_3	2.20596	-5.21437	Rectum.1	35769	5012	14.2777	Wang	Rectum	Stem	No	0	0.246525	0.444137	0.874576	0.246525	1.17452	0	0	0	2.77862	4.44114	0.444137	0.444137	1.25737	0.444137	0	0	0
AAGCCGCGTGCAGTAG_Rectum.2_Goblet_4	-5.47658	-4.71522	Rectum.2	7136	1584	15.0504	Wang	Rectum	Goblet	No	0	0	0	0.876029	0	0	0	0	0	2.95582	5.55624	0	0	0	0.876029	0	0	0
AAGCCGCGTGCCTGCA_Colon.1_Goblet_1	-5.09253	-3.19588	Colon.1	15522	3107	7.08027	Wang	Colon	Goblet	No	0	0	0	0.497282	0	0.497282	0	0	0.497282	4.45482	5.35502	0	0.827894	0	1.07594	0	0	0
AAGCCGCGTTAAAGAC.C2_11	-6.60758	-3.03786	C2	2115.58	1612	3.07154	Parikh	Colon	Goblet	No	0	0	0	2.00977	0	0	1.65981	0	0	0	3.4244	0	0	0	0	0	0	0
AAGCCGCGTTGGTGGA_Colon.1_Progenitor_1	2.42172	-5.1012	Colon.1	20685	3390	10.6357	Wang	Colon	Stem	No	0	0.896221	0	1.67728	0	0.896221	0	0	0	1.07629	4.0187	0.896221	0.394365	0	0.676451	0	0	0
AAGCCGCTCACCACCT.C1_10	-1.92359	2.54758	C1	1340.13	722	3.84635	Parikh	Colon	Colonocyte	No	0	0	0	3.78494	2.78737	0	0	0	0	0	0	0	0	0	0	0	0	0
AAGCCGCTCGTTGCCT.B2_9	2.58259	-5.92085	B2	2912.42	2615	1.37682	Parikh	Colon	Stem	No	0	0	1.27213	1.79822	0	1.27213	2.22335	0	0	0	0	0	1.27213	1.92028	0	0	0	0
AAGCCGCTCTCGATGA.C1_10	0.0181481	-0.810397	C1	1680.04	904	2.33693	Parikh	Colon	Colonocyte	No	0	0	0	3.29485	0	0	0	0	0	0	2.20363	0	0	0	2.20363	0	0	0
AAGCCGCTCTGATTCT.B2_9	1.07625	-1.50601	B2	2036.65	1091	2.71473	Parikh	Colon	Colonocyte	No	0	0	0	2.41469	0	2.56242	0	0	0	0	0	0	0	0	0	0	0	0
AAGCCGCTCTGGGCCA.C2_11	0.0475138	6.28668	C2	2327.64	2089	2.41379	Parikh	Colon	Colonocyte	No	0	2.07934	1.39403	3.2004	2.65187	0	2.5442	0	0	0	0	0	0	0	0	0	0	0
AAGCCGCTCTGTGCAA.B1_8	0.643706	8.24975	B1	2176	1865	2.97958	Parikh	Colon	Colonocyte	Yes	1.51587	2.41431	1.51587	3.15737	2.91279	0	0	0	0	0	2.5391	0	0	0	0	0	0	0
AAGCGAGAGAAGCGCT_12	-8.50128	-1.78222	MDA23	14562	2459	20.9655	Anderson	Colon	Goblet	No	0	0.522785	0	3.10406	0	0	0.864339	0	0	1.87084	6.29804	0	0	0	0	0	0	0
AAGCGAGAGCATTGAA_12	-3.15568	4.30248	MDA23	934	309	31.9058	Anderson	Colon	Colonocyte	No	0	0	0	6.06208	0	0	0	0	0	0	2.46016	0	0	0	0	0	0	0
AAGCGAGAGGTAAGAG_18	-0.925622	8.40359	PCA44	17962	2624	21.6735	Anderson	Colon	Colonocyte	No	0	1.96347	0	4.31064	3.92294	0	0	0	0	0	0	0	0.442588	0	0	0	0	0
AAGCGAGAGTGGCAGT_16	-0.294437	-7.14675	MDA43	1695	929	11.3864	Anderson	Colon	TA	No	0	0	0	0	0	0	0	0	0	0	0	0	0	0	0	0	0	0
AAGCGAGCACAACATC_15	-0.680056	4.94684	MDA41	9622	1989	38.2769	Anderson	Colon	Colonocyte	No	0	1.12447	1.12447	5.29061	3.03237	0.712599	0	0	0	0	0.712599	0	0	0	0	0	0	0
AAGCGAGCACTTGGGC_14	-0.976572	1.54861	MDA37	6443	1688	6.19277	Anderson	Colon	Colonocyte	No	0	0	0	6.31913	1.73276	1.97523	0.936906	0	0	0	2.33335	0	0	0	0	0	0	0
AAGCGAGCATGTTCGA_15	7.09811	6.69742	MDA41	3199	753	44.2951	Anderson	Colon	Paneth-like	No	0	0	0	3.13034	1.4173	0	0	0	1.98127	0	0	0	0	0	0	0	0	0
AAGCGAGGTCTGCATA_13	-2.35567	2.67395	MDA29	552	302	14.6739	Anderson	Colon	Colonocyte	No	0	0	0	6.45372	2.95052	0	0	0	0	0	0	0	0	0	0	0	0	0
AAGCGAGGTGCTAGCC_18	-0.306989	6.69862	PCA44	9367	2030	19.4513	Anderson	Colon	Colonocyte	No	0	0.726378	0.726378	5.82724	4.25409	0	0	0	0	0	1.66209	0	0	0	0	0	0	0
AAGCGAGTCGGAATGG_15	2.27689	2.40523	MDA41	3177	1008	41.2653	Anderson	Colon	Colonocyte	No	0	0	0	3.48051	1.42254	1.42254	0	0	0	0	0	0	1.42254	0	0	0	0	0
AAGCGTTAGCCTCCAG_16	-1.83703	7.08401	MDA43	892	411	13.565	Anderson	Colon	Colonocyte	No	0	0	0	5.59864	4.90919	0	0	0	0	0	0	0	0	0	0	0	0	0
AAGCGTTAGGTTGGAC_12	-7.17938	-2.47605	MDA23	11351	1761	49.9339	Anderson	Colon	Goblet	No	0	0	0	1.68731	0	0	0	0	0	2.52194	5.76805	0	0	0	0	0	0	0
AAGCGTTAGTTGCTGT_17	0.419976	7.70532	PCA38	26650	3836	27.0169	Anderson	Colon	Colonocyte	No	0	2.14062	0	4.84481	4.42096	0	0.318624	0	0	0	1.28831	0	0.318624	0	0	0	0	0
AAGCGTTCAGCAGTTT_12	-6.31059	-1.19169	MDA23	692	290	42.7746	Anderson	Colon	Colonocyte	No	0	0	0	2.73767	0	0	0	0	0	2.73767	4.98024	0	0	0	0	0	0	0
AAGCGTTTCCAAGAGG_13	-2.20312	5.64895	MDA29	885	352	30.9605	Anderson	Colon	Colonocyte	No	0	0	0	6.16453	3.1612	0	0	0	0	0	3.1612	0	0	0	0	0	0	0
AAGCGTTTCTCCTGCA_16	-1.44495	1.82653	MDA43	812	363	23.5222	Anderson	Colon	Colonocyte	No	0	0	0	6.25044	0	0	0	0	0	0	0	0	0	0	0	0	0	0
AAGCGTTTCTTGCAGA_12	-2.2718	2.66357	MDA23	3758	1038	37.9989	Anderson	Colon	Colonocyte	No	0	0	0	6.08692	1.84403	0	0	0	0	0	0	0	0	0	0	0	0	0
AAGGAATAGCAATTCC_17	1.49602	-7.66157	PCA38	35169	5871	16.1705	Anderson	Colon	Paneth-like	No	0	1.0954	0.450236	1.81126	0	0.250246	1.0954	2.22418	2.98399	0	0.250246	2.44414	1.6611	1.6611	0.250246	0	0	0
AAGGAATAGTCGAAAT_18	-0.630497	7.48025	PCA44	25952	2842	21.7055	Anderson	Colon	Colonocyte	No	0	2.16407	0.325936	5.25411	4.41974	0	0	0	0	0	0.325936	0	0	0	0	0	0	0
AAGGAATAGTCGAAGC_13	7.59653	6.6317	MDA29	2312	650	42.4308	Anderson	Colon	Paneth-like	No	0	0	0	0	0	0	0	2.26701	2.26701	0	0	0	0	0	0	0	0	0
AAGGAATAGTGTTCCA_15	7.10706	3.43739	MDA41	2297	761	32.4771	Anderson	Colon	Paneth-like	No	0	1.67775	0	1.67775	0	1.67775	0	0	1.67775	0	0	0	0	0	1.67775	0	0	0
AAGGAATCAACAGCTT_15	7.06986	6.86302	MDA41	2667	696	42.8196	Anderson	Colon	Paneth-like	No	0	0	0	3.30493	1.55805	0	0	2.13996	3.15688	0	1.55805	0	0	0	0	0	0	0
AAGGAATCATAAGCGG_12	-0.0851967	-0.275929	MDA23	5394	1147	31.7946	Anderson	Colon	Paneth-like	No	0	0	0	5.64472	0	0	1.04869	2.63744	4.00302	0	1.04869	0	0	0	0	0	0	0
AAGGAATCATGGTGGA_18	1.06163	1.74521	PCA44	5531	1192	49.9367	Anderson	Colon	Colonocyte	No	0	1.03247	1.03247	3.27002	1.52952	0	0	0	0	0	1.03247	0	0	0	0	0	0	0
AAGGAATGTAAGCTCT_14	0.453269	1.18087	MDA37	1077	561	22.4698	Anderson	Colon	Colonocyte	No	0	0	0	5.22951	2.33069	2.33069	0	0	0	0	0	0	0	0	0	0	0	0
AAGGAATGTACGTGAG_15	-0.056342	2.83899	MDA41	8288	1600	49.9397	Anderson	Colon	Colonocyte	No	0	0	0	4.31215	2.73947	0	0	0	0	0	0.791436	0	0	0	0	0	0	0
AAGGAATGTAGGAGTC_16	-0.302583	-0.0137845	MDA43	1330	613	4.73684	Anderson	Colon	Colonocyte	No	0	0	0	6.54064	2.14228	2.14228	0	0	0	0	0	0	0	0	0	0	0	0
AAGGAATGTGGTTCTA_15	7.27668	5.32427	MDA41	2822	997	26.7186	Anderson	Colon	Paneth-like	No	0	0	0	3.68837	0	0	0	2.09028	3.85156	0	0	0	0	0	0	0	0	0
AAGGAATTCCATACAG_12	0.912246	-7.50177	MDA23	3061	1145	7.51388	Anderson	Colon	TA	No	0	0	0	1.45089	0	0	0	0	0	0	0	2.37961	1.45089	0	0	0	0	0
AAGGAATTCCCGAATA_12	-8.05772	0.726284	MDA23	3776	963	25.5826	Anderson	Colon	Goblet	No	0	0	0	0	1.29426	0	0	0	0	0	0	0	1.29426	0	0	0	0	0
AAGGAATTCCGCGAGT_13	-0.1007	-7.18238	MDA29	4057	1504	15.8245	Anderson	Colon	TA	No	0	0	0	0	0	0	0	0	0	0	0	3.03105	3.14346	0	0	0	0	0
AAGGAGCAGACGCACA_Colon.1_Progenitor_1	1.43727	-0.370349	Colon.1	17713	3309	15.7286	Wang	Colon	Colonocyte	No	0	0.447603	0.447603	4.3466	0	1.47872	0	0	0.447603	0.447603	1.34098	0	0	0.990905	0.447603	0	0	0
AAGGAGCAGAGTCGGT.C1_10	0.0894432	7.89013	C1	2108.78	1626	2.85919	Parikh	Colon	Colonocyte	Yes	1.69152	2.03822	0	3.33848	2.93392	0	2.03822	0	0	0	2.42208	0	1.69152	0	0	0	0	0
AAGGAGCAGAGTTGGC_Colon.2_Progenitor_2	4.24958	-3.16894	Colon.2	14402	2848	10.3319	Wang	Colon	Progenitor	No	0	0.527298	0.527298	2.9101	0	2.60256	2.43495	0	0	0	1.98088	0.527298	1.12592	1.49778	0	0	0	0
AAGGAGCAGCCCAACC.B1_8	0.332985	6.0701	B1	2517.31	1880	1.81468	Parikh	Colon	Colonocyte	Yes	1.57438	1.57438	0	3.12735	2.66134	0	1.57438	0	0	0	2.39649	0	0	0	0	0	0	0
AAGGAGCAGCGATAGC_Rectum.1_Progenitor_3	1.57893	2.00514	Rectum.1	33458	5099	21.7287	Wang	Rectum	Colonocyte	Yes	0.261504	0.468605	0.261504	3.58266	0.640087	1.45575	2.60661	0.261504	0.468605	0	2.17144	0	0	1.22114	0	0	0	0
AAGGAGCAGCTTTGGT_Colon.1_Goblet_1	-6.28158	-4.08748	Colon.1	7404	1595	19.8136	Wang	Colon	Goblet	No	0	0	0	0	0	0.85468	0	0	0	0	6.33542	0	0	0	0	0	0	0
AAGGAGCAGTAGCGGT.B2_9	1.05587	3.07085	B2	2947.74	3131	1.98326	Parikh	Colon	Colonocyte	No	0	1.41787	1.06907	2.85204	2.37407	1.74532	1.41787	0	0	0	1.06907	0	0	0	0	0	0	0
AAGGAGCAGTTAGGTA_Colon.1_Enterocyte_1	-0.148164	5.16888	Colon.1	27109	3977	19.2667	Wang	Colon	Colonocyte	Yes	0.313994	1.16729	0.313994	5.12896	2.75717	1.16729	0	0	0.313994	0	1.54518	0.313994	0	0	0	0	0	0
AAGGAGCCAACGATGG.B1_8	-4.60022	-2.71853	B1	2755.83	2750	1.77816	Parikh	Colon	Goblet	No	0	1.18719	0	1.73489	1.18719	0	0	0	0	2.44938	3.07205	0	1.95968	0	0	0	0	0
AAGGAGCCAAGGTTTC_Rectum.1_Stem.Cell_3	2.05759	-5.00042	Rectum.1	19247	3341	14.3555	Wang	Rectum	Stem	No	0	0.418422	0.418422	0.939493	0	0.418422	1.41521	0	0.418422	0.418422	4.93594	0	0.939493	1.82384	0	0	0	0
AAGGAGCCAATCGGTT_Colon.1_Progenitor_1	3.5865	-4.34477	Colon.1	25371	3966	11.3594	Wang	Colon	Stem	No	0	0.946472	0.332285	1.08882	0	1.32417	0.332285	0	0.332285	0	2.09121	0.332285	0.332285	0.581266	0	0.332285	0	0
AAGGAGCCACTGTTAG_Rectum.1_Goblet_3	-5.46123	-4.20121	Rectum.1	5836	1584	14.599	Wang	Rectum	Goblet	No	0	0	0	0.99824	0	0	0.99824	0	0	4.16511	5.98779	0.99824	1.48772	0	0	0	0	0
AAGGAGCCACTTCGAA.A1_6	-5.06184	-3.17324	A1	2083.63	1366	2.25494	Parikh	Colon	Goblet	No	0	0	0	0	0	0	0	0	0	3.03629	3.39308	0	0	1.8301	0	0	0	0
AAGGAGCCAGGCTCAC.A2_7	-0.851452	2.50475	A2	1352.04	703	4.77205	Parikh	Colon	Colonocyte	No	0	2.55241	0	3.39129	2.55241	0	0	0	0	0	0	0	0	0	0	0	0	0
AAGGAGCCATGGATGG.B1_8	-4.90016	-3.02625	B1	2465.15	1996	2.2468	Parikh	Colon	Goblet	No	0	0	0	0	0	0	1.50161	0	0	2.40229	3.08351	1.50161	1.50161	0	1.50161	2.14754	0	0
AAGGAGCCATGGTTGT.B2_9	1.00304	3.4349	B2	2298.69	1940	2.84204	Parikh	Colon	Colonocyte	No	0	1.53219	0	2.97774	2.49029	1.53219	1.53219	0	0	0	0	0	0	0	0	0	0	0
AAGGAGCGTAAGTGGC_Rectum.1_Enterocyte_3	0.209697	7.72006	Rectum.1	8911	2354	24.2285	Wang	Rectum	Colonocyte	No	0	1.47399	1.17694	4.98966	3.20138	0	1.17694	0.752457	0	0	3.75001	0	0.752457	0	0	0	0	0
AAGGAGCGTAATAGCA.B2_9	6.66132	5.36409	B2	1856.44	1035	2.36513	Parikh	Colon	Paneth-like	No	0	2.133	0	3.38083	0	0	0	0	2.93991	0	0	0	0	0	0	0	0	0
AAGGAGCGTAATCACC.C2_11	-2.06368	-8.29546	C2	2143.41	1400	3.05616	Parikh	Colon	TA	No	0	0	1.89008	1.89008	0	0	2.20784	0	0	2.20784	2.47648	0	1.89008	1.89008	0	0	0	0
AAGGAGCGTAATCACC_Rectum.1_Progenitor_3	3.32855	-0.755798	Rectum.1	16582	3450	14.2202	Wang	Rectum	Progenitor	No	0	1.0329	0.791239	2.10861	0.471917	1.95028	1.95028	0	0	0	1.8606	0	0.791239	0.471917	0	0	0	0
AAGGAGCGTATCGCAT.B2_9	-0.721775	6.42261	B2	2472.95	2612	1.70503	Parikh	Colon	Colonocyte	No	0	1.09607	1.09607	3.21773	2.69412	0	1.09607	0	0	0	1.46353	0	1.09607	0	0	0	0	0
AAGGAGCGTCATGCAT_Rectum.2_Paneth.like_4	6.97864	3.12178	Rectum.2	16873	3337	11.0413	Wang	Rectum	Paneth-like	No	0	0	0	3.79018	0	0.781765	1.02173	1.84593	3.86745	0.465407	2.72287	1.02173	0	1.84593	0	0	0	0
AAGGAGCGTGCCTGCA.C2_11	-1.332	5.29905	C2	1715.77	1117	3.42519	Parikh	Colon	Colonocyte	No	0	2.34778	0	3.53815	2.77532	0	2.77532	0	0	0	2.52004	0	0	0	0	0	0	0
AAGGAGCGTTCAGGCC.C1_10	0.401139	1.61378	C1	1756.75	936	3.59763	Parikh	Colon	Colonocyte	No	0	0	0	3.24121	2.83165	0	2.30566	2.30566	0	0	0	0	0	0	0	0	0	0
AAGGAGCTCAATACCG.B1_8	-0.653399	8.03089	B1	2475.54	2116	1.9578	Parikh	Colon	Colonocyte	No	0	1.37936	1.37936	3.24336	2.8755	0	0	0	0	1.37936	2.76029	0	0	0	1.37936	0	0	0
AAGGAGCTCACTTCAT.C1_10	-5.83396	-2.62757	C1	2658.61	2479	2.03782	Parikh	Colon	Goblet	No	0	0	0	1.91515	0	0	1.23644	0	0	2.36239	3.14178	0	1.23644	0	0	0	0	0
AAGGAGCTCCACTCCA.C1_10	-0.788838	1.95173	C1	1644.15	814	3.47981	Parikh	Colon	Colonocyte	No	0	0	0	3.50617	2.41095	0	2.41095	0	0	0	2.92576	0	0	0	0	0	0	0
AAGGAGCTCCAGAGGA_Rectum.1_Progenitor_3	1.25116	0.232973	Rectum.1	22335	4117	25.4757	Wang	Rectum	Colonocyte	No	0	0.639459	0.639459	2.60538	0	1.17515	1.30464	0	0	0.369995	1.77918	0	0	0.85151	0	0	0	0
AAGGAGCTCCCACTTG.A2_7	-0.770164	5.69772	A2	1723.65	1459	3.86095	Parikh	Colon	Colonocyte	No	0	1.73644	2.1081	3.49228	2.59316	0	0	0	0	1.73644	2.30264	0	0	0	0	0	0	0
AAGGAGCTCCGGGTGT_Rectum.1_Progenitor_3	3.37853	-2.54833	Rectum.1	16193	3193	13.1291	Wang	Rectum	Progenitor	No	0	0.480913	0	1.04825	0	1.78178	1.78178	0	0.480913	0	2.05323	0	0	1.78178	0	0	0	0
AAGGAGCTCGCCTGTT.C1_10	0.450381	0.606119	C1	1597.92	754	2.99866	Parikh	Colon	Colonocyte	No	0	0	0	3.38341	0	0	2.45261	0	0	0	0	0	0	0	0	0	0	0
AAGGAGCTCGGTGTTA.B2_9	1.42218	-2.28075	B2	1836.93	927	3.08926	Parikh	Colon	Stem	No	0	2.26767	0	3.17474	0	0	2.55295	0	0	0	0	0	0	2.26767	0	0	0	0
AAGGAGCTCGGTGTTA.C1_10	-1.73633	7.52808	C1	1992.3	1267	3.2384	Parikh	Colon	Colonocyte	No	0	0	0	3.31694	3.00862	0	0	0	0	0	2.28279	0	0	0	0	0	0	0
AAGGAGCTCGTGACAT_Colon.2_Progenitor_2	3.01028	-2.53041	Colon.2	11675	2394	13.6274	Wang	Colon	Progenitor	No	0	0	0	2.42289	0	2.49609	2.0608	0	0	0	1.9453	0.61871	0.61871	0.61871	0	0	0	0
AAGGAGCTCTTAGAGC.B1_8	-2.52213	5.25447	B1	1903.54	1158	0.57317	Parikh	Colon	Colonocyte	No	0	0	0	3.47471	2.95855	0	0	0	0	0	2.62564	0	1.93599	0	0	0	0	0
AAGGAGCTCTTCGGTC.B2_9	-0.141409	-8.11837	B2	3073.65	3499	1.66208	Parikh	Colon	TA	No	0	1.53877	0	2.00677	0	0	1.76952	0	0	0	1.34268	1.76952	2.11153	1.34268	1.34268	1.34268	0	0
AAGGAGCTCTTGTACT_Colon.2_Progenitor_2	1.47543	0.953321	Colon.2	23851	3957	10.3434	Wang	Colon	Colonocyte	No	0	0.984726	0.350142	4.64976	0.608971	1.56306	0.984726	0	0.350142	0.814395	1.7249	0	0.608971	0.350142	0	0	0	0
AAGGAGCTCTTTAGGG.A2_7	1.53803	-6.78606	A2	2184.74	1419	2.99717	Parikh	Colon	Stem	No	0	0	1.89292	2.20714	0	2.20714	0	0	0	1.89292	2.20714	0	1.89292	0	0	0	0	0
AAGGCAGAGAAGGCCT_Rectum.1_TA_3	1.7056	-6.95467	Rectum.1	30658	4838	18.3411	Wang	Rectum	TA	No	0	0.502204	0	1.59212	0.502204	0.682358	0.967324	0	0	0	2.34748	1.18883	0.682358	1.37007	0.502204	0	0	0
AAGGCAGAGATGTAAC.A1_6	-1.71566	7.7555	A1	2099.24	2399	3.08654	Parikh	Colon	Colonocyte	No	0	1.78046	1.18025	3.20884	2.88612	0	0	0	0	0	2.43345	0	0	0	0	0	0	0
AAGGCAGAGGAGTACC.B2_9	1.61878	0.327969	B2	2651.45	1905	1.98052	Parikh	Colon	Colonocyte	No	0	0	1.6093	2.86946	1.6093	1.931	1.6093	0	0	0	1.931	0	1.6093	1.6093	0	0	0	0
AAGGCAGAGGCTAGAC_Colon.2_Stem.Cell_2	2.86401	-5.78809	Colon.2	19633	3390	11.445	Wang	Colon	Stem	No	0	0.70245	0	1.62428	0	1.62428	0.70245	0.411677	0	0	1.96181	0.927444	1.80722	1.111	0.70245	1.62428	0	0
AAGGCAGAGTAACCCT.B1_8	-4.69657	-2.65519	B1	2953.49	3251	1.74153	Parikh	Colon	Goblet	No	0	0	1.03092	1.71067	0	0	1.57739	1.03092	0	2.74185	2.96295	1.03092	1.03092	1.37981	0	0	0	0
AAGGCAGAGTCGCCGT_Colon.1_Stem.Cell_1	4.2218	-5.5573	Colon.1	18422	3240	23.6619	Wang	Colon	Stem	No	0	0	0.735085	0	0	1.94178	0	0.433618	0	0	2.15172	0.735085	0.433618	1.31215	0	1.94178	0	0
AAGGCAGAGTCTCAAC.A2_7	-1.22019	6.15214	A2	2258.96	2419	2.59293	Parikh	Colon	Colonocyte	No	0	2.03377	1.79093	3.33371	2.85259	0	1.58185	0	0	0	2.11411	0	1.20621	0	0	0	0	0
AAGGCAGAGTGGGCTA.B1_8	7.26612	3.02811	B1	1839.74	906	3.30852	Parikh	Colon	Paneth-like	No	0	2.62317	0	2.7605	0	0	0	2.7605	3.0403	0	0	0	0	0	0	0	0	0
AAGGCAGCAAACTGTC.B1_8	-5.22086	-4.06668	B1	1842.49	1028	1.96031	Parikh	Colon	Goblet	No	0	0	0	2.57527	0	0	0	0	0	3.18247	3.49112	0	0	0	0	0	0	0
AAGGCAGCAACCGCCA.B2_9	1.22713	2.78794	B2	2354.05	1866	2.75925	Parikh	Colon	Colonocyte	No	0	1.57851	0	3.03476	2.5088	0	0	0	0	0	1.57851	0	0	0	0	0	0	0
AAGGCAGCAAGCCTAT.C1_10	-1.80831	4.38051	C1	1732.2	1046	3.10801	Parikh	Colon	Colonocyte	No	0	2.05774	0	3.52666	2.05774	0	2.05774	0	0	0	0	0	0	0	0	0	0	0
AAGGCAGCAAGGACAC_Colon.2_Goblet_2	-5.83821	-4.53211	Colon.2	4428	1270	19.3315	Wang	Colon	Goblet	No	0	0	0	0	0	1.18122	1.18122	0	1.18122	1.18122	6.3177	1.18122	0	0	1.18122	0	0	0
AAGGCAGCACAAGTAA.C1_10	-5.19291	-1.39615	C1	1931.91	1029	2.99453	Parikh	Colon	Colonocyte	No	0	0	0	2.22085	0	0	0	0	0	2.22085	3.36667	0	0	0	0	0	0	0
AAGGCAGCACATCCAA_Rectum.2_Progenitor_4	1.87903	-1.40798	Rectum.2	11864	2482	22.3281	Wang	Rectum	Progenitor	No	0	0	0	0.611333	0.611333	0.987968	0	0	0	0	1.26092	0	0.611333	1.26092	0	0	0	0
AAGGCAGCAGATGGCA.B2_9	-0.896027	-8.8337	B2	2390.2	1436	2.46049	Parikh	Colon	TA	No	0	0	0	2.21142	0	1.9153	1.9153	0	0	0	0	0	2.21142	1.9153	0	0	0	0
AAGGCAGGTACAGTTC_Colon.2_TA_2	1.23131	-7.85094	Colon.2	18491	3579	9.83181	Wang	Colon	TA	No	0	0	0	3.27404	0	1.85755	2.2096	0.432304	0	0.73314	1.67268	1.4457	1.56562	1.15159	0	0	0	0
AAGGCAGGTGACCAAG_Rectum.1_Progenitor_3	1.7548	-5.16961	Rectum.1	13131	3032	13.9213	Wang	Rectum	Stem	No	0	1.57024	0.566198	1.18927	0.566198	1.18927	1.57024	0	0	0	5.24632	0	0.925494	0.925494	0	0	0	0
AAGGCAGGTGAGTATA.C1_10	-5.6344	-3.12851	C1	2374.12	2192	2.42146	Parikh	Colon	Goblet	No	0	0	0	2.02611	1.33475	0	0	0	0	2.34939	3.23014	0	1.69854	0	0	0	0	0
AAGGCAGGTGATGATA.A1_6	-5.3364	-4.29212	A1	1520.37	792	4.26605	Parikh	Colon	Goblet	No	0	0	0	2.66797	2.36616	0	0	0	0	0	3.51805	0	0	0	0	0	0	0
AAGGCAGGTGTCTGAT.B2_9	1.03772	-3.71184	B2	1741.93	857	3.53821	Parikh	Colon	Stem	No	0	0	0	2.98789	0	0	2.35566	0	0	2.35566	0	0	2.35566	0	0	0	0	0
AAGGCAGGTGTGGCTC.B1_8	-0.238346	5.49203	B1	2129.5	1417	1.90407	Parikh	Colon	Colonocyte	No	0	1.82118	0	3.39421	2.84229	0	1.82118	0	0	0	2.84229	0	0	0	0	0	0	0
AAGGCAGGTTCCACAA.C1_10	-0.182464	1.99212	C1	2040.51	1433	3.18278	Parikh	Colon	Colonocyte	No	0	0	1.85196	3.21976	2.65711	1.85196	0	0	0	0	0	0	0	0	0	0	0	0
AAGGCAGGTTGAACTC.B1_8	-2.3247	-3.00838	B1	2246.24	1421	2.60651	Parikh	Colon	EEC	No	0	0	0	2.79547	0	0	0	0	0	0	2.4641	0	0	1.89286	0	0	3.21741	0
AAGGCAGGTTGAGTTC.C2_11	-5.66715	-3.42256	C2	2077.39	1286	2.87281	Parikh	Colon	Goblet	No	0	0	0	0	0	0	0	0	0	2.77127	3.30772	0	0	0	0	0	0	0
AAGGCAGGTTGCCTCT_Colon.1_Progenitor_1	0.698486	0.975621	Colon.1	22541	3933	16.1661	Wang	Colon	Colonocyte	No	0	0.635132	0	4.80494	0.367165	1.69311	0.367165	0	0	0.367165	1.02049	0.367165	0	0	0	0	0	0
AAGGCAGTCAATACCG_Rectum.1_Goblet_3	1.57388	-4.65966	Rectum.1	18475	3477	19.8647	Wang	Rectum	Stem	No	0	0	0	0.96463	0.432608	1.31005	1.15218	0	0	2.14918	5.06582	0	0.432608	0	0.432608	0	0	0
AAGGCAGTCCACGTGG.C1_10	0.317819	-7.69575	C1	2152.18	2133	2.97734	Parikh	Colon	TA	No	0	0	0	2.23823	0	0	0	0	0	0	1.72205	0	2.16105	1.72205	1.34664	1.34664	0	0
AAGGCAGTCCACTGGG.C1_10	-1.81611	7.35968	C1	1899.37	1387	3.25681	Parikh	Colon	Colonocyte	No	0	2.53813	0	3.37083	3.03733	0	0	0	0	0	0	0	0	0	0	0	0	0
AAGGCAGTCTCGTTTA_Colon.1_Goblet_1	-5.94876	-3.90816	Colon.1	4958	1414	15.6515	Wang	Colon	Goblet	No	0	0	0	0	0	0	0	0	0	2.40557	5.91377	0	0	0	0	0	0	0
AAGGCAGTCTTAGCCC_Colon.1_Paneth.like_1	6.57303	1.49151	Colon.1	17238	3393	10.7437	Wang	Colon	Paneth-like	No	0	0	0.457497	2.0746	0.457497	0	1.2001	2.38526	2.77776	0	2.14493	0.457497	1.00808	1.99894	0	0	0	0
AAGGTAAAGAACCGCA_14	13.1998	1.56172	MDA37	525	236	40	Anderson	Colon	Tuft	No	0	0	0	0	2.99811	0	0	2.99811	3.666	0	0	0	0	0	0	0	0	0
AAGGTAAAGGTAGCCA_17	-7.45633	0.531132	PCA38	3710	455	45.7682	Anderson	Colon	Goblet	No	0	1.30709	0	0	1.30709	0	0	0	0	0	1.85487	0	0	0	0	0	0	0
AAGGTAACACGTATAC_13	0.259556	-6.68302	MDA29	5881	1781	7.73678	Anderson	Colon	TA	No	0	0	0	0	0	0	0	0.993397	0	0	0	2.2515	3.33954	0	0	0	0	0
AAGGTAACATAGATGA_17	13.1449	1.58011	PCA38	607	266	34.5964	Anderson	Colon	Tuft	No	0	0	0	0	0	0	0	0	0	0	2.86074	0	0	0	0	0	0	0
AAGGTAACATCCTGTC_13	0.32641	8.77266	MDA29	5601	1346	43.1352	Anderson	Colon	Colonocyte	No	0	0	1.02439	3.11017	3.50065	0	0	0	0	0	1.02439	0	0	0	0	0	0	0
AAGGTAACATGGCTGC_13	0.244406	-6.65378	MDA29	3201	1239	3.99875	Anderson	Colon	TA	No	0	0	0	0	0	0	0	0	0	0	0	2.6024	3.5657	0	0	0	0	0
AAGGTAAGTACGAGTG_18	-0.885145	4.30431	PCA44	6639	1254	44.8562	Anderson	Colon	Colonocyte	No	0	1.70815	0.918788	4.9386	2.94838	0.918788	0	0	0	0	0.918788	0	0	0	0	0	0	0
AAGGTAAGTAGTGGCA_13	-0.208953	-5.07214	MDA29	1255	464	38.6454	Anderson	Colon	TA	No	0	0	0	0	0	0	0	0	0	0	0	0	2.19368	0	0	0	0	0
AAGGTAAGTGCAACGA_16	0.215221	-0.738721	MDA43	1500	662	0.666667	Anderson	Colon	Colonocyte	No	0	0	0	5.6618	0	3.71357	0	0	0	0	0	0	0	0	0	0	0	0
AAGGTAATCATCGTAG_18	-0.230452	7.47935	PCA44	21366	2384	49.9392	Anderson	Colon	Colonocyte	Yes	0.383924	0.877176	0	4.92822	4.0377	0	0	0	0	0	0	0	0	0	0	0	0	0
AAGGTAATCCTACGGG_15	7.40432	6.47092	MDA41	3725	899	40.8054	Anderson	Colon	Paneth-like	No	0	0	0	1.85146	0	0	0	2.66881	2.98528	0	0	0	0	0	0	0	0	0
AAGGTAATCGACGACC_18	-0.9155	8.57659	PCA44	2868	931	19.3515	Anderson	Colon	Colonocyte	No	0	1.50113	0	3.90831	4.09891	0	0	0	0	0	0	0	0	0	0	0	0	0
AAGGTAATCGGTCGGT_14	-6.81478	-1.86386	MDA37	5114	989	48.9636	Anderson	Colon	Goblet	No	0	0	0	1.59144	0	0	0	0	0	0	4.99489	0	0	0	0	0	0	0
AAGGTAATCTCTATGT_16	-2.37126	3.79787	MDA43	1536	484	30.4036	Anderson	Colon	Colonocyte	No	0	0	0	6.35248	0	0	0	0	0	0	0	0	0	0	0	0	0	0
AAGGTAATCTTACCAT_18	1.41323	4.33825	PCA44	25996	4119	31.7241	Anderson	Colon	Colonocyte	No	0	1.85402	0.325465	4.35587	3.61522	1.57831	0.570612	0	0	0	0	0	0.931651	0	0	0	0	0
AAGGTTCAGAAACCGC.C2_11	-5.19293	-2.64942	C2	2930.03	3430	1.81738	Parikh	Colon	Goblet	No	0	0.963072	0	0.963072	0	0	1.31202	0	0	2.58413	2.98876	0.963072	0.963072	0	0	0	0	0
AAGGTTCAGCACCGCT_Rectum.1_Enterocyte_3	-0.158748	3.6336	Rectum.1	17695	3655	23.063	Wang	Rectum	Colonocyte	No	0	0.756245	1.60058	5.10183	2.85583	0.756245	0.756245	0	0	0.44797	1.80602	0	0	0	0	0	0	0
AAGGTTCAGCTCAACT_Colon.2_Enterocyte_2	-0.0603651	8.34526	Colon.2	13836	2899	20.5912	Wang	Colon	Colonocyte	Yes	0.543923	0.543923	0.894251	3.91496	3.08921	0	0.543923	0	0	2.3414	5.24892	0	0.894251	0.543923	0	0	0	0
AAGGTTCAGGATTCGG_Colon.1_Goblet_1	-5.59639	-4.18073	Colon.1	8467	1914	10.0154	Wang	Colon	Goblet	No	0	0	0	1.21257	0	0	0	0	0.779809	0.779809	5.63382	0	0	0	0	0	0	0
AAGGTTCAGGCTAGCA_Colon.2_Progenitor_2	1.92323	-7.40498	Colon.2	18519	3583	9.09336	Wang	Colon	TA	No	0	0	0	3.38842	0	2.67412	3.23078	0	0	0.732354	1.85628	0.431773	1.15055	0.431773	0.431773	0	0	0
AAGGTTCAGGGATACC.C1_10	0.295468	4.12963	C1	2187.23	1599	2.62753	Parikh	Colon	Colonocyte	No	0	1.66255	2.00717	3.2663	2.76314	0	0	0	0	0	0	0	0	0	0	0	0	0
AAGGTTCAGGGTTTCT.B1_8	2.27886	0.212154	B1	2197.62	1296	2.61366	Parikh	Colon	Colonocyte	No	0	0	0	2.88619	0	1.96892	0	0	0	0	2.27092	0	1.96892	0	0	0	0	0
AAGGTTCAGGTGATAT.C1_10	-0.228819	7.69289	C1	2534.25	2651	2.41084	Parikh	Colon	Colonocyte	Yes	1.16822	1.53189	1.73411	3.18349	2.6722	0	2.10985	0	0	0	1.96895	0	0	0	0	0	0	0
AAGGTTCAGTAGGCCA_Rectum.1_Goblet_3	-5.70801	-4.70172	Rectum.1	6418	1529	11.6391	Wang	Rectum	Goblet	No	0	0	0	0	0	0.939272	0	0	0	3.42114	6.04057	0	0	0	0	0	0	0
AAGGTTCCAAACGTGG_Rectum.1_Enterocyte_3	-2.75289	5.61126	Rectum.1	7035	1670	29.2111	Wang	Rectum	Colonocyte	No	0	0.884372	0	4.73	1.66097	0	0	0	0	1.34623	3.22545	0	0.884372	0	0	0	0	0
AAGGTTCCAATGAAAC.B2_9	-1.52833	7.23852	B2	1974.5	1759	3.14271	Parikh	Colon	Colonocyte	No	0	1.8862	0	3.3341	2.82869	0	0	0	0	0	0	0	0	0	0	0	0	0
AAGGTTCCAATGGACG_Colon.2_Enterocyte_2	1.999	-2.70022	Colon.2	4985	1257	28.666	Wang	Colon	Paneth-like	No	0	1.10062	0	1.61184	0	1.61184	2.1999	1.61184	0	0	0	0	1.10062	0	0	0	0	0
AAGGTTCCACCGCTAG_Rectum.1_Progenitor_3	1.00275	1.74168	Rectum.1	15140	3334	19.1612	Wang	Rectum	Colonocyte	No	0	0.842	0.842	3.5075	0	1.09243	1.09243	0.50712	0.842	0	1.4592	0	0	0.50712	0	0	0	0
AAGGTTCCACGACTCG_Colon.2_Goblet_2	-7.24574	-3.17125	Colon.2	6323	1520	20.1803	Wang	Colon	Goblet	No	0	0.948381	0.948381	1.99144	0	0	0.948381	0	0	4.68715	6.34902	0	0	0	0	0	0	0
AAGGTTCCACTAGTAC_Rectum.2_Goblet_4	-6.12151	-4.13905	Rectum.2	7926	1739	13.4116	Wang	Rectum	Goblet	No	0	0.816104	0	0	0	0	0	0	0	3.21774	5.7768	0	1.25941	0	0	0	0	0
AAGGTTCCAGCATGAG.B2_9	-2.36727	-8.32433	B2	2692.21	3072	2.21268	Parikh	Colon	TA	No	0	0	0	1.46721	0	1.46721	1.90211	0	0	2.5533	2.70733	1.46721	1.9798	1.46721	1.10901	0	0	0
AAGGTTCCAGCCTGTG.B2_9	-1.76855	5.4464	B2	1895.31	1354	2.07965	Parikh	Colon	Colonocyte	No	0	2.12492	0	3.46406	3.00205	0	0	0	0	0	0	0	0	0	0	0	0	0
AAGGTTCGTAAGAGAG_Rectum.1_Goblet_3	-6.50787	-3.86034	Rectum.1	10807	2196	13.0193	Wang	Rectum	Goblet	No	0	1.32866	0.655095	0.655095	0	0	0	0	1.04755	4.70219	6.5869	0	0	0.655095	0	0	0	0
AAGGTTCGTAAGTGTA.B2_9	-7.55135	-0.469016	B2	1307.42	682	3.04259	Parikh	Colon	Goblet	No	0	0	0	2.56612	0	0	0	0	0	0	3.77614	0	0	0	0	0	0	0
AAGGTTCGTGAAAGAG.B2_9	0.91804	3.26873	B2	2458.23	1561	2.19267	Parikh	Colon	Colonocyte	No	0	0	0	3.04426	2.44477	0	0	0	0	0	0	0	0	0	0	0	0	0
AAGGTTCGTGCCTGTG.C2_11	1.26876	1.80232	C2	1921.97	1267	3.36448	Parikh	Colon	Colonocyte	No	0	1.94834	0	2.81796	0	1.94834	1.94834	0	0	0	0	0	0	0	0	0	0	0
AAGGTTCGTGTGTGCC_Colon.2_Enterocyte_2	-0.215435	5.90458	Colon.2	11147	2460	22.4545	Wang	Colon	Colonocyte	No	0	1.85358	0	5.87059	3.765	0.640328	0.640328	0	0.640328	0.640328	2.29968	0	0	0	0	0	0	0
AAGGTTCTCAATCTCT.B2_9	7.43365	4.67712	B2	2845.54	2621	1.52493	Parikh	Colon	Paneth-like	No	0	1.20092	1.20092	2.79895	0	1.20092	1.54962	2.03378	2.56998	0	1.7407	0	0	1.20092	0	0	0	0
AAGGTTCTCATAGCAC_Colon.2_Progenitor_2	6.32357	0.906059	Colon.2	16416	3207	7.28558	Wang	Colon	Paneth-like	No	0	0.475713	0	3.40916	0.475713	1.39768	3.59268	1.8691	0	0.475713	2.11745	0	0	1.95891	0	0	0	0
AAGGTTCTCCAAACTG_Colon.1_Goblet_1	-7.23276	-3.01046	Colon.1	5545	1536	21.8034	Wang	Colon	Goblet	No	0	1.03084	0	0	0	0	0	0	0	4.21548	5.98129	0	0	0	0	0	0	0
AAGGTTCTCCGTCATC_Colon.2_Progenitor_2	3.57779	-0.737266	Colon.2	15918	3091	12.6272	Wang	Colon	Progenitor	No	0	0	0	4.07408	0	2.77741	0.813788	0	0	0.813788	1.98543	0	0.813788	1.42096	0	0	0.487487	0
AAGGTTCTCCTCAATT.B2_9	1.84031	-3.42625	B2	1859.3	1112	3.41259	Parikh	Colon	Stem	No	0	0	0	0	0	2.10435	0	0	0	2.10435	2.10435	0	0	2.10435	2.10435	0	0	0
AAGGTTCTCCTGTACC.B1_8	-6.40617	-2.75855	B1	2551.93	2592	1.96126	Parikh	Colon	Goblet	No	0	0	1.20523	2.30384	1.20523	0	1.56686	0	0	2.80042	3.25369	0	0	1.20523	0	0	0	0
AAGGTTCTCCTTAATC_Rectum.2_Progenitor_4	1.85187	-2.18627	Rectum.2	6192	1870	28.5853	Wang	Rectum	Stem	No	0	0	0	2.20552	0	0	1.76558	0	0	0	2.00955	0	0	1.4422	0.961259	0	0	0
AAGGTTCTCGCAAGCC_Colon.1_Enterocyte_1	-5.0952	-4.86873	Colon.1	6485	1455	21.4958	Wang	Colon	Goblet	No	0	0	0	0.932959	0	0	0	0.932959	0	2.4676	5.57854	0	0	0	0	0	0	0
AAGGTTCTCGGCGCAT.B1_8	-1.70362	6.31535	B1	2548.47	2421	2.02154	Parikh	Colon	Colonocyte	Yes	1.24962	1.80635	0	3.22618	2.81319	0	1.24962	0	0	0	2.55329	0	0	0	0	0	0	0
AAGGTTCTCTAGAGTC.C1_10	-1.58149	4.96275	C1	1609.72	1281	3.7697	Parikh	Colon	Colonocyte	No	0	0	2.14603	3.65606	2.88582	0	0	0	0	0	0	0	0	0	0	0	0	0
AAGGTTCTCTATCCTA_Colon.2_TA_2	0.289251	-8.05676	Colon.2	24725	4097	9.52073	Wang	Colon	TA	No	0	0.339645	0.339645	3.3212	0	1.83383	2.54388	0	0.339645	0.592718	1.53472	1.44352	1.69542	0.592718	0	0	0	0
AAGGTTCTCTCCAGGG.C2_11	-0.52332	4.54481	C2	1713.42	1123	3.41424	Parikh	Colon	Colonocyte	No	0	0	0	3.48402	2.32379	0	2.49857	0	0	0	2.32379	0	0	0	0	0	0	0
AAGTACCAGCGCCTTG_17	-1.38305	4.66472	PCA38	1819	728	18.7466	Anderson	Colon	Colonocyte	No	0	1.87142	0	5.49261	3.80622	0	0	0	0	0	0	0	1.87142	0	0	0	0	0
AAGTACCAGTAGACAT_15	-1.63337	2.62838	MDA41	635	221	45.6693	Anderson	Colon	Colonocyte	No	0	0	0	0	3.48112	0	0	0	0	0	0	0	0	0	0	0	0	0
AAGTACCCAAATCAGA_13	0.342927	-6.79628	MDA29	2040	917	7.0098	Anderson	Colon	TA	No	0	0	0	1.77528	0	0	0	0	0	0	0	2.37991	3.91242	0	0	0	0	0
AAGTACCCAGCTGAAG_16	-1.6041	5.84927	MDA43	825	421	14.303	Anderson	Colon	Colonocyte	No	0	0	2.57423	5.8301	3.90167	0	0	0	0	0	3.6207	0	0	0	0	0	0	0
AAGTACCCATTGACCA_13	7.30071	6.61319	MDA29	3908	783	44.8823	Anderson	Colon	Paneth-like	No	0	1.26944	0	1.81119	0	0	0	2.41907	3.37237	0	0	0	0	0	0	0	0	0
AAGTACCGTATACAGA_17	-1.07666	8.47404	PCA38	7014	1780	22.0844	Anderson	Colon	Colonocyte	No	0	1.66339	0	4.72034	4.40996	0	0	0	0	0	0	0	0	0	0	0	0	0
AAGTACCGTTAACAGA_13	-5.27718	-2.28237	MDA29	4505	1414	28.9012	Anderson	Colon	Goblet	No	0	0	0	0	0	0	0	0	0	0	4.56902	1.16931	1.16931	0	1.16931	0	0	0
AAGTACCTCAATCTCT_12	-7.84615	-2.11519	MDA23	16718	2831	36.1227	Anderson	Colon	Goblet	No	0	0.468852	0.468852	2.73149	0	0	0.468852	0	0	3.11501	5.5184	0	0	0	0	0	0	0
AAGTACCTCGGAGTGA_17	0.0784066	4.99296	PCA38	6761	1795	16.1219	Anderson	Colon	Colonocyte	No	0	0	0.907884	5.53702	2.93113	0	0	0	0	0	0	0	0	0	0	0	0	0
AAGTACCTCTAATTCC_14	-0.0041594	-7.75056	MDA37	20123	4014	11.0421	Anderson	Colon	TA	No	0	0	0	0.403426	0	0	0	0	0	0	0.403426	2.98991	2.93863	0	0	0	0	0
AAGTCGTAGACTCATC_13	-8.5406	-0.923437	MDA29	6049	1460	22.0532	Anderson	Colon	Goblet	No	0	0	0	0	0	0	0.975754	0	0	0	5.08362	0	0	0	0	0	0	0
AAGTCGTAGAGTATAC_13	7.53002	6.26257	MDA29	2686	806	40.5808	Anderson	Colon	Paneth-like	No	0	2.49889	1.55245	0	0	0	0	2.76582	3.427	0	0	0	0	0	0	0	0	0
AAGTCGTAGCCTCAAT_13	-1.36835	6.52594	MDA29	5812	1364	25.8947	Anderson	Colon	Colonocyte	No	0	1.81836	1.49091	5.916	4.27031	0	1.00084	0	0	0	2.06462	0	0	0	0	0	0	0
AAGTCGTAGGCCTAGA_17	1.00087	-1.5307	PCA38	569	352	7.02988	Anderson	Colon	Colonocyte	No	0	0	0	0	0	0	0	0	0	0	3.58766	0	0	0	0	0	0	0
AAGTCGTCAAAGGAGA_15	7.2766	5.59697	MDA41	3876	1064	34.2105	Anderson	Colon	Paneth-like	No	0	1.27536	0	3.38031	0	0	0	2.1679	3.07454	0	0	0	0	0	0	0	0	0
AAGTCGTCAATTCTTC_13	-2.35955	-3.16005	MDA29	1595	872	8.15047	Anderson	Colon	EEC	No	0	0	0	0	0	0	0	0	0	0	1.9837	0	0	0	0	0	0	0
AAGTCGTCACGCCACA_17	-2.06984	2.27225	PCA38	942	412	15.6051	Anderson	Colon	Colonocyte	No	0	0	0	6.17109	0	0	0	0	0	0	0	0	0	0	0	0	0	0
AAGTCGTCAGAATTCC_14	-7.04093	-2.11185	MDA37	9724	1804	47.6759	Anderson	Colon	Goblet	No	0	0.707239	0.707239	1.40736	0	0	0	0	0	0	5.11541	0	0	0	0	0	0	0
AAGTCGTCAGTCAACT_18	-3.15103	4.53147	PCA44	666	293	28.5285	Anderson	Colon	Colonocyte	No	0	2.77353	0	5.54617	4.11186	0	0	0	0	0	0	0	0	0	0	0	0	0
AAGTCGTGTCGGCTAC_18	-0.0997622	-1.53825	PCA44	929	438	2.79871	Anderson	Colon	Colonocyte	No	0	0	0	2.46507	0	2.46507	0	0	0	0	0	0	0	0	0	0	0	0
AAGTCGTGTCTGCGCA_12	-7.27332	0.730722	MDA23	949	267	32.3498	Anderson	Colon	Goblet	No	0	0	0	0	0	0	0	0	0	0	0	0	0	0	0	0	0	0
AAGTCGTGTGACACAG_14	-7.73678	0.719939	MDA37	2911	675	37.4442	Anderson	Colon	Goblet	No	0	0	0	1.48958	2.06312	0	0	0	0	0	0	0	0	0	0	0	0	0
AAGTCGTGTGGATACG_15	-6.49547	-2.14195	MDA41	2127	724	43.4415	Anderson	Colon	Goblet	No	0	0	0	0	0	0	0	0	0	2.34209	4.39352	0	0	0	0	0	0	0
AAGTCTGAGAAGAAGC.B1_8	2.51145	0.968099	B1	2420.17	1847	2.61988	Parikh	Colon	Colonocyte	No	0	1.5885	0	3.02903	1.5885	0	1.5885	0	0	0	2.36824	0	1.5885	0	0	0	0	0
AAGTCTGAGACTACAA.B2_9	3.74631	-4.76609	B2	1641.78	1084	3.47009	Parikh	Colon	Stem	No	0	0	0	1.98322	0	0	0	0	0	0	0	1.98322	0	2.33105	0	1.98322	0	0
AAGTCTGAGACTCGGA.C2_11	-5.7659	-2.36133	C2	2420.3	2178	2.50557	Parikh	Colon	Goblet	No	0	0	0	1.74319	0	1.74319	0	0	0	2.66598	3.28102	0	0	0	0	0	0	0
AAGTCTGAGACTGGGT.B2_9	1.22348	4.45591	B2	2548.09	2065	2.38581	Parikh	Colon	Colonocyte	No	0	1.50189	0	3.06409	2.42739	0	1.50189	0	0	0	0	0	0	0	0	0	0	0
AAGTCTGAGCTGAAAT.B2_9	-0.62953	7.61441	B2	1840.59	1204	3.15988	Parikh	Colon	Colonocyte	No	0	0	0	3.36626	3.09583	0	0	0	0	0	0	0	0	0	0	0	0	0
AAGTCTGAGGGATACC.C2_11	-0.692049	1.86374	C2	1544.04	737	3.95189	Parikh	Colon	Colonocyte	No	0	0	0	3.14401	2.80269	0	3.09366	0	0	0	0	0	0	0	0	0	0	0
AAGTCTGAGTAACCCT.C1_10	0.892896	3.94625	C1	2400.24	2003	2.63452	Parikh	Colon	Colonocyte	No	0	2.31813	1.51109	3.10942	2.49284	0	2.16246	0	0	1.51109	1.85867	0	1.85867	0	0	0	0	0
AAGTCTGAGTACGCCC_Rectum.1_Progenitor_3	0.389382	1.39052	Rectum.1	11742	2764	28.5215	Wang	Rectum	Colonocyte	No	0	0	0.616074	2.98245	2.15927	1.26834	3.2464	0	0	0	2.33873	0	0	0.994469	0	0	0	0
AAGTCTGAGTTCGATC.C2_11	1.07761	4.38865	C2	2224.74	1859	2.95477	Parikh	Colon	Colonocyte	No	0	0	0	3.28258	2.32246	0	2.4924	0	1.57655	1.57655	2.23436	0	0	0	0	0	0	0
AAGTCTGCAAATACAG.B1_8	-4.29977	-4.01196	B1	1409.47	657	3.6244	Parikh	Colon	Goblet	No	0	0	0	2.55168	0	0	0	0	0	3.6934	3.78005	0	0	0	0	0	0	0
AAGTCTGCAACACCCG.B2_9	-1.29405	7.83582	B2	1947.67	1249	3.03501	Parikh	Colon	Colonocyte	No	0	1.93729	0	3.26688	3.14943	0	0	0	1.93729	0	2.53976	0	0	0	0	0	0	0
AAGTCTGCAAGAAAGG.C1_10	-6.20914	-4.23238	C1	1731.29	869	3.0213	Parikh	Colon	Goblet	No	0	0	0	3.35826	0	0	0	0	0	2.91463	3.50659	0	2.32004	0	0	0	0	0
AAGTCTGCAAGTACCT.B1_8	2.17378	-3.62296	B1	1488.01	777	4.04714	Parikh	Colon	Stem	No	0	0	0	0	2.34982	0	0	0	0	0	2.34982	0	0	0	0	0	0	0
AAGTCTGCAATGAATG.C1_10	-2.45407	-3.2821	C1	2225.68	2120	2.34858	Parikh	Colon	EEC	No	0	0	0	2.93129	1.3933	0	0	1.3933	1.95991	1.3933	2.09094	0	1.3933	0	1.3933	0	2.56534	0
AAGTCTGCACCAACCG_Colon.2_Goblet_2	-7.48697	-2.77542	Colon.2	8747	1966	14.565	Wang	Colon	Goblet	No	0	0	0	1.90453	0	0	1.18982	0	0	5.20199	6.42891	0	0	0	0	0	0	0
AAGTCTGCACGAGAGT.B1_8	-0.0341326	5.99328	B1	2212.89	1878	2.4923	Parikh	Colon	Colonocyte	Yes	1.48935	1.48935	0	3.32115	2.92149	0	0	0	0	0	2.51533	0	0	0	0	0	0	0
AAGTCTGCAGACAGGT_Colon.1_Progenitor_1	2.67542	0.0317629	Colon.1	22547	4002	16.1485	Wang	Colon	Progenitor	No	0	1.02032	1.16863	4.43008	0.367083	1.84407	1.02032	0.367083	0	0.367083	2.19537	0	0	0.367083	0	0	0	0
AAGTCTGCAGTCAGAG_Colon.2_Enterocyte_2	-6.60492	-3.81841	Colon.2	7163	1618	28.9125	Wang	Colon	Goblet	No	0	0.873827	0	0	0	0	0	0	0	4.11138	5.42566	0	0.873827	0	0	0	0	0
AAGTCTGCATATGGTC.B1_8	1.10293	-7.89112	B1	2884.13	3414	2.00001	Parikh	Colon	TA	No	0	1.32365	0.972923	2.6517	0	1.7645	1.7645	0	0	0.972923	2.12023	1.32365	1.90966	1.32365	0	0	0	0
AAGTCTGCATCTGGTA_Colon.2_Goblet_2	-1.87632	-7.97213	Colon.2	14520	2827	9.07713	Wang	Colon	Stem	No	0	0	0	1.76146	0	0.523962	1.49145	0	0	2.14894	3.96372	2.14894	2.3648	0	1.49145	0.523962	0	0
AAGTCTGGTATATCCG_Rectum.2_Goblet_4	-4.6255	-4.49251	Rectum.2	9825	2192	12.4275	Wang	Rectum	Goblet	No	0	0.702014	0	1.39956	0	0	0.702014	0.702014	0	1.39956	4.37414	1.39956	0	0	1.62359	1.11042	0	0
AAGTCTGGTATCACCA_Rectum.1_Progenitor_3	4.02808	-1.15713	Rectum.1	17030	3396	14.9266	Wang	Rectum	Progenitor	No	0	0	0.461971	1.01581	0	1.37016	2.2832	0	0	0	1.50922	0	0.461971	1.50922	0	0	0	0
AAGTCTGGTCTTTCAT_Colon.1_Progenitor_1	3.5957	-1.65336	Colon.1	20586	3351	11.3184	Wang	Colon	Progenitor	No	0	0.899064	0.395931	1.68118	0	2.05422	0	0	0	0.395931	1.23222	0	0	0.395931	0	0	0	0
AAGTCTGGTGACTCAT.C1_10	1.38672	3.81082	C1	2327.83	1941	2.22665	Parikh	Colon	Colonocyte	No	0	1.82291	0	3.24218	2.51034	1.46676	1.46676	0	0	0	2.29809	0	0	0	0	0	0	0
AAGTCTGGTGCATCTA_Rectum.1_Goblet_3	1.95294	-5.24986	Rectum.1	21011	3690	11.8462	Wang	Rectum	Stem	No	0	0.886995	0.389296	0	0.389296	0	0	0.389296	0	2.89778	4.82245	0.668794	0.668794	1.06601	0.886995	0.389296	0	0
AAGTCTGGTGCGATAG.C1_10	-1.24701	7.37339	C1	1586.12	1136	4.10941	Parikh	Colon	Colonocyte	No	0	2.346	0	3.48663	3.15888	0	0	0	0	0	1.99414	0	0	0	0	0	0	0
AAGTCTGGTTAAAGAC.B2_9	1.2125	0.26313	B2	2610.21	2311	2.36586	Parikh	Colon	Colonocyte	No	0	1.35508	1.89292	2.9334	1.89292	1.35508	0	0	0	0	0	0	0	0	0	0	1.35508	0
AAGTCTGGTTCAGCGC.C1_10	-2.22362	-7.57081	C1	2083.4	1139	3.04217	Parikh	Colon	TA	No	0	0	0	3.28096	0	0	2.42227	0	0	0	2.13752	0	2.13752	0	0	0	0	0
AAGTCTGGTTCCATGA.C2_11	0.992046	-2.36503	C2	1402.68	702	4.18282	Parikh	Colon	Stem	No	0	0	0	2.49909	0	0	0	0	0	0	2.49909	0	0	2.49909	0	0	0	0
AAGTCTGGTTCGGGCT_Rectum.1_Progenitor_3	6.62442	1.66469	Rectum.1	23186	4349	15.8458	Wang	Rectum	Paneth-like	No	0	0	0.358579	2.50256	0	1.49298	1.95134	1.39105	1.7482	0	5.16124	0.358579	0	1.67015	0.358579	0	0	0
AAGTCTGGTTTACTCT.C1_10	-5.83555	-4.05871	C1	1726.11	987	3.63936	Parikh	Colon	Goblet	No	0	0	0	2.65399	0	0	2.65399	0	0	0	3.3598	0	0	0	2.18874	0	0	0
AAGTCTGTCACAACGT.C1_10	0.140079	4.21082	C1	2135.16	2020	2.65669	Parikh	Colon	Colonocyte	No	0	1.9144	1.33111	3.30699	2.34533	1.33111	0	0	0	0	2.05111	0	1.33111	0	0	0	0	0
AAGTCTGTCACCTTAT_Colon.1_Progenitor_1	3.7065	-4.47486	Colon.1	24191	4009	12.7361	Wang	Colon	Stem	No	0	0	0.60254	1.12066	0	1.85221	0.345982	0	0.345982	0	1.97417	0.345982	0	1.78516	1.24711	1.12066	0	0
AAGTCTGTCACGATGT_Rectum.1_Paneth.like_3	7.16056	4.61821	Rectum.1	11074	2931	14.6921	Wang	Rectum	Paneth-like	No	0	1.52868	0	3.53839	0	0	0	2.7375	4.48405	0	2.61317	0	0	0	0.64344	0	0	0
AAGTCTGTCAGCATGT_Rectum.1_Enterocyte_3	-0.87304	7.45946	Rectum.1	10537	2550	25.3867	Wang	Rectum	Colonocyte	No	0	0.667335	0	5.39034	3.24552	0	0	0	0	0.667335	2.99477	0.667335	0	0	0	0	0	0
AAGTCTGTCCAAACTG.B2_9	-2.10704	6.31585	B2	1799.93	1164	2.89056	Parikh	Colon	Colonocyte	No	0	1.9725	1.9725	3.43614	3.0533	0	0	0	0	0	0	0	0	0	0	0	0	0
AAGTCTGTCGCAAACT.B2_9	-6.8716	-3.21499	B2	1983.86	1101	2.69753	Parikh	Colon	Goblet	No	0	0	0	0	0	0	0	0	0	2.08843	3.48892	0	0	0	0	0	0	0
AAGTCTGTCGTCCAGG_Colon.2_TA_2	-2.46053	-7.85679	Colon.2	10235	2680	6.76111	Wang	Colon	TA	No	0	0.681601	0	1.36892	0.681601	1.77244	2.05915	1.5909	0	0	3.41152	2.2817	2.05915	2.1766	0	0	0	0
AAGTCTGTCTTGACGA_Rectum.1_Goblet_3	2.3295	-5.02513	Rectum.1	28753	4321	11.3171	Wang	Rectum	Stem	No	0	0	0	1.23388	0.298466	1.93332	1.12712	0	0	1.4183	4.73036	0.871778	0.298466	1.70861	0.871778	0.871778	0	0
AAGTGAAAGAATCGCG_12	-0.427013	-1.4731	MDA23	1117	427	36.974	Anderson	Colon	Colonocyte	No	0	0	0	4.4015	0	0	0	0	0	0	2.29783	0	0	0	0	0	0	0
AAGTGAAAGACCGTTT_12	-7.94264	0.693737	MDA23	4420	1077	39.5023	Anderson	Colon	Goblet	No	0	0	0	2.0525	1.18248	0	0	0	0	0	2.94966	0	0	0	0	0	0	0
AAGTGAAAGCAGTACG_13	6.82066	3.56583	MDA29	4776	1490	15.7873	Anderson	Colon	Paneth-like	No	0	1.1294	0	1.98532	0	0	0	2.75089	3.41158	0	2.43965	0	1.1294	0	0	0	0	0
AAGTGAACACTTGAAC_12	-0.260224	-0.627663	MDA23	1345	436	22.3048	Anderson	Colon	Colonocyte	No	0	0	0	5.44451	0	0	0	0	0	0	0	0	0	0	0	0	0	0
AAGTGAACAGGCTTGC_18	13.3597	2.19131	PCA44	928	511	7.32759	Anderson	Colon	Tuft	No	0	0	0	0	0	0	0	0	0	0	2.46605	0	0	0	0	0	0	0
AAGTGAACATTCGATG_15	-0.67826	0.312663	MDA41	1450	585	30.5517	Anderson	Colon	Colonocyte	No	0	0	0	4.93398	3.07684	0	2.06643	0	0	0	0	0	0	0	0	0	0	0
AAGTGAAGTAAGACCG_12	0.0898341	-9.54736	MDA23	4592	1699	18.3798	Anderson	Colon	TA	No	0	1.15616	1.15616	0	1.15616	0	0	0	0	2.47557	5.20263	0	1.67811	0	0	0	0	0
AAGTGAAGTAGGTTTC_15	0.993469	4.20132	MDA41	8482	1813	42.1481	Anderson	Colon	Colonocyte	No	0	0	0.778851	3.74393	2.86252	1.21133	0	0	0	0	1.21133	0	0.778851	0	0	0	0	0
AAGTGAAGTCACCGAC_12	-1.08342	7.78918	MDA23	48059	4063	35.5771	Anderson	Colon	Colonocyte	Yes	0.18903	1.12518	0.810248	5.36631	3.38461	0	0.898755	0	0.347946	0.18903	4.46278	0	0	0	0	0	0	0
AAGTGAAGTCCCGTGA_17	13.503	1.55904	PCA38	745	355	15.9732	Anderson	Colon	Tuft	No	0	0	0	2.66881	0	0	0	0	0	0	0	0	0	0	0	2.66881	0	0
AAGTGAAGTTTCGACA_17	-8.97545	-0.711338	PCA38	13870	2162	31.6655	Anderson	Colon	Goblet	No	0	1.1515	0.542894	2.01341	1.1515	0	0	0	0	0	5.26529	0	0	0	0	0	0	0
AAGTGAATCGACATCA_14	7.01068	5.05715	MDA37	6114	1338	41.5276	Anderson	Colon	Paneth-like	No	0	0	0	4.06467	1.45189	0	0	1.45189	2.3808	0	0.969107	0	0	0	0	0	0	0
AAGTTCGAGAGGGCGA_14	-1.27603	8.38615	MDA37	18763	2751	43.0955	Anderson	Colon	Colonocyte	No	0	0.725579	0	4.03297	3.12902	0	0	0	0	0	3.08125	0	0	0	0	0	0	0
AAGTTCGAGCCAGAGT_13	0.572846	0.679255	MDA29	1778	832	7.25534	Anderson	Colon	Colonocyte	No	0	0	0	4.6273	0	2.50541	3.37148	0	0	0	0	0	0	0	0	0	0	0
AAGTTCGAGTGGTTAA_16	-2.41741	2.57778	MDA43	1733	594	30.6405	Anderson	Colon	Colonocyte	No	0	0	0	5.81616	0	0	0	0	0	0	0	0	0	0	0	0	0	0
AAGTTCGCAAAGGCTG_12	1.08328	3.87616	MDA23	1389	458	43.4125	Anderson	Colon	Colonocyte	No	0	0	0	5.19842	2.73429	0	3.11787	0	0	0	2.10406	0	0	0	0	0	0	0
AAGTTCGCAGGTTTAC_13	-0.0567872	-8.42782	MDA29	8073	2847	6.44122	Anderson	Colon	TA	No	0	0	0	0	0	0	0	0.805894	0	0	0	3.03587	3.03587	0	0	0	0	0
AAGTTCGGTCGAGTTT_15	0.172102	2.97354	MDA41	8808	1813	48.5922	Anderson	Colon	Colonocyte	No	0	0.758622	0	4.88808	1.48297	0.758622	0	0	0	0.758622	1.18499	0	0	0	0	0	0	0
AAGTTCGGTTCGAAGG_14	-8.59481	0.390523	MDA37	4458	921	34.4773	Anderson	Colon	Goblet	No	0	1.17655	0	1.17655	1.17655	0	0	0	0	0	3.15408	0	1.17655	0	0	0	0	0
AAGTTCGTCCATCCGT_13	-3.09752	3.61971	MDA29	996	372	36.8474	Anderson	Colon	Colonocyte	No	0	0	0	6.02259	3.04834	0	0	0	0	0	2.40154	0	0	0	0	0	0	0
AAGTTCGTCCGCACTT_12	-7.74834	0.692294	MDA23	5893	1035	45.6983	Anderson	Colon	Goblet	No	0	0	0	2.41427	2.05255	0	0	0	0	0	1.48021	0	0	0	0	0	0	0
AAGTTCGTCGAGCACC_18	-4.74056	-3.65806	PCA44	641	204	41.1856	Anderson	Colon	Goblet	No	0	0	0	0	0	0	0	0	0	2.80944	4.83473	0	0	0	0	0	0	0
AATAGAGAGACCATAA_17	-1.68702	7.6696	PCA38	10969	1980	39.7575	Anderson	Colon	Colonocyte	No	0	0.647972	0.647972	4.53343	3.52105	0	0	0	0	0	0.647972	0	0	0	0	0	0	0
AATAGAGAGACGCCAA_15	-8.07933	-1.93114	MDA41	2242	880	25.1561	Anderson	Colon	Goblet	No	0	0	0	1.6975	1.6975	0	0	0	0	3.81997	4.72302	0	0	0	0	0	0	0
AATAGAGGTACAAGTA_12	-2.95361	4.53407	MDA23	926	365	30.7775	Anderson	Colon	Colonocyte	No	0	0	0	5.21811	0	0	0	0	0	0	0	0	0	0	0	0	0	0
AATAGAGGTGTCCTAA_17	0.731879	7.39016	PCA38	7990	1442	48.2979	Anderson	Colon	Colonocyte	No	0	1.55913	0	4.04866	4.04866	0	0.811625	0	0	0	0	0	0.811625	0	0	0	0	0
AATAGAGTCAGGAACG_16	-2.2989	2.53317	MDA43	783	415	10.2171	Anderson	Colon	Colonocyte	No	0	0	0	6.16024	0	0	0	0	0	0	0	0	0	0	0	0	0	0
AATCACGAGCACCGAA_13	0.653207	0.0811628	MDA29	1926	742	14.3302	Anderson	Colon	Colonocyte	No	0	0	0	5.17915	0	2.43223	0	0	0	0	0	0	0	0	0	0	0	0
AATCACGAGGATGTTA_12	-2.0148	2.54499	MDA23	682	295	34.0176	Anderson	Colon	Colonocyte	No	0	0	0	5.98367	2.75129	0	0	0	0	0	0	0	0	0	0	0	0	0
AATCACGCACCCAAGC_18	14.054	1.61308	PCA44	1737	806	9.03857	Anderson	Colon	Tuft	No	0	0	0	0	0	0	0	0	0	0	3.17923	0	0	0	0	0	0	0
AATCACGCAGGCAATG_12	-8.73144	-1.25131	MDA23	15016	2304	26.8847	Anderson	Colon	Goblet	No	0	0.510399	0.510399	2.03595	0.510399	0	0	0	0	0	5.56346	0	0	0	0	0	0	0
AATCACGGTCACAGTT_15	6.45132	4.32079	MDA41	9281	1982	31.0635	Anderson	Colon	Paneth-like	No	0	1.14897	0	4.44315	0	0	1.66957	1.44277	2.55351	0	3.7617	0	0	0	0	0	0	0
AATCACGGTGATACAA_14	-2.90011	3.67151	MDA37	1175	320	28.2553	Anderson	Colon	Colonocyte	No	0	0	0	6.01496	2.25241	0	0	0	0	0	0	0	0	0	0	0	0	0
AATCACGGTTTATGCG_16	-0.880272	0.724483	MDA43	1442	434	42.3024	Anderson	Colon	Colonocyte	No	0	2.07126	0	5.37518	3.35826	0	0	0	0	0	0	0	0	0	0	0	0	0
AATCACGTCAGAACCT_17	13.5484	2.29239	PCA38	1943	693	35.2548	Anderson	Colon	Tuft	No	0	0	0	1.81591	0	0	0	0	0	0	2.42422	0	0	0	0	0	0	1.81591
AATCACGTCCTTACCG_14	-7.84281	-1.82658	MDA37	6767	1376	40.0768	Anderson	Colon	Goblet	No	0	0	0	1.69254	0	0	0	0	0	0	5.2934	0	0	0	0	0	0	0
AATCACGTCGAGTGAG_12	-7.10033	-1.00048	MDA23	809	209	42.5216	Anderson	Colon	Goblet	No	0	0	0	3.92086	0	0	0	0	0	2.59234	5.22797	0	0	0	0	0	0	0
AATCACGTCGTTGCCT_14	-4.05428	4.32711	MDA37	2910	1157	9.0378	Anderson	Colon	Colonocyte	No	0	0	0	5.71507	2.69095	0	0	0	0	0	0	0	0	0	0	0	0	0
AATCACGTCTTCGATT_12	2.50562	2.08893	MDA23	4402	1609	26.1699	Anderson	Colon	Colonocyte	No	0	0	0	1.18531	0	0	1.18531	0	0	0	1.18531	0	0	1.18531	0	0	0	0
AATCCAGAGAACAACT_Colon.1_Progenitor_1	2.87303	-0.0099205	Colon.1	26183	4276	12.4776	Wang	Colon	Progenitor	No	0	0.567501	0.567501	4.16511	0	1.71975	0	0	0	0.567501	1.40005	0	0.323479	0	0.567501	0	0	0
AATCCAGAGCCACTAT.B2_9	-1.54904	-6.48991	B2	2289.67	1321	0.503292	Parikh	Colon	TA	No	0	0	0	2.21035	0	2.3662	2.46741	0	0	0	1.90571	2.3662	1.90571	1.90571	0	0	0	0
AATCCAGAGCCCAGCT_Colon.1_Progenitor_1	3.16606	-0.183274	Colon.1	19708	3773	12.6497	Wang	Colon	Progenitor	No	0	0.410392	0.700528	2.78638	0	2.09232	0	0.410392	0	0	0.925141	0	0.700528	0.410392	0	0	0	0
AATCCAGAGCTCCTCT_Colon.2_Paneth.like_2	6.78016	3.54182	Colon.2	17794	3467	17.6014	Wang	Colon	Paneth-like	No	0	0	0	4.93222	0	1.97156	1.704	1.59613	3.26917	0.445959	1.89008	0	0.445959	1.17802	0	0	0	0
AATCCAGAGGTGATTA_Rectum.1_Goblet_3	-6.26663	-3.99959	Rectum.1	5682	1526	16.2267	Wang	Rectum	Goblet	No	0	0	0	1.50849	0	0	0	0	0	0	6.29722	0	1.01521	0	0	0	1.01521	0
AATCCAGAGTGTTGAA.B2_9	0.832318	-4.78023	B2	1686.29	823	4.02177	Parikh	Colon	Stem	No	0	0	0	2.44246	0	0	2.85082	0	0	0	0	2.44246	0	0	0	0	0	0
AATCCAGCAACGCACC.B2_9	-0.482173	-8.69278	B2	2473.22	1679	2.36785	Parikh	Colon	Colonocyte	No	0	0	0	2.477	0	0	0	0	0	2.34181	2.80808	0	0	0	0	0	0	0
AATCCAGCAAGGACAC_Colon.2_Enterocyte_2	-0.179646	-8.39594	Colon.2	8013	1730	25.9204	Wang	Colon	TA	No	0	0	0.810028	1.79041	0	1.2516	1.79041	1.2516	0	0	1.55686	0.810028	2.39642	1.2516	0	0	0	0
AATCCAGCAAGTCTAC_Rectum.1_Progenitor_3	2.6109	-4.01844	Rectum.1	19862	3669	18.4674	Wang	Rectum	Stem	No	0	0	0.407778	2.40419	0	1.39149	1.61498	0	0	0.696615	4.3951	0	0	1.10323	0.696615	0.407778	0	0
AATCCAGCACCATCCT.B2_9	-8.70541	-0.767319	B2	2263.45	1865	2.62529	Parikh	Colon	Colonocyte	No	0	1.88131	0	3.27189	2.19142	0	0	0	0	0	2.90683	0	0	0	0	0	0	0
AATCCAGCACGTAAGG_Colon.2_TA_2	-0.11024	-7.92006	Colon.2	30904	4502	7.38739	Wang	Colon	TA	No	0	0.830441	0	2.13327	0.280342	2.34026	0.962378	0	0	0.499056	1.58576	1.87194	2.37094	1.44358	0	0	0	0
AATCCAGCAGCCAGAA_Rectum.1_Goblet_3	-5.91858	-3.29318	Rectum.1	9732	2352	12.8751	Wang	Rectum	Goblet	No	0	0.706822	0	0.706822	0	0	1.1168	0	0	0	5.79227	0	0	0.706822	0	0	0	0
AATCCAGCAGGGTACA_Colon.2_Stem.Cell_2	3.28742	-4.6414	Colon.2	16457	3032	9.02352	Wang	Colon	Stem	No	0	0	0	1.23273	0	1.03778	0.795383	1.23273	0	0.795383	4.14281	1.23273	1.3958	1.86699	0.47477	0	0	0
AATCCAGCATACGCCG.C1_10	-1.59306	7.97554	C1	2358.85	2190	2.3351	Parikh	Colon	Colonocyte	No	0	1.70658	1.70658	3.17635	2.73933	0	0	0	0	0	0	0	1.34247	0	0	0	0	0
AATCCAGCATCCAACA_Rectum.1_Goblet_3	-5.70107	-4.18954	Rectum.1	10253	2268	10.9334	Wang	Rectum	Goblet	No	0	0	0	0	0	0.680733	0.680733	0	0	2.28013	6.10847	0	1.08203	0	0	0	0	0
AATCCAGCATGCCCGA_Colon.2_Progenitor_2	2.20628	-6.48511	Colon.2	23598	3904	8.63209	Wang	Colon	TA	No	0	0.353305	0	2.4864	0	2.05159	2.86373	0	0.613849	0	1.65587	1.13746	0.353305	1.26486	0.613849	0	0	0
AATCCAGCATGTAAGA.B2_9	-0.339462	0.0879017	B2	1634.56	852	3.95082	Parikh	Colon	Colonocyte	No	0	2.33328	0	3.47804	2.33328	0	0	0	0	0	0	0	0	0	0	0	0	0
AATCCAGGTAATAGCA_Colon.2_TA_2	-2.3835	-8.18167	Colon.2	28573	4566	6.21916	Wang	Colon	TA	No	0	0.875437	0	1.98783	0	1.57894	3.10677	0	0.717812	0.530606	1.71375	2.03466	2.85929	1.01157	0.530606	0	0	0
AATCCAGGTAGCGCTC.A2_7	1.52153	-3.25377	A2	2817.01	1856	1.14444	Parikh	Colon	Colonocyte	No	0	0	0	2.40889	0	1.66209	0	0	0	1.66209	1.66209	0	1.66209	2.12551	0	0	1.66209	0
AATCCAGGTCACACGC_Rectum.1_Paneth.like_3	7.47683	6.18128	Rectum.1	8250	2202	15.6242	Wang	Rectum	Paneth-like	No	0	1.53393	0	3.71357	0.793952	0	0	1.95453	3.27543	0	2.36996	0	0	0	0	0	0.793952	0
AATCCAGGTCCAGTTA.C1_10	4.14882	-5.72672	C1	3002.81	3480	1.81308	Parikh	Colon	Stem	No	0	1.34459	0	1.67633	0	0.997544	0	0	0	0	2.14927	1.54245	1.34459	1.67633	1.67633	2.08987	0	0
AATCCAGGTCGGCACT_Colon.2_Enterocyte_2	-0.0327857	8.82943	Colon.2	7643	2041	21.6407	Wang	Colon	Colonocyte	No	0	2.31833	0	4.11391	3.84575	0	0.836549	0	0	1.28558	1.28558	0	0	0	0	0	0	0
AATCCAGGTCTCAACA.C2_11	0.439147	-7.39061	C2	2602.18	2552	0.704668	Parikh	Colon	TA	No	0	0	0	0	0	0	1.94171	0	0	1.84232	2.18044	2.48313	1.94171	0	0	0	0	0
AATCCAGGTCTCCATC.C2_11	-0.93193	-8.25527	C2	2087.5	1730	3.16921	Parikh	Colon	TA	No	0	1.94964	0	2.26305	0	1.59007	2.35327	0	0	0	2.60271	1.59007	2.52722	0	0	0	0	0
AATCCAGGTCTGCAAT.B2_9	0.286066	7.55264	B2	2426.95	2308	2.08685	Parikh	Colon	Colonocyte	No	0	1.62648	0	3.24128	2.74978	0	0	0	0	0	1.26128	0	0	0	0	0	0	0
AATCCAGGTTACTGAC_Colon.2_Enterocyte_2	1.63779	-2.48064	Colon.2	5434	1478	26.187	Wang	Colon	Stem	No	0	1.0439	0	2.32252	0	0	1.875	0	0	0	1.54341	0	1.54341	1.54341	0	0	0	0
AATCCAGGTTAGGGTG.B2_9	0.298932	1.1526	B2	2712.92	2700	2.19658	Parikh	Colon	Colonocyte	No	0	1.56091	1.20666	2.91192	1.75547	1.56091	1.75547	0	0	0	1.56091	0	0	0	0	0	0	0
AATCCAGGTTCTGGTA_Colon.2_TA_2	-2.41387	-8.17239	Colon.2	36583	5342	8.97958	Wang	Colon	TA	No	0	0	0.436125	2.90258	0.436125	1.24131	2.09274	1.57421	2.09274	0.436125	2.05844	1.15902	2.52419	1.24131	0.241652	0.436125	0	0
AATCCAGGTTGCCTCT_Rectum.1_Enterocyte_3	-2.76768	6.18389	Rectum.1	6757	1686	22.0364	Wang	Rectum	Colonocyte	No	0	0.908237	0	5.10761	2.29048	0	0	0	0	0	3.20596	0	0	0	0	0	0	0
AATCCAGGTTTGGGCC.B2_9	0.29304	-0.763829	B2	1692.1	848	3.89496	Parikh	Colon	Colonocyte	No	0	0	0	3.3754	0	0	0	0	0	0	0	0	2.3752	0	0	0	0	0
AATCCAGTCACCACCT_Rectum.2_Goblet_4	-5.25743	-4.06998	Rectum.2	7590	1721	12.8986	Wang	Rectum	Goblet	No	0	0	0	1.83579	0	0	0	0	0	0.840499	5.94135	0	0.840499	0	0.840499	0	0	0
AATCCAGTCGAGAACG_Colon.2_Enterocyte_2	4.66897	-2.33291	Colon.2	22084	3881	11.3521	Wang	Colon	Progenitor	No	0	0.858004	0.644814	4.43995	0.644814	1.53094	4.11455	0	0.373504	0.858004	1.70986	0.373504	0.858004	0.373504	0	0	0	0
AATCCAGTCTAACGGT.C1_10	0.562355	-7.68349	C1	2375.82	2363	2.16859	Parikh	Colon	TA	No	0	0	1.24995	2.33024	0	1.24995	1.24995	0	0	0	1.61822	1.82076	2.29135	0	0	1.24995	0	0
AATCCAGTCTGTCCGT_Rectum.1_Goblet_3	-7.95731	-2.30112	Rectum.1	9722	2456	16.9821	Wang	Rectum	Goblet	No	0	0.707343	0.707343	1.1175	1.1175	0	0	0	0	0	6.06838	0	0	0	0	0	0	0
AATCCAGTCTTAACCT.C1_10	0.946575	0.251725	C1	1842.78	1154	2.84948	Parikh	Colon	Colonocyte	No	0	0	0	3.32417	1.96328	0	0	0	0	0	1.96328	0	0	0	0	0	0	0
AATCCAGTCTTCGGTC_Rectum.1_Paneth.like_3	6.39465	0.693902	Rectum.1	19461	3720	10.6007	Wang	Rectum	Paneth-like	No	0	0	0	0.414655	0	1.52539	1.81458	1.40685	1.89497	0.932772	1.81458	1.52539	0	1.89497	0	0	0	0
AATCGACCAATACCTG_15	7.46451	4.68135	MDA41	4137	1490	21.6824	Anderson	Colon	Paneth-like	No	0	0	0	3.94665	0	0	0	1.22882	3.68073	0	1.76378	0	0	0	0	0	0	0
AATCGACCATAACGGG_12	-2.8819	2.32538	MDA23	1739	727	14.6636	Anderson	Colon	Colonocyte	No	0	0	0	6.00025	0	0	0	0	0	0	1.90961	0	0	0	0	0	0	0
AATCGACGTAGTGATA_13	-0.449273	-1.58165	MDA29	728	226	34.3407	Anderson	Colon	Colonocyte	No	0	0	0	0	0	2.69031	0	0	0	0	0	0	0	0	0	0	0	0
AATCGACGTGCGTCGT_16	-0.652431	5.97385	MDA43	21827	2528	47.2855	Anderson	Colon	Colonocyte	No	0	0.377167	0.377167	5.14951	3.64048	0.864764	0	0	0	0	0.377167	0	0.377167	0	0	0	0	0
AATCGGTAGAGGGCTT.C2_11	-1.91607	4.61524	C2	1646.13	1140	3.56358	Parikh	Colon	Colonocyte	No	0	2.45839	0	3.56949	2.27466	0	2.57766	0	0	0	2.83042	0	1.91839	0	0	0	0	0
AATCGGTAGATCTGCT.C1_10	1.58908	-7.59529	C1	2340.73	2515	2.67511	Parikh	Colon	TA	No	0	1.20598	1.20598	2.47215	1.20598	1.57761	2.10237	0	0	0	1.57761	0	1.78392	0	0	0	0	0
AATCGGTAGATGTGTA_Colon.2_Goblet_2	-8.37672	0.359071	Colon.2	4617	1106	18.8001	Wang	Colon	Goblet	No	0	1.15244	0	1.67369	0	0	0	0	0	0	6.43044	0	0	0	0	0	0	0
AATCGGTAGCAATATG.C1_10	0.799498	-4.13026	C1	1552.02	710	0.469629	Parikh	Colon	Stem	No	0	0	0	3.25918	0	0	0	0	0	0	2.74819	0	0	0	0	0	0	0
AATCGGTAGCCATCGC_Colon.1_Progenitor_1	3.16027	-4.5901	Colon.1	30963	4528	10.0378	Wang	Colon	Stem	No	0	0	0.279876	1.70865	0	2.33853	0.279876	0	0	0	2.05185	0.498307	0	1.58424	0.279876	0	0	0
AATCGGTAGCTAAACA.B1_8	-2.46484	-3.17234	B1	2341.83	2609	1.96658	Parikh	Colon	EEC	No	1.61493	0	0	2.05463	0	0	0	0	0	0	2.05463	0	0	0	0	0	1.81893	0
AATCGGTAGGCGTACA_Rectum.2_Progenitor_4	1.51305	-0.728137	Rectum.2	14219	2709	14.8041	Wang	Rectum	Progenitor	No	0	0	0	1.33845	0	1.89104	2.44662	0	0	0	1.89104	0	0	0.878202	0	0	0	0
AATCGGTCAAACCTAC_Colon.2_Progenitor_2	3.25174	-5.00243	Colon.2	18612	3284	9.90221	Wang	Colon	Stem	No	0	0	0	1.56046	0	0.960064	0.960064	0	0	0	2.20379	0.729757	0.960064	0.960064	0	0	0	0
AATCGGTCAAGACACG_Colon.2_Progenitor_2	4.25384	-1.37223	Colon.2	12433	2760	13.3757	Wang	Colon	Progenitor	No	0	0.958822	0	4.07602	0	2.202	1.43918	0	0	0.590179	0.590179	0	0.590179	0.958822	0	0	0	0
AATCGGTCAATGAAAC_Colon.2_TA_2	4.17464	-2.81173	Colon.2	26119	4276	9.20403	Wang	Colon	Stem	No	0	0.324156	0.324156	3.51284	0	1.9085	2.66724	0	0	0.324156	2.69348	0.568562	0.928793	1.06963	0.324156	0	0	0
AATCGGTCAATGAATG_Colon.2_Progenitor_2	3.9609	-2.7757	Colon.2	17266	3131	13.5642	Wang	Colon	Progenitor	No	0	0.456901	0.769342	3.20867	0	2.1435	3.16073	0	0	0.769342	1.99754	0	1.00705	1.49851	0.456901	0	0.456901	0
AATCGGTCACATGACT.A1_6	-7.18453	-2.39582	A1	2509.37	2657	2.44162	Parikh	Colon	Goblet	No	0	1.17735	0	2.63764	1.17735	1.17735	1.87974	0	0	2.79469	3.19781	0	1.17735	0	0	0	0	0
AATCGGTCACTAGTAC.C1_10	-0.0771441	3.41065	C1	1971.47	1151	1.92419	Parikh	Colon	Colonocyte	No	0	0	0	3.39081	2.58992	0	0	0	2.01292	0	2.32636	0	0	0	0	0	0	0
AATCGGTCAGTATCTG.B1_8	-2.7909	3.29016	B1	1717.37	938	0.802351	Parikh	Colon	Colonocyte	No	0	0	0	3.65541	2.63691	0	2.16445	0	0	2.16445	2.47777	0	0	0	0	0	0	0
AATCGGTCAGTCAGAG.B2_9	0.817964	4.85721	B2	2562.56	2139	2.23187	Parikh	Colon	Colonocyte	No	0	1.40993	1.40993	3.13614	2.60965	0	0	0	0	0	0	0	0	0	0	0	0	0
AATCGGTCATGGGACA.A2_7	0.0264083	1.10298	A2	2014.27	1487	2.00783	Parikh	Colon	Colonocyte	No	0	1.7095	0	3.42143	2.061	0	2.36349	0	0	0	2.24413	0	1.7095	0	0	0	0	0
AATCGGTCATGTCCTC.C1_10	1.30268	-6.34224	C1	2008.27	1381	1.82738	Parikh	Colon	Stem	No	0	0	0	2.29314	0	0	2.29314	0	0	0	1.7702	0	2.29314	0	0	0	0	0
AATCGGTGTAGCACGA.B1_8	-2.63452	5.87378	B1	1658.28	1040	3.68711	Parikh	Colon	Colonocyte	No	0	0	0	3.33527	2.85963	0	0	0	0	0	0	0	0	0	0	0	0	0
AATCGGTGTCAAGCGA.C1_10	-0.0445812	-1.06572	C1	1385.72	629	3.64676	Parikh	Colon	Colonocyte	No	0	0	0	3.6344	2.5832	0	0	0	0	0	3.099	0	0	0	0	0	0	0
AATCGGTGTCCGAATT_Rectum.1_TA_3	-2.40373	-7.99939	Rectum.1	27424	4933	11.1618	Wang	Rectum	TA	Yes	0.310894	0.54771	0	1.61165	0	2.1154	2.41681	0	0.54771	0	2.1154	1.86712	3.02969	1.80911	0.310894	0	0	0
AATCGGTGTCTAGCGC_Colon.2_TA_2	-1.78569	-7.89971	Colon.2	28856	4442	9.15927	Wang	Colon	TA	No	0	0.869699	0.297545	1.23135	0	0.869699	2.11354	0.297545	0	0.712776	2.19395	0.712776	1.82426	1.00531	0.526559	1.64066	0	0
AATCGGTGTGGTGTAG_Colon.2_Enterocyte_2	-0.945894	5.97748	Colon.2	10610	2284	16.5033	Wang	Colon	Colonocyte	No	0	1.34222	0	6.16745	4.17578	0	1.05953	0	0	0	2.24945	0	0.663979	0	0	0	0	0
AATCGGTGTGTCAATC.A2_7	1.357	-3.21385	A2	1695.1	921	3.37124	Parikh	Colon	Stem	No	0	0	0	2.67225	0	0	0	0	0	0	2.51557	0	0	2.2067	0	0	0	0
AATCGGTGTTACGGAG_Rectum.1_Enterocyte_3	1.60851	-2.79937	Rectum.1	10164	2000	29.7127	Wang	Rectum	Stem	No	0	0.685047	0	1.93198	0	0.685047	1.0878	0	0	0	2.75735	0	0.685047	1.59645	0	0	0	0
AATCGGTGTTCATGGT.B2_9	1.48109	-1.35937	B2	2308.13	1276	2.11183	Parikh	Colon	Colonocyte	No	0	0	0	2.84722	2.29851	0	2.01118	0	0	0	2.29851	0	2.01118	0	0	0	0	0
AATCGGTTCATCTGTT_Colon.1_Goblet_1	2.10602	-4.48894	Colon.1	29914	4408	9.70114	Wang	Colon	Stem	No	0	0.511975	0.511975	1.84824	0	0.694584	0.288401	0	0	2.81611	4.24176	0	0	1.38845	0	0	0	0
AATCGGTTCCATGAAC_Colon.1_Stem.Cell_1	4.28431	-5.66975	Colon.1	51066	6610	8.57909	Wang	Colon	Stem	No	0	0.33049	0.462145	0.682655	0	1.01611	0.462145	0	0.178836	0.178836	2.46559	0.178836	0.33049	1.1487	1.55195	2.10967	0	0
AATCGGTTCTGCCAGG_Colon.2_TA_2	-1.76734	-8.3229	Colon.2	28452	4674	12.797	Wang	Colon	TA	No	0	0	0.719987	1.89062	0	1.65204	2.38335	0	0	0.301192	4.66096	0.877914	1.58231	0.877914	0.532355	0	0	0
AATCGGTTCTGTCCGT.B2_9	-0.0619635	5.83249	B2	2273.53	1741	2.39275	Parikh	Colon	Colonocyte	No	0	0	1.57675	3.25046	2.79647	0	0	0	0	1.57675	0	0	0	0	0	0	0	0
AATCGTGCACAACGTT_15	8.00892	6.72583	MDA41	4643	966	42.5802	Anderson	Colon	Paneth-like	No	0	0	0	0	0	0	0	0	2.77736	0	0	0	0	0	0	0	0	0
AATCGTGCACACTGGC_12	-9.08751	-1.03663	MDA23	13348	2646	13.7923	Anderson	Colon	Goblet	No	0	0.559145	0	0.559145	0	0	0	0	0	0	5.6549	0	0	0	0	0	0	0
AATCGTGCATCCTAAG_17	-1.51091	7.30541	PCA38	16756	2662	25.7281	Anderson	Colon	Colonocyte	No	0	1.64434	0	5.23854	3.50337	0	0	0	0	0	0.468002	0	0	0	0	0	0	0
AATCGTGGTTCAGCGC_13	-0.0826192	-0.744635	MDA29	1810	495	39.7238	Anderson	Colon	Colonocyte	No	0	0	0	2.86645	0	1.87562	0	0	0	0	0	0	0	0	0	0	0	0
AATCGTGTCTTGGATG_12	-0.535605	8.0854	MDA23	27089	3304	44.5642	Anderson	Colon	Colonocyte	No	0	1.54576	0.906892	5.0525	4.14926	0	0	0	0	0	2.12621	0	0	0	0	0	0	0
AATGAAGAGAGAGCAA_18	-0.158451	5.22953	PCA44	6593	1555	23.3278	Anderson	Colon	Colonocyte	No	0	0.922972	0.922972	5.61319	3.53715	0	0	0	0	0	1.39464	0	0	0	0	0	0	0
AATGAAGCACAGTACT_14	-7.59873	-1.8216	MDA37	2863	686	39.7485	Anderson	Colon	Goblet	No	0	0	1.50248	2.07765	1.50248	0	1.50248	0	0	0	5.4295	0	0	0	0	0	0	0
AATGAAGCACTTGTCC_14	-7.76785	0.322243	MDA37	3069	804	34.8648	Anderson	Colon	Goblet	No	0	0	0	1.44889	0	0	0	0	0	0	3.60665	0	0	0	0	0	0	0
AATGAAGCAGAACTAA_13	-0.280302	-8.43104	MDA29	14076	3426	4.11338	Anderson	Colon	TA	No	0	0	0	0	0	0	0	0	0	0	0.536744	2.85301	3.42875	0	0	0	0	0
AATGAAGCATCCGGTG_15	0.453169	-0.046247	MDA41	2644	776	48.9032	Anderson	Colon	Colonocyte	No	0	0	0	2.1476	0	0	0	0	0	0	2.1476	0	0	0	0	0	0	0
AATGAAGGTACAAGCG_12	-2.75753	1.85249	MDA23	6195	1895	10.6215	Anderson	Colon	Colonocyte	No	0	0	0.96096	6.56929	0.96096	2.36886	0	0	0	0.96096	2.00913	0	0.96096	0	0	0	0	0
AATGAAGTCGTAGCTA_17	-5.12444	-2.3308	PCA38	37285	5553	34.7325	Anderson	Colon	Goblet	No	0	0.590346	0.590346	0.850588	0	1.0569	0.728909	0	0	2.75692	4.69214	0	0.237602	0	0.237602	0	0	0
AATGAAGTCTTGAGCA_13	-0.741078	-4.77487	MDA29	791	256	42.3515	Anderson	Colon	TA	No	0	0	0	0	0	0	0	0	0	0	0	2.61317	0	0	0	0	0	0
AATGACCAGAATAGTC_17	-6.34092	-2.45141	PCA38	10946	2469	38.6168	Anderson	Colon	Goblet	No	0	1.03927	0	0	0.648974	0	0	0	0	0.648974	5.44337	0	0	0	0	0	0	0
AATGACCCAATGTTGC_17	7.23724	5.07117	PCA38	13059	2748	33.8847	Anderson	Colon	Paneth-like	No	0	0.568579	0	4.02775	0.568579	0	0	1.57459	3.29716	0	4.30064	0	0	0	0	0	0	0
AATGACCCACACCTGG_12	-0.166789	-0.30379	MDA23	1409	612	22.1434	Anderson	Colon	Paneth-like	No	0	0	0	5.89429	0	0	0	2.72093	3.59693	0	2.72093	0	0	0	0	0	0	0
AATGACCCACTTCCTG_17	0.111416	-0.0403978	PCA38	1902	561	35.489	Anderson	Colon	Colonocyte	No	0	0	0	4.92506	0	0	0	0	0	0	0	0	0	0	0	0	0	0
AATGACCCAGACTCTA_12	-1.7051	2.37645	MDA23	785	399	19.7452	Anderson	Colon	Colonocyte	No	0	0	0	6.30768	0	3.2763	0	0	0	0	0	0	0	0	0	0	0	0
AATGACCGTGCATCTA_15	1.68278	1.14156	MDA41	2344	762	43.2594	Anderson	Colon	TA	No	0	0	0	2.2547	0	0	0	0	0	0	2.2547	0	0	0	0	0	0	0
AATGACCGTTACACAC_12	-1.22725	8.64944	MDA23	39510	4542	44.6115	Anderson	Colon	Colonocyte	No	0	0.923704	0.923704	5.38523	3.07981	0	0	0	0	0	2.28834	0	0	0	0	0	0	0
AATGACCGTTGGGTTT_14	-1.58426	7.62908	MDA37	22218	2554	49.0863	Anderson	Colon	Colonocyte	No	0	1.30847	0.641944	4.32697	3.64694	0	0	0	0	0	1.42325	0	0	0	0	0	0	0
AATGACCTCATTTGGG_14	-2.59311	3.14941	MDA37	1094	413	38.9397	Anderson	Colon	Colonocyte	No	0	0	0	5.35298	0	0	0	0	0	0	2.31656	0	0	0	0	0	0	0
AATGACCTCTCTAGGA_12	-0.23941	-6.30069	MDA23	1699	513	43.8493	Anderson	Colon	TA	No	0	0	0	1.92946	1.92946	0	0	0	0	0	1.92946	0	2.92625	0	0	0	0	0
AATGCCAAGATAGGGA_13	-0.398572	-5.00596	MDA29	905	373	24.6409	Anderson	Colon	TA	No	0	0	0	0	0	0	0	0	0	0	0	2.48904	3.13981	0	0	0	0	0
AATGCCACACCAGGTC_15	7.11677	3.87237	MDA41	4565	1854	9.46331	Anderson	Colon	Paneth-like	No	0	0	1.1602	4.29441	0	0	1.1602	3.03087	3.85019	0	1.1602	0	1.6829	0	0	0	0	0
AATGCCAGTCCTCATC_17	0.0860662	-6.28355	PCA38	1182	545	21.9966	Anderson	Colon	TA	No	0	0	0	0	0	0	0	0	0	0	0	3.76818	2.88594	0	0	0	0	0
AATGCCAGTGGCCTCA_16	-1.75728	4.18726	MDA43	2256	794	22.6064	Anderson	Colon	Colonocyte	No	0	0	0	6.08639	2.28902	0	0	0	0	2.28902	2.28902	0	0	0	0	0	0	0
AATGCCAGTGGCTGAA_17	-0.53513	-7.89019	PCA38	44223	6093	31.3932	Anderson	Colon	TA	No	0	0.517829	0.517829	0	0	0	0	0	0	2.73904	5.62601	2.05204	1.8247	0	0.373116	0	0	0
AATGCCAGTGGCTTGC_13	13.9374	1.52812	MDA29	2255	874	28.2483	Anderson	Colon	Tuft	No	0	1.69278	0	0	0	0	0	1.69278	0	0	0	0	0	0	0	0	0	0
AATGCCATCCGGTAAT_18	2.45647	1.76061	PCA44	10834	3175	18.5619	Anderson	Colon	Colonocyte	No	0	0	0.653897	2.96838	0	1.72546	0	0	0	0.653897	4.51586	1.32683	0.653897	0.653897	1.04593	0	0	0
AATGCCATCGGAGATG_14	-1.17667	8.26779	MDA37	8133	1341	47.9651	Anderson	Colon	Colonocyte	Yes	0.801804	0.801804	0	4.28102	3.3769	0	0	0	0	0	0	0	0	0	0	0	0	0
AATGGAAAGAGCAGCT_18	-1.21426	8.01184	PCA44	28647	3843	28.907	Anderson	Colon	Colonocyte	Yes	0.29942	0.529541	0	4.38503	3.95727	0	0	0	0	0	1.4211	0	0	0	0	0	0	0
AATGGAAAGGATTCCT_16	-0.184778	0.0964596	MDA43	3090	944	9.4822	Anderson	Colon	Colonocyte	No	0	0	0	6.48421	1.44368	2.37106	0	0	0	0	0	0	0	0	0	0	0	0
AATGGAAAGTAGCAAT_12	-7.01257	-1.64785	MDA23	7906	1418	49.3929	Anderson	Colon	Goblet	No	0	0.817514	0.817514	2.1505	0.817514	0	0	0	0	2.92895	5.05355	0	0	0	0	0	0	0
AATGGAAAGTGTAGAT_13	-7.88782	0.679268	MDA29	3120	653	40.7372	Anderson	Colon	Goblet	No	0	0	0	2.3623	0	0	0	0	0	0	1.4363	0	0	0	0	0	0	0
AATGGAACAATTTCCT_15	6.40975	6.92176	MDA41	1658	594	43.1242	Anderson	Colon	Colonocyte	No	0	0	0	3.43903	0	0	0	0	0	0	0	0	0	0	0	0	0	0
AATGGAACATGACACT_13	-0.656407	-5.59781	MDA29	977	431	30.5015	Anderson	Colon	TA	No	0	0	0	3.0667	0	0	0	0	0	0	0	2.41907	2.41907	0	0	0	0	0
AATGGAAGTCACTCTC_17	0.668407	5.65565	PCA38	14550	2915	28.6598	Anderson	Colon	Colonocyte	No	0	2.22434	0	5.07369	3.52606	0.523121	0	0	0	0	0	0	0	0	0	0	0	0
AATGGAAGTCGAATTC_14	-5.05969	-2.30991	MDA37	17738	3529	24.8844	Anderson	Colon	Goblet	No	0	0.990018	0.754958	0	0	0	0.447094	0	0	0.754958	5.30957	0	0.447094	0.447094	0	0	0	0
AATGGAAGTGGATTTC_18	-8.06627	-1.44306	PCA44	12599	1571	47.9086	Anderson	Colon	Goblet	No	0	0	0	0.950664	0	0	0	0	0	2.2753	6.16799	0	0	0	0	0	0	0
AATGGAAGTTAGGCCC_17	-4.58002	-2.46268	PCA38	23410	4481	22.5886	Anderson	Colon	Goblet	No	0	0.355692	0.824835	0.617527	0	0	0	0	0	3.44454	5.10614	0	0	0	0	0	0	0
AATGGAAGTTGGGCCT_13	0.924755	8.77799	MDA29	3356	890	43.5042	Anderson	Colon	Colonocyte	No	0	1.38122	1.38122	1.38122	3.32567	0	0	0	0	0	0	0	0	0	0	0	0	0
AATGGAATCCGTTGAA_13	-1.17812	-7.96257	MDA29	1912	843	7.84519	Anderson	Colon	TA	No	0	0	0	2.43888	0	0	0	0	0	0	0	2.43888	3.3014	0	0	0	0	0
AATGGAATCTAAACGC_13	-0.17375	-4.5143	MDA29	795	320	17.3585	Anderson	Colon	TA	No	0	0	0	2.6085	0	0	0	0	0	0	0	0	0	0	0	0	0	0
AATGGCTAGAAGCCTG_13	-4.72284	-3.4198	MDA29	1340	351	46.1194	Anderson	Colon	Goblet	No	0	0	0	2.13567	0	0	0	0	0	0	5.54021	0	0	0	0	0	0	0
AATGGCTAGATGTTCC_12	-5.18493	-1.95718	MDA23	9369	1961	39.9082	Anderson	Colon	Goblet	No	0	0	0	0.726267	0	0	0	0	0	1.14253	5.05518	0	0	0.726267	0	0	0	0
AATGGCTAGCATGCGA_15	0.61173	-7.71497	MDA41	11009	2692	21.9003	Anderson	Colon	TA	No	0	0	0	0	0	0	0	0	0	0	0	2.99949	2.2165	0	0	0	0	0
AATGGCTAGCTGACAG_13	13.5889	1.64387	MDA29	2449	907	28.0931	Anderson	Colon	Tuft	No	0	0	0	0	0	1.62596	0	1.62596	0	0	0	0	0	0	0	0	0	2.21557
AATGGCTAGGTAGATT_15	6.86804	6.29707	MDA41	2533	650	46.4666	Anderson	Colon	Paneth-like	No	0	0	0	2.82088	0	0	0	2.18558	2.55285	0	0	0	0	0	0	0	0	0
AATGGCTAGTCAGGGT_16	-1.49102	8.12177	MDA43	16874	1957	42.8114	Anderson	Colon	Colonocyte	No	0	1.02169	0	5.17286	4.49202	0	0	0	0	0	0	0	0	0	0	0	0	0
AATGGCTCAACATCGT_14	-7.4405	-0.906144	MDA37	986	397	20.7911	Anderson	Colon	Goblet	No	0	0	0	2.41072	0	0	0	0	0	0	6.08017	0	0	0	0	0	0	0
AATGGCTCAATCACGT_15	2.35117	2.18629	MDA41	18491	3240	45.4978	Anderson	Colon	Colonocyte	No	0	0.964094	0	3.87224	0.73314	1.30942	0.73314	0	0	0.432304	0	0	0.73314	0	0	0	0	0
AATGGCTCAATGTCTG_15	1.4597	-0.514981	MDA41	2019	842	9.65825	Anderson	Colon	Colonocyte	No	0	0	0	1.78389	0	1.78389	0	0	0	0	1.78389	0	0	0	0	1.78389	0	0
AATGGCTCACTTGACA_15	2.37792	2.41478	MDA41	11803	2369	47.1236	Anderson	Colon	Colonocyte	No	0	0	0.991207	3.82655	1.47909	0.613694	0.613694	0	0	0	0	0	0.613694	0	0	0	0	0
AATGGCTGTACTCGAT_13	0.00215777	-6.0417	MDA29	1446	624	10.6501	Anderson	Colon	TA	No	0	0	0	0	0	0	0	0	0	0	0	2.69674	0	0	0	0	0	0
AATGGCTGTGTCCGTG_18	-0.212436	-2.43263	PCA44	579	353	6.39033	Anderson	Colon	Colonocyte	No	0	0	0	3.96677	0	3.57072	2.90532	0	0	0	0	0	0	0	2.90532	0	0	0
AATGGCTTCGACATTG_14	-8.208	0.493396	MDA37	4953	990	46.7999	Anderson	Colon	Goblet	No	0	0	0	0	0	0	0	0	0	0	4.29978	0	0	0	0	0	0	0
AATTCCTCAGTGGCTC_12	-4.52802	-2.38289	MDA23	9152	2667	6.99301	Anderson	Colon	Goblet	No	0	0	0	0.738435	0	0	0	0	0	2.38268	5.64124	0	0	1.15855	1.68095	0	0	0
AATTCCTGTGACCTGC_14	-2.27806	3.32001	MDA37	520	242	35.1923	Anderson	Colon	Colonocyte	No	0	0	0	4.7569	0	0	0	0	0	0	0	0	0	0	0	0	0	0
AATTCCTTCATTGCTT_13	13.6244	1.9872	MDA29	3166	1192	19.2672	Anderson	Colon	Tuft	No	0	0	0	1.99022	0	0	0	1.42517	0	0	0	1.42517	1.42517	0	0	0	0	0
AATTCCTTCGGTATGT_13	-0.638615	-5.37116	MDA29	840	431	24.6429	Anderson	Colon	TA	No	0	0	0	3.21123	0	0	0	0	0	0	0	0	0	0	0	0	0	0
AATTCCTTCTGATGGT_14	-2.80238	5.76493	MDA37	1074	365	37.1508	Anderson	Colon	Colonocyte	No	0	0	0	4.32397	2.97665	0	0	0	0	0	0	0	0	0	0	0	0	0
AATTTCCAGTCACTGT_18	14.039	1.85721	PCA44	3128	1186	15.2174	Anderson	Colon	Tuft	No	0	0	0	0	0	0	0	0	0	0	2.00065	0	0	1.43435	0	0	0	0
AATTTCCCACCCTTGT_18	0.0502069	4.0503	PCA44	4934	1101	44.163	Anderson	Colon	Colonocyte	No	0	0	1.10749	5.178	3.38013	0	0	0	0	0	0	0	0	0	0	0	0	0
AATTTCCCAGACAAAT_15	2.20115	2.9079	MDA41	5027	1521	33.5986	Anderson	Colon	Colonocyte	No	0	1.09503	0	2.393	0	0	0	0	0	0	0	0	0	0	0	0	0	0
AATTTCCCAGACAAGC_18	1.93745	1.76765	PCA44	3345	1230	34.4395	Anderson	Colon	Colonocyte	No	0	1.38368	1.94292	1.38368	0	1.94292	0	0	0	0	0	0	0	1.38368	0	0	0	0
AATTTCCCATACCATG_14	-0.603646	6.34126	MDA37	16686	2619	46.4102	Anderson	Colon	Colonocyte	No	0	0.787825	0.469569	5.24271	3.60979	0	0	0	0	0	1.22296	0	0	0	0	0	0	0
AATTTCCCATTACTCT_12	-1.4769	1.76285	MDA23	2666	798	41.898	Anderson	Colon	Colonocyte	No	0	0	0	5.74405	1.55834	1.55834	0	0	0	0	2.14029	0	0	0	0	0	0	0
AATTTCCGTAATTGGA_15	-7.149	-2.20978	MDA41	6823	1771	45.288	Anderson	Colon	Goblet	No	0	0.902448	0	3.13482	0	0	1.36896	1.36896	2.4212	3.77284	3.95694	0	0	0	0	0	0	0
AATTTCCGTACAAACA_12	-2.00146	2.72364	MDA23	915	442	21.5301	Anderson	Colon	Colonocyte	No	0	0	0	6.03141	2.47897	0	0	0	0	0	0	0	0	0	0	0	0	0
ACAAAGAAGCCAAGTG_13	0.191775	-5.19413	MDA29	1261	549	11.7367	Anderson	Colon	TA	No	0	0	0	0	0	0	0	0	0	0	0	0	2.82497	0	0	0	0	0
ACAAAGAAGCCTTGAT_16	-3.87007	3.3941	MDA43	7611	2005	0.394166	Anderson	Colon	Colonocyte	No	0	0.838929	0	5.77735	2.89484	1.5977	0	0	0	0	1.28862	0	0	0	0	0	0	0
ACAAAGAAGCGATTCT_15	7.17764	7.18791	MDA41	1662	505	36.6426	Anderson	Colon	Paneth-like	No	0	0	0	0	0	0	0	1.94831	2.9471	0	0	0	0	0	0	0	0	0
ACAAAGAAGCGGACAT_13	0.142022	-0.428798	MDA29	1606	520	38.2939	Anderson	Colon	Colonocyte	No	0	0	0	3.64701	0	1.97778	0	0	0	0	0	0	0	0	0	0	0	0
ACAAAGAAGGTTCCGC_17	-1.41993	8.44836	PCA38	14249	2388	30.6127	Anderson	Colon	Colonocyte	No	0	0.531689	0.531689	4.29437	3.91454	0	0	0	0	0	0	0	0	0	0	0	0	0
ACAAAGACAGTCGCTG_15	-0.289615	7.06086	MDA41	5115	1269	46.8231	Anderson	Colon	Colonocyte	No	0	0	0	3.739	3.02288	1.08351	0	0	0	0	0	0	0	0	0	0	0	0
ACAAAGATCAGGGTAG_17	-6.60207	-1.93543	PCA38	1444	525	33.3795	Anderson	Colon	Goblet	No	0	0	0	2.07005	0	0	0	0	0	2.07005	5.76694	0	0	0	0	0	0	0
ACAAAGATCGGTAGGA_14	-8.51543	-1.11797	MDA37	5724	1199	39.2034	Anderson	Colon	Goblet	No	0	0	0	0	0	0	0	0	0	0	5.2545	0	0	0	0	0	0	0
ACAAAGATCGTCGATA_12	-2.60591	4.11593	MDA23	844	371	32.7014	Anderson	Colon	Colonocyte	No	0	0	0	5.11726	0	0	0	0	0	0	0	0	0	0	0	0	0	0
ACAAAGATCTACGCAA_15	1.95277	1.95869	MDA41	3500	1063	45.5714	Anderson	Colon	Colonocyte	No	0	0	0	3.47904	0	0	0	0	0	0	1.90424	0	0	0	0	0	0	0
ACAAAGATCTGATGGT_13	-0.700303	-1.02279	MDA29	684	244	43.4211	Anderson	Colon	Colonocyte	No	0	0	0	0	0	0	0	0	0	0	0	0	0	0	0	0	0	0
ACAACCAAGATCCAAA_18	-1.06081	8.24511	PCA44	10698	2020	21.8546	Anderson	Colon	Colonocyte	Yes	0.65998	1.33612	0	5.24608	4.52835	0	0	0	0	0	0.65998	0	0	0	0	0	0	0
ACAACCAAGCACTTTG_12	-3.98959	4.15091	MDA23	2306	789	11.8387	Anderson	Colon	Colonocyte	No	0	0	0	6.65015	2.26934	0	0	0	0	0	0	0	0	0	0	0	0	0
ACAACCACACCCTGTT_12	-0.499295	1.25928	MDA23	6783	1851	5.0715	Anderson	Colon	Colonocyte	No	0	0	0.905947	6.35092	1.37335	0	2.8459	0	0	0	0	0	0	0	0	0	0	0
ACAACCACAGACACAG_12	-2.34121	3.29932	MDA23	1319	284	37.4526	Anderson	Colon	Colonocyte	No	0	0	0	5.64019	0	0	0	0	0	0	2.14961	0	0	0	0	0	0	0
ACAACCACAGCGATTT_15	7.29963	6.20115	MDA41	4566	1052	48.3793	Anderson	Colon	Paneth-like	No	0	0	0	2.02423	0	0	0	0	2.48077	0	1.16005	0	0	0	0	0	0	0
ACAACCAGTAATACCC_13	-1.15573	-5.47284	MDA29	684	316	33.9181	Anderson	Colon	TA	No	0	0	0	2.74854	0	0	0	0	0	0	0	0	3.40916	0	0	0	0	0
ACAACCAGTACTGCGC_12	-3.17563	3.19218	MDA23	1105	473	30.2262	Anderson	Colon	Colonocyte	No	0	0	0	5.57384	2.94966	2.30755	0	0	0	0	0	0	0	0	0	0	0	0
ACAACCAGTTAGGCTT_12	-2.46217	3.90446	MDA23	2275	538	18.8132	Anderson	Colon	Colonocyte	No	0	0	0	6.20113	0	0	0	0	0	0	2.65231	0	0	0	0	0	0	0
ACAACCAGTTCAGGTT_18	-5.99068	-1.22786	PCA44	883	366	42.6954	Anderson	Colon	Goblet	No	0	0	0	0	0	0	0	0	0	0	2.51163	0	0	0	0	0	0	0
ACAACCAGTTTACGAC_15	-1.02968	5.34474	MDA41	7119	1656	36.3113	Anderson	Colon	Colonocyte	No	0	0	0.877422	5.81088	3.21405	0	0	0	0	0	0	0	0.877422	0	0	0	0	0
ACAACCATCCACAGGC_17	-0.464775	3.80336	PCA38	4881	1177	26.3675	Anderson	Colon	Colonocyte	No	0	0	1.96659	5.45771	2.41982	0	0	0	0	0	1.11474	0	0	0	0	0	0	0
ACAACCATCTCTGACC_12	-1.95046	5.43526	MDA23	1446	528	35.6155	Anderson	Colon	Colonocyte	No	0	0	0	5.74365	4.25073	0	0	0	0	0	2.69674	0	0	0	0	0	0	0
ACAAGCTAGACCATAA_15	0.801821	-1.24563	MDA41	1410	453	42.9078	Anderson	Colon	Colonocyte	No	0	0	0	2.0909	0	0	2.0909	0	2.72027	0	0	0	0	0	0	0	0	0
ACAAGCTAGCATCAAA_18	-0.240075	-2.04128	PCA44	638	336	2.3511	Anderson	Colon	Colonocyte	No	0	0	0	0	0	0	0	0	0	0	0	0	0	0	0	0	0	0
ACAAGCTAGCGGACAT_15	-0.0163093	7.51328	MDA41	8938	1869	42.2578	Anderson	Colon	Colonocyte	No	0	0.750859	0.750859	4.79342	2.8782	0.750859	0	1.47166	1.70024	0	0	0	0.750859	0	0	0	0	0
ACAAGCTAGTTCACTG_12	-3.2456	3.95304	MDA23	1197	450	22.3893	Anderson	Colon	Colonocyte	No	0	0	0	6.70895	0	0	0	0	0	0	2.23583	0	0	0	0	0	0	0
ACAAGCTGTGTAAATG_18	-0.499544	8.06002	PCA44	24957	2882	49.2006	Anderson	Colon	Colonocyte	No	0	1.6878	0.336964	3.94133	3.86031	0	0	0	0	0	1.88853	0	0	0	0	0	0	0
ACAAGCTGTTCGATTG_13	0.60154	-6.58396	MDA29	1507	821	7.43198	Anderson	Colon	TA	No	0	0	0	2.03283	0	0	0	0	0	0	0	2.03283	2.65826	0	0	0	0	0
ACAAGCTGTTGACTAC_17	-1.05931	8.32976	PCA38	8305	1463	43.2992	Anderson	Colon	Colonocyte	No	0	0.790317	1.22618	2.88241	3.12121	0	0	0	0	0	0.790317	0	0	0	0	0	0	0
ACAAGCTGTTGGTGTT_13	-7.01377	-2.3681	MDA29	1311	562	21.8917	Anderson	Colon	Goblet	No	0	0	2.15499	3.84517	0	0	0	0	0	0	6.49921	0	0	0	0	0	0	0
ACAAGCTTCAGATGCT_13	-0.171489	-5.61002	MDA29	1045	515	18.5646	Anderson	Colon	TA	No	0	0	0	0	0	0	0	0	0	0	0	0	0	0	0	0	0	0
ACAAGCTTCCAGGACC_13	13.4563	1.96076	MDA29	2555	909	28.2975	Anderson	Colon	Tuft	No	0	0	0	0	0	0	0	0	2.54488	0	0	0	0	0	0	0	0	0
ACAAGCTTCCTTCTGG_14	-0.0308811	8.6292	MDA37	13338	2255	49.8575	Anderson	Colon	Colonocyte	Yes	0.559466	1.17841	0.916081	3.65032	4.33039	0	0	0	0	0	0	0	0	0	0	0	0	0
ACAAGCTTCTAAGGAA_16	-1.89383	5.60539	MDA43	2026	754	11.2043	Anderson	Colon	Colonocyte	No	0	0	1.78101	6.1313	3.57096	0	0	0	0	0	3.03223	0	0	0	0	0	0	0
ACAAGCTTCTTCGTGC_13	-2.26348	3.45578	MDA29	768	253	41.4062	Anderson	Colon	Colonocyte	No	0	0	0	5.13739	0	0	0	0	0	0	0	0	0	0	0	0	0	0
ACACAGTAGCCTGACC_12	6.8867	5.79086	MDA23	5036	1309	24.7419	Anderson	Colon	Paneth-like	No	0	2.19085	0	4.33672	0	0	0	0	0	0	1.09384	0	0	0	0	0	1.09384	0
ACACAGTCACGCTGTG_14	-7.77116	0.646008	MDA37	2923	587	43.4143	Anderson	Colon	Goblet	No	0	0	0	0	0	0	0	0	0	0	4.28832	0	0	0	0	0	0	0
ACACAGTCAGAACTCT_15	7.45032	6.1763	MDA41	3531	1126	33.7865	Anderson	Colon	Paneth-like	No	0	2.25089	0	3.37829	1.3434	0	0	1.89674	3.55491	0	0	0	0	0	0	0	0	0
ACACAGTGTAACATCC_17	-2.62381	3.75186	PCA38	535	275	15.1402	Anderson	Colon	Colonocyte	No	0	0	0	5.57095	0	0	0	0	0	0	0	0	0	0	0	0	0	0
ACACAGTGTCCAGCCA_17	-0.579639	6.71702	PCA38	15110	2644	16.6578	Anderson	Colon	Colonocyte	No	0	1.72859	0.507909	5.70425	3.54825	0	0	0	0	0	0	0	0.507909	0	0	0	0	0
ACACAGTGTCTTCAAG_15	1.92439	1.01548	MDA41	1964	738	30.4481	Anderson	Colon	Colonocyte	No	0	0	0	0	0	0	0	0	0	1.80692	3.45157	1.80692	0	0	0	0	0	0
ACACAGTGTCTTGAAC_12	-0.090693	-6.03434	MDA23	1097	449	27.165	Anderson	Colon	TA	No	0	0	0	2.3141	0	0	0	2.3141	0	0	0	2.95655	2.3141	0	0	0	0	0
ACACAGTGTGATCGTT_16	-1.82424	2.61307	MDA43	609	319	15.4351	Anderson	Colon	Colonocyte	No	0	0	0	6.1329	0	0	0	0	0	0	0	0	0	0	0	0	0	0
ACACAGTTCAAGAATG_12	-7.41071	-2.31505	MDA23	13138	2619	29.251	Anderson	Colon	Goblet	No	0	0	0	1.39738	0	0	0	0	0	4.30502	5.80314	0	0	0	0	0	0	0
ACACAGTTCAGGACAG_14	7.31391	4.68355	MDA37	2886	896	39.7782	Anderson	Colon	Paneth-like	No	0	0	0	3.4715	2.07065	0	0	2.07065	3.35759	0	0	0	0	0	0	0	0	0
ACACAGTTCATGAGAA_14	-3.58717	2.91031	MDA37	4591	1444	8.38597	Anderson	Colon	Colonocyte	No	0	0	0	6.34858	0	0	0	0	0	0	1.67828	0	0	0	0	0	0	0
ACACAGTTCGAGTCTA_15	-1.17158	0.915512	MDA41	766	314	30.5483	Anderson	Colon	Colonocyte	No	0	0	0	3.69298	2.64297	0	0	0	0	0	2.64297	0	0	0	0	0	0	0
ACACAGTTCTGTTGGA_16	-2.70473	3.22696	MDA43	736	396	16.1685	Anderson	Colon	Colonocyte	No	0	0	0	5.7478	2.68013	0	0	0	0	0	0	0	0	0	0	0	0	0
ACACAGTTCTTACCGC_14	-0.98116	7.71952	MDA37	14349	2252	42.219	Anderson	Colon	Colonocyte	No	0	1.12841	0.872893	5.04802	3.74047	0	0	0	0	0	1.77128	0	0	0	0	0	0	0
ACACCAAAGAGTGAGA.C1_10	2.06359	1.03897	C1	2052.39	1426	2.19674	Parikh	Colon	Colonocyte	No	0	2.11723	0	3.27348	1.77703	0	0	0	0	0	2.29325	0	1.77703	0	0	0	0	0
ACACCAAAGAGTGAGA_Colon.1_Stem.Cell_1	4.16608	-5.56864	Colon.1	20535	3299	18.0521	Wang	Colon	Stem	No	0	0.680035	0.396743	0.680035	0	2.05638	0.396743	0	0	0.396743	2.11681	0.680035	0.396743	2.11681	1.08109	1.58838	0	0
ACACCAAAGATCGATA.B2_9	1.17762	4.33972	B2	2513.86	1929	2.19076	Parikh	Colon	Colonocyte	No	0	1.53115	1.86992	3.13028	2.6225	0	0	0	0	0	0	0	1.53115	0	0	0	0	0
ACACCAAAGCACACAG_Colon.2_Enterocyte_2	0.136329	5.62601	Colon.2	13425	2717	17.7132	Wang	Colon	Colonocyte	No	0	0.556685	1.17392	5.83526	2.76617	0.556685	3.35203	0	0	0.556685	2.04173	0	0.556685	0.556685	0	0	0	0
ACACCAAAGCGTATGG_13	-0.600876	-6.63054	MDA29	2343	933	15.9624	Anderson	Colon	TA	No	0	0	0	0	0	0	0	0	0	0	0	2.62497	3.10639	0	0	0	0	0
ACACCAAAGCTAGTTC.C2_11	1.38299	-2.72228	C2	2005.08	1122	2.67065	Parikh	Colon	Stem	No	0	0	0	2.10974	2.10974	0	2.6531	0	0	0	2.77888	0	0	2.10974	0	0	0	0
ACACCAAAGGCGCTCT.C1_10	-0.241051	-8.82922	C1	1768.57	1054	2.4064	Parikh	Colon	TA	No	0	0	0	2.78798	0	0	0	0	0	2.04895	2.64922	0	2.72739	0	0	0	0	0
ACACCAAAGGTGATAT_Rectum.1_Paneth.like_3	7.22431	4.5024	Rectum.1	11675	3104	9.59315	Wang	Rectum	Paneth-like	No	0	1.66443	0.998078	4.41123	0	0.61871	0	2.56429	4.59152	0	2.62814	0	0.61871	0.998078	0	0	0	0
ACACCAAAGTAGGCCA.C1_10	-1.84335	-6.53628	C1	2275.3	1881	2.87792	Parikh	Colon	Goblet	No	0	0	0	2.64655	0	0	1.55427	0	0	2.66679	3.13229	0	0	0	0	0	0	0
ACACCAAAGTAGGTGC_Rectum.1_Progenitor_3	0.725953	2.03897	Rectum.1	20279	3939	18.8569	Wang	Rectum	Colonocyte	No	0	0.908002	1.24289	4.26301	1.24289	1.24289	3.38781	0	0.400869	0.400869	2.47221	0	0.686244	1.0894	0	0	0	0
ACACCAAAGTCTACCA_13	1.83738	-6.93854	MDA29	6679	1889	4.56655	Anderson	Colon	TA	No	0	0	0	0	0	0	0	0	0	0	0	2.77086	2.56324	0	0	0	0	0
ACACCAAAGTTAGCGG_Colon.1_Goblet_1	-7.14782	-3.04856	Colon.1	6393	1594	15.736	Wang	Colon	Goblet	No	0	0.941651	0	1.4179	0	0	0.941651	0	0	0.941651	6.01816	0	0	0	0	0	0	0
ACACCAACAAATCCGT_Rectum.2_Paneth.like_4	6.65357	1.64548	Rectum.2	18315	3830	6.37729	Wang	Rectum	Paneth-like	No	0	0	0.435671	0.970022	0	0.435671	0.435671	2.27583	3.64095	0	1.57319	0.738121	0.970022	2.52301	0.435671	0	0	0
ACACCAACAAGGTTCT_Rectum.1_Progenitor_3	3.9201	-2.73691	Rectum.1	21920	4105	17.2993	Wang	Rectum	Stem	No	0	1.03844	0.375833	1.86786	0	1.18815	1.63038	0	0.375833	0	4.32833	0	0.648364	1.53679	0	0.375833	0	0
ACACCAACAATAACGA.C2_11	-2.93136	5.11953	C2	1618.76	1068	3.89974	Parikh	Colon	Colonocyte	No	0	2.02163	0	3.53873	2.54284	0	0	0	0	0	2.36631	0	0	0	0	0	0	0
ACACCAACAATACGCT_Rectum.2_Goblet_4	0.441126	-7.85543	Rectum.2	50948	6044	10.7384	Wang	Rectum	TA	No	0	0.331142	0.331142	1.08613	0	0.864555	1.3212	0	0	1.90092	3.70977	1.67112	2.22394	1.37224	0.331142	0	0	0
ACACCAACAATCACAC_Colon.2_Paneth.like_2	4.67738	-1.96234	Colon.2	38936	5216	10.5198	Wang	Colon	Progenitor	No	0	0.414533	0.228594	2.44496	0.228594	1.81428	1.63106	1.02884	1.72686	0.414533	1.57949	0.414533	0.825998	1.40658	0.414533	0	0	0
ACACCAACAATTCTCT_14	-2.62068	3.61042	MDA37	1050	422	30.0952	Anderson	Colon	Colonocyte	No	0	0	0	5.3496	0	0	0	0	0	0	0	0	0	0	0	0	0	0
ACACCAACACATGGGA.C1_10	-5.21379	-4.54306	C1	1746.21	936	2.96847	Parikh	Colon	Colonocyte	No	0	0	0	3.3949	0	0	0	0	0	2.22651	3.34821	0	0	0	0	0	0	0
ACACCAACACCAGGTC_15	1.03252	-1.58458	MDA41	2201	762	46.07	Anderson	Colon	Colonocyte	No	0	0	0	1.71261	0	1.71261	0	0	1.71261	0	0	0	0	0	1.71261	0	0	0
ACACCAACACTCTAGA_15	-5.17996	-2.11259	MDA41	4807	1424	41.9388	Anderson	Colon	Goblet	No	0	0	1.12503	1.12503	0	0	0	0	0	4.00893	4.27291	0	0	0	0	0	0	0
ACACCAACACTGTTCC_14	-4.24876	3.80331	MDA37	4227	1581	5.34658	Anderson	Colon	Colonocyte	No	0	0	0	5.88117	1.21365	0	0	0	0	0	2.34784	0	0	0	0	0	0	0
ACACCAACAGTCGTGC.C1_10	0.626624	-8.34681	C1	2018.72	1022	2.33471	Parikh	Colon	TA	No	0	0	0	2.50862	0	0	0	0	0	0	2.96153	0	0	0	0	0	0	0
ACACCAACAGTTGTCA_13	0.453249	-6.90306	MDA29	3857	1328	9.80036	Anderson	Colon	TA	No	0	0	0	1.2789	0	0	0	1.2789	0	0	0	2.43104	1.2789	0	0	0	0	0
ACACCAACATAAAGGT.C2_11	7.60462	5.80608	C2	2110.21	2043	3.12631	Parikh	Colon	Paneth-like	No	0	1.41129	0	2.98942	0	0	1.78506	1.98671	2.40524	0	2.62386	0	0	0	0	0	0	0
ACACCAACATATACCG_Rectum.1_TA_3	1.91007	-7.13849	Rectum.1	26257	4265	13.1394	Wang	Rectum	TA	No	0	0.761998	0	0.761998	0.3227	1.78357	0.3227	0	0	0.3227	1.95919	1.06618	1.1894	1.06618	0	0	0	0
ACACCAACATCCGCGA.B2_9	-0.559039	2.46869	B2	2125.89	1574	2.62168	Parikh	Colon	Colonocyte	No	0	1.65378	0	3.35676	2.59889	0	2.18659	0	0	2.0037	0	0	0	0	0	0	0	0
ACACCAACATGGATGG.C1_10	-0.191646	-9.28539	C1	1635.36	828	4.11116	Parikh	Colon	TA	No	0	0	0	2.39634	0	0	0	0	0	0	3.23674	0	0	0	0	0	0	0
ACACCAAGTACAAGTA_Rectum.1_Progenitor_3	3.67107	-2.2775	Rectum.1	20839	3647	14.4729	Wang	Rectum	Progenitor	No	0	0.391954	0	1.5767	0	1.5767	1.75763	0	0	0.391954	2.04358	0.391954	0.391954	1.35563	0.391954	0	0	0
ACACCAAGTATATGGA_Rectum.1_Progenitor_3	3.28193	-0.825399	Rectum.1	14811	3065	17.9596	Wang	Rectum	Progenitor	No	0	0.854563	0.515917	1.10708	0	1.61959	1.10708	0	0	0	1.85652	0	0.515917	2.04792	0	0	0	0
ACACCAAGTCCTGCTT.B1_8	1.00392	-7.79435	B1	2399.48	2824	2.52801	Parikh	Colon	TA	No	0	0	0	2.2724	0	1.12125	1.70068	0	0	1.12125	1.12125	1.49175	1.8413	0	0	0	0	0
ACACCAAGTCGAACAG_Colon.2_Progenitor_2	4.74534	-2.26334	Colon.2	16091	3235	9.73215	Wang	Colon	Progenitor	No	0	1.05236	0.48333	3.22832	0	2.05874	3.34443	0	0	0.48333	1.55367	0.48333	0	1.78704	0	0	0	0
ACACCAAGTCGCATCG_14	6.72975	4.86801	MDA37	10018	1698	40.6468	Anderson	Colon	Paneth-like	No	0	1.09741	0	3.82688	1.09741	0	0	0	3.52462	0	1.79026	0	0	0	0	0	0	0
ACACCAAGTCTCACCT.B2_9	2.53195	-5.35888	B2	2653.74	2518	2.20036	Parikh	Colon	Stem	No	0	1.29628	0	2.27779	0	1.29628	1.83885	0	0	1.96494	2.46455	0	0	1.83885	1.29628	1.64828	0	0
ACACCAAGTCTTCAAG.C2_11	0.73716	-8.40159	C2	2169.77	1404	2.74661	Parikh	Colon	TA	No	0	0	0	0	0	0	2.20531	0	0	0	2.54862	0	0	0	1.88946	0	0	0
ACACCAAGTGACTACT_Rectum.2_Progenitor_4	2.59526	0.323834	Rectum.2	23259	4035	10.1552	Wang	Rectum	Colonocyte	No	0	0.357633	0	1.49055	0	1.6676	2.16779	0	0	0.357633	1.6676	0.357633	1.14731	2.0081	0.357633	0	0	0
ACACCAAGTGTGAAAT.B2_9	-1.55386	7.95466	B2	2231.53	2145	2.3256	Parikh	Colon	Colonocyte	No	0	1.65883	1.28462	3.28565	2.91984	1.28462	0	0	0	0	0	0	0	0	0	0	0	0
ACACCAAGTTAAGATG_Rectum.1_Progenitor_3	1.89667	-4.76905	Rectum.1	15431	3079	14.8532	Wang	Rectum	Stem	No	0	0.49959	0.49959	1.27876	0.831209	1.82203	2.24332	0	0	1.82203	4.88699	0.49959	0	1.71133	0	0	0	0
ACACCAAGTTAGGGTG_Rectum.2_Goblet_4	-8.70358	-1.54472	Rectum.2	6711	2052	11.3843	Wang	Rectum	Goblet	No	0	0.912319	0.912319	2.55883	0	0	0.912319	0	0	0.912319	5.665	0	0	0	0	0	0	0
ACACCAAGTTCCCGAG.C2_11	0.687753	-7.41781	C2	2894.44	2746	0.619279	Parikh	Colon	TA	No	0	0	0	2.58954	0	2.17646	2.55198	0	1.09731	0	1.09731	1.7747	2.20669	1.09731	0	0	0	0
ACACCAATCAACGGCC.B2_9	1.39423	-4.08884	B2	2032.29	1404	2.88357	Parikh	Colon	Stem	No	0	0	1.79692	0	0	0	0	0	0	0	1.79692	0	1.79692	1.79692	0	0	0	0
ACACCAATCATTCCTA_13	-0.419228	-5.78931	MDA29	1095	516	20.1826	Anderson	Colon	TA	No	0	0	0	0	0	0	0	2.95828	0	0	0	2.31574	2.31574	0	0	0	0	0
ACACCAATCCTAGGGC_Colon.1_Progenitor_1	2.83511	-3.10365	Colon.1	25133	3902	10.5638	Wang	Colon	Stem	No	0	0.334959	0.334959	1.09508	0	1.22003	0	0	0	0	1.99689	0.334959	0.334959	0.95225	0.585432	0	0	0
ACACCAATCCTCATTA_Colon.2_Enterocyte_2	1.21478	-3.53661	Colon.2	4566	1302	27.0039	Wang	Colon	Stem	No	0	0	0	2.02423	1.16005	1.16005	2.48077	0	0	0	2.48077	0	0	1.16005	0	0	0	0
ACACCAATCGAACGGA.B2_9	0.760896	3.67154	B2	2612.01	2026	1.80783	Parikh	Colon	Colonocyte	No	0	0	1.46826	3.08033	2.39577	1.46826	1.80802	0	0	0	0	0	1.46826	0	1.46826	0	0	0
ACACCAATCGCGCCAA.B2_9	-0.99721	4.04536	B2	2140.15	1443	2.27708	Parikh	Colon	Colonocyte	No	0	0	1.74846	3.40976	2.739	0	0	0	0	0	0	0	0	0	0	0	0	0
ACACCAATCGGAAATA.B2_9	-0.873205	2.35834	B2	1747.47	1115	3.94109	Parikh	Colon	Colonocyte	No	0	0	0	3.27968	2.39034	0	0	0	0	0	2.06459	0	2.06459	0	0	0	0	0
ACACCAATCGGAAGGT_18	-6.24618	-2.37746	PCA44	2844	830	39.8031	Anderson	Colon	Goblet	No	0	1.50767	1.50767	2.71235	0	0	0	0	0	3.24311	5.3054	0	0	0	0	0	0	0
ACACCAATCGGCGCAT.C2_11	2.99147	0.922292	C2	2923.22	3742	2.16007	Parikh	Colon	Colonocyte	No	0	1.25669	1.25669	2.22976	0	1.70247	2.17088	0	0	0	1.45976	0	0	1.59879	0	0	0	0
ACACCAATCGTTGACA.B2_9	0.961797	4.44086	B2	2779.13	2554	1.70921	Parikh	Colon	Colonocyte	No	0	1.24555	0	3.07337	2.46323	1.5948	0	0	0	0	1.5948	0	0	0	0	0	0	0
ACACCAATCTAACGGT_Colon.2_Enterocyte_2	-0.562994	7.16675	Colon.2	24705	4233	13.9607	Wang	Colon	Colonocyte	Yes	0.339878	1.53536	0.962833	5.11532	3.63323	0.339878	1.76769	0	0.339878	0.59308	2.29305	0	0.339878	0.59308	0.339878	0	0	0
ACACCAATCTTGCAGA_12	-0.829778	-0.86915	MDA23	743	291	39.1655	Anderson	Colon	Colonocyte	No	0	0	0	5.59908	0	0	0	0	0	0	3.32927	0	0	0	0	0	0	0
ACACCCTAGATGCGAC_Rectum.1_Stem.Cell_3	3.05851	-4.77443	Rectum.1	28376	4267	13.5925	Wang	Rectum	Stem	No	0	0	0	0.879478	0.301889	1.58443	0.721361	0	0	0	2.59034	0.721361	1.01597	1.83835	0.879478	1.71943	0	0
ACACCCTAGCAATATG.B1_8	-5.77296	-2.50755	B1	2886.02	2950	1.65411	Parikh	Colon	Goblet	No	0	0	0	2.02708	1.11994	1.11994	1.79515	0	0	1.96612	3.09805	0	0	0	0	0	0	0
ACACCCTAGCCACGCT.C2_11	0.545364	-1.03807	C2	1757.09	1087	3.45876	Parikh	Colon	Colonocyte	No	0	0	0	2.85885	0	0	2.08021	0	0	0	0	0	2.08021	0	0	0	2.08021	0
ACACCCTAGCCAGTAG_Rectum.1_Progenitor_3	7.03111	3.59776	Rectum.1	23918	4524	18.5718	Wang	Rectum	Paneth-like	No	0	0.607693	0.812833	3.62098	1.12833	0.349315	2.0928	1.64499	2.80151	0	2.47405	0	0.607693	0.607693	0	0	0	0
ACACCCTAGGGATACC.B1_8	-8.52571	-1.83646	B1	1504.59	1481	4.20239	Parikh	Colon	Goblet	No	0	0	0	2.72777	1.69326	0	1.69326	0	0	0	3.7865	0	0	0	0	0	0	0
ACACCCTAGTACACCT.B2_9	1.4376	0.471523	B2	2499.15	1783	2.25704	Parikh	Colon	Colonocyte	No	0	1.62957	0	3.07697	0	1.62957	1.62957	0	0	1.95786	2.94136	0	0	0	0	0	0	0
ACACCCTCAAGAGTCG.B1_8	0.410987	3.26919	B1	2246.88	1490	2.06248	Parikh	Colon	Colonocyte	No	0	0	1.7514	3.19326	2.50463	2.08073	1.7514	0	0	0	2.36171	0	0	0	0	0	0	0
ACACCCTCAATGTTGC_Rectum.2_TA_4	0.992169	-7.54842	Rectum.2	20719	3772	9.29582	Wang	Rectum	TA	No	0	0.675644	0	1.35992	0	1.22766	0	2.04861	0	0	3.66687	2.16589	2.21975	1.67594	0.39383	0	0	0
ACACCCTCACGAAAGC.C1_10	-0.181722	-0.884716	C1	1553.87	805	3.4545	Parikh	Colon	Colonocyte	No	0	0	0	3.50114	0	2.37911	0	0	0	2.37911	2.92135	0	0	0	0	0	0	0
ACACCCTCACGGCTAC_Rectum.2_Stem.Cell_4	3.40281	-5.24813	Rectum.2	25541	3896	10.489	Wang	Rectum	Stem	Yes	0.330402	0.578328	0	0.330402	0	0.578328	0.330402	0	0	0	2.44852	0	0.578328	2.514	0.942391	2.03549	0	0
ACACCCTCAGCTGTAT.C1_10	-1.14657	8.67943	C1	2545.41	2064	1.86406	Parikh	Colon	Colonocyte	No	0	1.80802	0	2.79648	2.72896	0	0	0	0	0	0	0	2.26433	0	0	0	0	0
ACACCCTCAGGCGATA_Rectum.2_Paneth.like_4	7.00979	3.96219	Rectum.2	10127	2422	11.8693	Wang	Rectum	Paneth-like	No	0	1.37684	0	4.58263	0.686857	0	1.09022	1.9351	3.8378	0	2.93249	0	1.09022	0	0	0	0	0
ACACCCTCATATGAGA.B1_8	1.31547	3.50586	B1	2577.43	1700	1.61167	Parikh	Colon	Colonocyte	No	0	2.04028	0	2.98671	2.56106	2.20037	1.72981	0	0	0	2.30458	0	2.04028	0	0	0	0	0
ACACCCTGTACCCAAT.A1_6	0.529798	-8.21431	A1	2533.52	1756	2.35819	Parikh	Colon	TA	No	0	1.70271	0	2.55233	0	0	2.70944	0	0	0	2.18332	0	0	0	0	0	0	0
ACACCCTGTACTTAGC.A2_7	0.381822	-7.68918	A2	1853.27	1021	3.54686	Parikh	Colon	TA	No	0	0	0	3.14566	0	0	0	0	0	0	0	0	2.16681	0	0	0	0	0
ACACCCTGTACTTCTT.B2_9	6.45551	0.933749	B2	2610.62	1975	2.12824	Parikh	Colon	Paneth-like	No	0	1.54171	0	2.16151	0	0	0	2.24437	1.54171	0	1.54171	1.54171	0	2.16151	1.87373	0	0	0
ACACCCTGTAGCCTAT.B1_8	-1.74267	2.12673	B1	1654.65	786	1.08135	Parikh	Colon	Colonocyte	No	0	0	0	3.66802	2.69303	0	0	0	0	2.41378	2.69303	0	0	0	0	0	0	0
ACACCCTGTAGCGTCC.B2_9	1.47016	-5.46064	B2	2280.37	2008	2.58698	Parikh	Colon	Stem	No	0	0	0	1.98685	1.43101	2.11444	1.43101	0	0	0	1.79305	0	1.43101	1.43101	0	0	0	0
ACACCCTGTATATGGA.C2_11	-5.63247	-3.83571	C2	2265.25	1468	2.29515	Parikh	Colon	Goblet	No	0	0	0	1.80206	0	0	0	0	0	2.47423	3.34193	0	0	0	0	0	0	0
ACACCCTGTCAAACTC_Rectum.1_Goblet_3	1.88721	-5.21763	Rectum.1	34963	5107	7.58802	Wang	Rectum	Stem	No	0	0.25155	0.25155	0.887926	0.45237	0.45237	0.45237	2.4245	0.762704	1.86165	4.23928	0.999197	0.45237	1.09932	0.619528	0	0	0
ACACCCTGTCTGCAAT.B1_8	1.23205	-0.609859	B1	2103.85	1041	2.29935	Parikh	Colon	Colonocyte	No	0	0	0	3.05219	0	0	2.21503	0	0	2.21503	2.48567	0	2.21503	0	0	0	0	0
ACACCCTGTCTTCTCG_Colon.2_Enteriendocrine_2	2.63634	-5.38867	Colon.2	22621	3945	10.8572	Wang	Colon	EEC	No	0	0.366078	0	1.69022	0.633468	1.69022	2.45183	0	0.366078	0.844237	2.71775	0.844237	1.40964	0.366078	0	0	4.38915	0
ACACCCTGTGTAATGA.A1_6	0.218366	-1.00635	A1	1905.9	1441	3.47958	Parikh	Colon	Colonocyte	No	0	0	0	3.11027	0	0	0	0	0	0	0	0	1.73077	0	0	0	0	0
ACACCCTGTGTTTGGT.C2_11	2.56618	-1.74789	C2	2405.16	2071	2.58735	Parikh	Colon	Colonocyte	No	0	1.48735	1.48735	2.02214	0	0	2.47742	0	0	0	2.35657	0	0	0	1.48735	0	0	0
ACACCCTGTTCGCGAC.C1_10	-2.76625	6.25491	C1	1546.03	890	3.67758	Parikh	Colon	Colonocyte	No	0	2.27103	0	3.3948	2.58539	0	0	0	0	0	0	2.27103	0	0	0	0	0	0
ACACCCTTCAACTCTT.B1_8	2.16277	1.01025	B1	2874.28	2313	1.61174	Parikh	Colon	Colonocyte	No	0	1.73696	1.40461	2.98697	2.17913	1.40461	1.9132	0	0	0	2.6403	0	0	0	0	0	0	0
ACACCCTTCCAATGGT_Colon.2_Progenitor_2	4.41895	-1.29154	Colon.2	16133	3016	14.4115	Wang	Colon	Progenitor	No	0	0	0.482332	4.19093	0.482332	1.24686	3.94792	0	0	0	1.55161	0	0	0	0	0	0	0
ACACCCTTCCGGGTGT_Rectum.1_Progenitor_3	3.52198	-1.10919	Rectum.1	17382	3387	19.4914	Wang	Rectum	Progenitor	No	0	0.454451	0.454451	2.32287	0.454451	1.99176	2.06733	0	0	0	1.61485	0	0.454451	0.765754	0	0	0	0
ACACCCTTCCTATGTT_Colon.1_Progenitor_1	0.298206	2.15315	Colon.1	19626	3675	17.059	Wang	Colon	Colonocyte	No	0	0.411797	0.92766	4.89774	1.40049	1.62457	0	0	0.411797	0	1.62457	0	0	0.411797	0	0	0	0
ACACCCTTCCTCATTA_Rectum.1_TA_3	1.59	-7.45471	Rectum.1	39640	5835	9.35671	Wang	Rectum	TA	No	0	0.5635	0.224958	0.921725	0	1.51112	2.05557	0.5635	0.224958	2.76531	3.67876	1.01736	1.39308	1.95366	0.224958	0	0.224958	0
ACACCCTTCGAGAGCA_Rectum.1_Goblet_3	2.55242	-5.09489	Rectum.1	20880	3351	12.342	Wang	Rectum	Stem	No	0	0.391317	0	1.07011	0	0.890678	0.890678	0	0	1.07011	4.63484	0.391317	0	0.890678	0.890678	0	0	0
ACACCCTTCGGTCCGA.B2_9	1.67266	-6.01183	B2	1906.29	1470	2.65377	Parikh	Colon	Stem	No	0	0	0	2.07083	1.71124	0	2.07083	0	0	2.25862	2.53901	0	0	1.71124	0	0	0	0
ACACCCTTCTCCAACC.C1_10	-0.461696	-9.2395	C1	2284.13	1868	1.60823	Parikh	Colon	TA	No	0	0	0	2.6538	0	0	1.49963	2.044	0	0	2.32798	0	2.38471	0	0	0	0	0
ACACCCTTCTCCAACC_Rectum.1_Enterocyte_3	-0.0674341	5.10639	Rectum.1	11115	2844	19.8201	Wang	Rectum	Colonocyte	No	0	1.52578	1.30808	5.27008	2.73404	0	0	0	0	0	3.19425	0	0	0.641688	0.641688	0	0	0
ACACCGGAGATACACA_Colon.1_Progenitor_1	3.044	-4.18019	Colon.1	20732	3388	11.6438	Wang	Colon	Stem	No	0	0	0.393626	0.393626	0	1.22722	0	0	0	0.393626	2.10842	0.393626	0.393626	1.22722	0.894878	1.35946	0	0
ACACCGGAGCAGCGTA.B2_9	-0.800973	5.81039	B2	1942.82	1434	3.08157	Parikh	Colon	Colonocyte	No	0	2.26151	0	3.37429	2.74263	0	0	1.72046	0	0	0	0	0	0	0	0	2.07612	0
ACACCGGAGTGGAGTC.C1_10	2.16115	-4.2343	C1	1986.68	1129	3.04814	Parikh	Colon	Stem	No	0	0	0	2.10581	0	0	2.10581	0	0	0	2.55504	0	2.10581	0	0	0	0	0
ACACCGGAGTGGGTTG.C2_11	3.61631	-4.50368	C2	1569.67	1057	4.11133	Parikh	Colon	Stem	No	0	0	0	2.00363	0	0	0	0	0	0	2.85763	2.00363	0	2.53663	0	2.53663	0	0
ACACCGGCAAGCTGTT.B2_9	-5.2268	-3.23347	B2	1987.06	1346	3.10255	Parikh	Colon	Goblet	No	0	0	0	2.19502	0	0	0	0	0	3.19327	3.39454	0	0	0	0	0	0	0
ACACCGGCAAGTTGTC.B1_8	-2.17098	-7.52961	B1	2138	1222	1.15159	Parikh	Colon	TA	No	0	0	0	2.28376	0	0	2.43946	0	0	0	2.43946	2.71705	2.75568	1.97865	0	0	0	0
ACACCGGCACACGCTG_Colon.1_Progenitor_1	0.60772	0.385273	Colon.1	41271	5002	25.7105	Wang	Colon	Colonocyte	No	0	0.216965	0.546329	4.29327	0.216965	2.0205	0.395147	0	0	1.29891	4.1281	0	0.216965	0	0	0	0	0
ACACCGGCAGAGTGTG_Rectum.1_Progenitor_3	3.23036	-4.69638	Rectum.1	37528	5015	14.2507	Wang	Rectum	Stem	No	0	0.587455	0.236232	1.14159	0.236232	0.846871	1.29874	0	0	0.236232	2.60446	0.236232	0.725552	1.29874	0.587455	0.236232	0	0
ACACCGGCAGCTCCGA_Rectum.1_Progenitor_3	0.776862	2.23082	Rectum.1	16303	3583	16.3835	Wang	Rectum	Colonocyte	No	0	0.800551	0	4.32041	1.40289	1.66652	2.26045	0.478334	0	0	2.32246	0	0	0	0	0	0	0
ACACCGGCAGGAATCG.C2_11	6.33829	4.91397	C2	2383.8	2068	2.02495	Parikh	Colon	Paneth-like	No	0	2.11189	0	3.11371	0	0	2.01616	1.68785	2.84935	0	2.84463	0	0	0	0	0	0	0
ACACCGGCAGTAGAGC_Colon.2_Progenitor_2	4.76121	-1.70096	Colon.2	18018	3348	8.23066	Wang	Colon	Progenitor	No	0	0	0	2.83879	0.441476	2.34517	3.45078	0.441476	0	0.980205	1.79093	0	0.441476	0.441476	0	0	0	0
ACACCGGCATCCGCGA_Colon.2_Enterocyte_2	-0.191965	6.37849	Colon.2	9915	2403	15.4917	Wang	Colon	Colonocyte	No	0	0.697424	1.3927	5.85495	3.34044	0.697424	0	0	0.697424	0	2.08691	0	0	0	0	0	0	0
ACACCGGCATCTCGCT_Colon.1_Progenitor_1	2.96774	-0.592634	Colon.1	22582	4103	12.1468	Wang	Colon	Progenitor	No	0	1.29664	0.634279	2.68973	0	2.68973	0	0	0.366607	0	1.01932	0.366607	0	1.01932	0	0	0	0
ACACCGGCATGCCTAA.B1_8	0.719456	5.0241	B1	2566.9	2744	2.49358	Parikh	Colon	Colonocyte	Yes	1.18233	1.18233	1.5441	2.9726	2.5251	1.5441	1.74451	0	0	0	2.34404	0	1.5441	0	0	0	0	0
ACACCGGGTAACGACG.B2_9	-0.0119833	7.59839	B2	1920.34	1650	3.29716	Parikh	Colon	Colonocyte	No	0	1.57545	1.57545	3.35606	3.08667	0	1.57545	0	0	0	1.94829	0	0	0	0	0	0	0
ACACCGGGTAAGAGAG.B2_9	6.85604	3.39164	B2	2918.07	2770	2.04623	Parikh	Colon	Paneth-like	No	0	1.55988	0	2.57827	0	2.03601	1.21503	1.55988	1.96459	1.21503	1.87295	0	0	1.74803	0	0	0	0
ACACCGGGTACCGAGA.B1_8	-1.04224	5.44445	B1	1921.32	1291	2.62983	Parikh	Colon	Colonocyte	No	0	0	1.87651	3.44668	2.83606	0	0	0	0	0	2.94041	0	1.87651	0	0	0	0	0
ACACCGGGTATGAAAC_Colon.1_Paneth.like_1	6.91563	2.72141	Colon.1	20426	3738	22.1776	Wang	Colon	Paneth-like	No	0	0.398489	0	3.27555	0.682665	0.398489	1.23775	2.6195	3.29388	0	1.77423	1.08461	0	1.48772	0	0	0	0
ACACCGGGTCATGCAT.A1_6	2.1507	-6.45176	A1	3148.78	4728	1.80686	Parikh	Colon	Stem	No	0	0.706382	0.706382	1.56483	0.706382	2.04149	1.03006	0	0	0	0.706382	0	1.23065	1.03006	0.706382	0	0	0
ACACCGGGTCGACTGC.C1_10	0.340366	3.46876	C1	1621.69	875	3.48023	Parikh	Colon	Colonocyte	No	0	0	2.27306	3.49833	2.27306	0	0	0	0	0	3.00886	0	0	0	0	0	0	0
ACACCGGGTGCAACTT.B1_8	-7.89826	-2.25416	B1	2384.24	2045	0.419318	Parikh	Colon	Goblet	No	0	0	0	2.63203	0	1.40808	0	0	0	2.76504	3.35261	0	1.40808	0	0	0	0	0
ACACCGGGTTATCGGT_Rectum.1_Enterocyte_3	0.0300721	8.29329	Rectum.1	8903	2436	22.7227	Wang	Rectum	Colonocyte	Yes	0.752932	2.04631	0	4.48426	4.02602	0	0	0	0	0	3.60937	0.752932	0	0	0	0	0	0
ACACCGGGTTTAAGCC_Colon.2_Paneth.like_2	6.71945	4.10805	Colon.2	13920	2599	6.27874	Wang	Colon	Paneth-like	No	0	0	0.890678	4.48462	0.541388	0.890678	0.541388	1.66966	2.86351	0.890678	2.40311	0.541388	0.541388	0	0	0	0	0
ACACCGGGTTTAGCTG.B2_9	-1.14331	2.99127	B2	1798	888	2.79973	Parikh	Colon	Colonocyte	No	0	0	0	3.31035	2.94453	0	2.30598	0	0	0	2.30598	0	2.30598	0	0	0	0	0
ACACCGGTCAACGGCC_Colon.2_Paneth.like_2	6.72326	1.82027	Colon.2	12490	2520	7.06165	Wang	Colon	Paneth-like	No	0	0.588142	0	4.0297	0	0.956004	2.62541	1.22434	3.08267	0.588142	1.22434	0	0	0	0	0	0	0
ACACCGGTCACGCATA.C2_11	6.94247	4.23411	C2	2276.4	1767	2.40315	Parikh	Colon	Paneth-like	No	0	0	1.56161	3.0146	0	1.56161	1.91162	1.56161	2.94119	0	2.37221	0	0	0	0	0	0	0
ACACCGGTCAGGTAAA.B2_9	3.16446	-1.38965	B2	2860.65	2862	1.68465	Parikh	Colon	Progenitor	No	0	0	1.14946	2.54049	0	1.91798	2.14636	0	0	0	0	0	0	2.05264	0	0	0	0
ACACCGGTCATTGCCC_Colon.1_Progenitor_1	2.66441	-3.10828	Colon.1	14090	2845	13.0234	Wang	Colon	Stem	No	0	0	0	0.883539	0	1.14077	0	0	0	0	1.51482	0	0.536331	0.883539	0	0	0	0
ACACCGGTCCGCTGTT.C2_11	-0.057207	7.44516	C2	2463.75	2565	2.0647	Parikh	Colon	Colonocyte	No	0	2.30328	1.50326	3.17416	2.62626	0	2.14898	0	0	0	2.30328	0	1.13576	0	0	0	1.13576	0
ACACCGGTCCGTTGCT.C1_10	0.690084	-8.30102	C1	2132.6	1633	2.97048	Parikh	Colon	TA	No	1.70238	0	1.70238	2.88143	0	0	0	0	0	0	2.34125	2.22479	2.22479	0	0	0	0	0
ACACCGGTCGGTCTAA_Colon.1_Progenitor_1	3.13379	-3.98831	Colon.1	26382	3728	9.95755	Wang	Colon	Stem	No	0	0.321392	0	1.29564	0	1.64278	0	0	0	0	2.10436	0	0.564229	0.759468	0.321392	0	0	0
ACACCGGTCTACCAGA_Colon.1_Goblet_1	-4.88391	-4.6858	Colon.1	13509	2757	13.3689	Wang	Colon	Goblet	No	0	1.54783	0	0.554027	0	1.16961	0	0	0	1.16961	5.13883	0	0	0.554027	0.554027	0	0	0
ACACGCGAGTATTGCC_13	0.289279	-5.79619	MDA29	2835	909	18.4832	Anderson	Colon	TA	No	0	0	0	1.51013	0	0	0	0	0	0	0	1.51013	1.51013	0	0	0	0	0
ACACGCGCAAGTGGTG_16	-4.19615	3.49753	MDA43	5996	1773	1.9513	Anderson	Colon	Colonocyte	No	0	0	0	6.59963	0.981246	0	0	0	0	0	0.981246	0	0	0	0	0	0	0
ACACGCGCACCAACAT_18	-3.01734	4.98229	PCA44	853	366	18.0539	Anderson	Colon	Colonocyte	No	0	2.54344	0	4.8672	4.55163	0	0	0	0	0	0	0	0	0	0	0	0	0
ACACGCGCACTCCTGT_15	0.563655	8.65782	MDA41	2963	909	28.6871	Anderson	Colon	Colonocyte	No	0	1.4759	0	3.20375	2.67414	0	0	0	0	0	0	0	0	0	0	0	0	0
ACACGCGCATTGCTGA_18	-5.05727	-3.96915	PCA44	3176	645	39.2947	Anderson	Colon	Goblet	No	0	0	0	0	1.42277	0	0	0	0	4.25234	5.80394	1.42277	1.42277	0	0	0	0	0
ACACGCGGTCAGTCGC_17	-0.965063	1.09142	PCA38	716	266	49.162	Anderson	Colon	Colonocyte	No	0	2.70581	0	3.36498	2.70581	0	2.70581	0	0	0	0	0	0	0	0	0	0	0
ACACGCGTCCTGGGAC_14	-8.65177	0.469676	MDA37	4599	898	41.1176	Anderson	Colon	Goblet	No	0	0	0	0	0	0	1.15511	0	0	0	2.64236	0	0	0	0	0	0	0
ACACTGAAGAACAACT_Rectum.1_Enteriendocrine_3	3.61089	-4.14645	Rectum.1	35148	5262	16.752	Wang	Rectum	Stem	No	0	0.250378	0.250378	1.85719	0.450453	1.3468	1.26993	0	0	0	2.39406	0.250378	0.250378	1.85719	0.884823	0.759892	0.250378	0
ACACTGAAGAAGGACA_Colon.2_Progenitor_2	3.86253	-3.5785	Colon.2	17424	3225	6.96166	Wang	Colon	Stem	No	0	0.764464	0	1.49145	0	1.90794	3.39101	1.19261	0	0	1.90794	0.764464	0.45357	2.26268	0	0	0	0
ACACTGAAGAGTACCG.C2_11	0.284482	-1.11033	C2	1830.78	943	2.77605	Parikh	Colon	Colonocyte	No	0	0	0	2.97231	0	0	2.76829	0	0	0	2.67257	0	0	0	0	0	0	0
ACACTGAAGATGACAT_13	-0.769496	-4.88109	MDA29	610	296	29.1803	Anderson	Colon	TA	No	0	0	0	0	0	0	0	0	0	0	0	3.52007	3.52007	0	0	0	0	0
ACACTGAAGATGTAAC.B1_8	-1.20356	3.07895	B1	1494.09	806	3.63017	Parikh	Colon	Colonocyte	No	0	0	0	3.61462	3.0949	0	0	0	0	0	3.13301	0	0	0	0	0	0	0
ACACTGAAGATGTGGC_Rectum.1_Goblet_3	-0.375992	-8.66742	Rectum.1	26972	4573	27.3877	Wang	Rectum	TA	No	0	0.747761	0.554752	1.17079	0.554752	0.747761	2.13003	0	0	1.27962	3.88829	1.69544	1.17079	0.909475	0.554752	0	0	0
ACACTGAAGCAACTTC_13	-1.85732	2.22282	MDA29	500	296	29.2	Anderson	Colon	Colonocyte	No	0	0	0	3.71357	0	0	0	0	0	0	0	0	0	0	0	0	0	0
ACACTGAAGCACCGCT.C1_10	-1.10961	3.61113	C1	1647.85	1173	3.75308	Parikh	Colon	Colonocyte	No	0	0	0	3.50015	1.90659	0	2.26426	0	0	3.12112	3.29312	0	2.26426	0	0	0	0	0
ACACTGAAGCCCAGCT_Rectum.1_Stem.Cell_3	3.54664	-4.67928	Rectum.1	16527	3103	14.2978	Wang	Rectum	Stem	No	0	0.473168	0	0.473168	0	0.793056	0.473168	0	0	0	2.03546	0.793056	0.473168	1.03504	0.473168	1.8634	0	0
ACACTGAAGCGATGAC.B2_9	-1.56246	7.87816	B2	2182.03	1798	2.33729	Parikh	Colon	Colonocyte	No	0	2.27458	1.50204	3.30175	2.5892	0	0	0	0	0	2.82489	0	0	0	0	0	0	0
ACACTGAAGGAGTACC_Colon.2_Paneth.like_2	7.16934	5.15379	Colon.2	9442	2274	9.89197	Wang	Colon	Paneth-like	No	0	0	1.13725	5.27205	0	0	1.42966	1.99532	3.45675	0	4.34711	0	0.722268	0	0	0	0	0
ACACTGAAGGCTCTTA_Rectum.1_Progenitor_3	2.84754	-5.25925	Rectum.1	18336	3447	11.1202	Wang	Rectum	Stem	No	0	0	0.737523	1.15735	0.435267	1.45214	1.31557	0	0	0.435267	2.2171	0.96931	0.737523	1.45214	0	0.737523	0	0
ACACTGAAGTCCATAC.B2_9	-0.859844	7.6822	B2	2216.03	1768	2.35569	Parikh	Colon	Colonocyte	No	0	2.29247	1.53333	3.30641	2.77707	0	0	0	0	0	1.53333	0	0	0	0	0	0	0
ACACTGACAAAGCGGT.B2_9	-0.481038	3.66796	B2	2229.94	1539	2.27575	Parikh	Colon	Colonocyte	No	0	0	0	3.30095	2.69239	0	0	0	0	0	2.21211	0	0	0	0	0	0	0
ACACTGACAAGTCATC_Rectum.2_Enterocyte_4	-1.53298	7.96843	Rectum.2	5950	1662	27.916	Wang	Rectum	Colonocyte	No	0	1.79874	0	5.00327	3.49447	0	0	0	0	0	3.59166	0	0	0	0	0	0.986068	0
ACACTGACAATCCTAG_18	-0.533356	8.52749	PCA44	8150	1998	17.3129	Anderson	Colon	Colonocyte	No	0	1.7763	1.7763	4.53286	4.50613	0	0	0	0	0	0.800653	0	0	0	0	0	0	0
ACACTGACACATTAGC.B1_8	1.4907	-2.59108	B1	2268.16	1325	0.783818	Parikh	Colon	Stem	No	0	0	0	2.74749	0	2.20909	2.36603	0	0	0	1.9024	0	0	0	0	0	0	0
ACACTGACACGGCCAT_Rectum.2_Paneth.like_4	7.03447	3.77925	Rectum.2	20953	4000	14.7521	Wang	Rectum	Paneth-like	No	0	0.670143	0.390188	4.37286	0	0	0	2.35567	3.86643	0.390188	3.52432	0	0	0	0.390188	0	0.390188	0
ACACTGACAGCTTTCC_12	-2.84618	5.29531	MDA23	1181	459	35.1397	Anderson	Colon	Colonocyte	No	0	0	0	5.03313	3.27345	0	0	0	0	0	0	0	0	0	0	0	0	0
ACACTGACATCACAAC_Rectum.1_Goblet_3	-5.44809	-4.29955	Rectum.1	7204	1854	16.2549	Wang	Rectum	Goblet	No	0	0	0	0.870505	0	0	0.870505	0	0	0.870505	5.82807	0	0	0	0	0	0	0
ACACTGACATGCCTAA.C1_10	0.643942	-8.67014	C1	2238.61	1159	1.98293	Parikh	Colon	TA	No	0	0	0	2.40487	0	2.1313	2.54391	0	0	2.1313	0	0	0	0	0	0	0	0
ACACTGACATTACCTT.B1_8	7.11337	5.94033	B1	1888.1	1075	2.57131	Parikh	Colon	Paneth-like	No	0	0	0	3.20316	2.16351	0	2.46087	0	0	0	2.70963	0	0	0	0	0	0	0
ACACTGACATTAGGCT.C2_11	-5.20893	-4.45438	C2	1781.89	1087	2.55063	Parikh	Colon	Goblet	No	0	0	0	0	0	0	0	0	0	2.3623	3.51091	0	0	0	0	0	0	0
ACACTGAGTAAATACG_Rectum.1_Progenitor_3	1.92071	0.0416116	Rectum.1	43067	5723	14.4891	Wang	Rectum	Progenitor	No	0	0.381441	0.52862	3.08638	0.381441	2.1039	0.52862	0.381441	0.872622	0	2.21122	0	0.65689	1.4471	0.52862	0	0.208798	0
ACACTGAGTACTTCTT_Colon.2_Enterocyte_2	0.278729	5.96779	Colon.2	10151	2551	19.2198	Wang	Colon	Colonocyte	No	0	1.59747	1.59747	5.33694	3.87714	0	1.77929	0	0	0.685682	1.37508	0	0	0.685682	0	0	0	0
ACACTGAGTATGAAAC.B2_9	-8.55171	-1.69959	B2	2047.13	1319	2.34401	Parikh	Colon	Goblet	No	0	1.89515	1.89515	2.97322	0	0	0	0	0	2.88252	3.44899	0	0	0	0	0	0	0
ACACTGAGTCCTAGCG_Colon.1_Goblet_1	-7.34041	-2.97108	Colon.1	6323	1618	26.9492	Wang	Colon	Goblet	No	0	0	0.948381	0	0	0	0	0	0	4.36303	6.39759	0	0	0	0	0	0	0
ACACTGAGTCGCCATG.C2_11	2.20194	0.43447	C2	3012.42	3893	1.8615	Parikh	Colon	Colonocyte	No	0	0.861237	0.861237	2.30714	0	2.12193	2.25863	0	0	0	1.40556	0	0	1.2033	0	0	0	0
ACACTGAGTCTTGATG_Colon.2_Progenitor_2	4.78501	-1.68315	Colon.2	10375	2344	13.1566	Wang	Colon	Progenitor	No	0	1.07422	0.67491	3.653	0	2.16457	3.18356	0	0	0.67491	1.76118	0	0.67491	0	0	0	0	0
ACACTGAGTGTTTGTG.B1_8	0.338759	4.22387	B1	2137.95	1565	2.67683	Parikh	Colon	Colonocyte	No	0	2.04714	1.70405	3.25653	2.42622	0	2.49173	0	0	0	2.86894	0	0	0	0	0	0	0
ACACTGAGTTCCAACA_Rectum.1_TA_3	-1.34501	-7.40853	Rectum.1	40112	5607	9.70533	Wang	Rectum	TA	No	0	0.558418	0.404534	1.17672	0	0.914614	0.404534	0	0.222585	0	2.1376	0.914614	2.1376	1.78943	0.558418	1.00982	0	0
ACACTGATCACGGTTA.B2_9	1.13692	3.63818	B2	2765.05	2175	1.72826	Parikh	Colon	Colonocyte	No	0	1.43126	1.76654	3.00258	2.34829	2.06058	0	0	0	0	0	0	0	0	0	0	0	0
ACACTGATCAGGCCCA_Colon.2_Enterocyte_2	0.0503597	3.91331	Colon.2	14401	3036	12.6936	Wang	Colon	Colonocyte	No	0	0.870788	0.870788	5.66222	2.60263	1.49783	1.98094	0	0	0.870788	2.07241	0	0	0	0	0	0	0
ACACTGATCCACGTCT_18	-2.27594	5.6318	PCA44	10209	1993	29.3173	Anderson	Colon	Colonocyte	No	0	1.59292	0	5.75703	3.64341	0	0	0	0	0	0.682858	0	0	0	0	0	0	0
ACACTGATCCCAAGTA.B1_8	0.670879	4.62081	B1	2471.69	1847	2.3065	Parikh	Colon	Colonocyte	No	0	0	1.5797	3.09078	2.68881	0	1.91557	0	0	0	2.45103	0	0	0	0	0	0	0
ACACTGATCCGAACGC.B2_9	-1.58764	-7.9971	B2	2169.49	1162	2.50669	Parikh	Colon	TA	No	0	2.11131	0	2.11131	2.11131	0	0	0	0	0	0	0	2.39337	2.11131	0	0	0	0
ACACTGATCCTGTACC.C2_11	3.09836	-4.71061	C2	2220.13	2222	2.90531	Parikh	Colon	Stem	No	0	2.13798	0	0	0	1.32932	1.90485	0	0	0	2.2147	0	1.90485	1.32932	1.32932	0	0	0
ACACTGATCGACGGAA.C1_10	-1.04098	-8.91997	C1	2032.2	1242	2.69505	Parikh	Colon	TA	No	0	0	1.94924	3.12953	0	0	1.94924	0	0	0	0	0	1.94924	0	0	0	0	0
ACACTGATCTTTACAC_Colon.2_Progenitor_2	2.18362	-3.45561	Colon.2	15230	2870	14.4649	Wang	Colon	Stem	No	0	0.504767	0	2.02366	0	2.10688	1.28824	0	0	0.504767	2.38407	0.504767	0.838631	0.838631	0	0.504767	0	0
ACAGAAACACCAGGTC_13	13.6033	1.43854	MDA29	788	375	21.066	Anderson	Colon	Tuft	No	0	0	0	0	0	0	0	0	0	0	0	0	0	0	0	0	0	2.61669
ACAGAAACACTGGCCA_12	-0.0278562	-1.31824	MDA23	1986	709	10.2216	Anderson	Colon	Colonocyte	No	0	0	0	5.23273	0	2.40428	0	0	0	0	1.79762	0	0	0	0	0	0	0
ACAGAAACAGATCACT_14	-1.13227	4.12709	MDA37	523	281	20.2677	Anderson	Colon	Colonocyte	No	0	0	0	4.35004	3.00174	0	0	0	0	0	0	0	0	0	0	0	0	0
ACAGAAACAGGCTATT_15	2.40364	2.77837	MDA41	3896	1125	46.1499	Anderson	Colon	Colonocyte	No	0	1.27165	0	2.42187	2.62711	0	0	0	0	0	0	0	0	0	0	0	0	0
ACAGAAAGTCACGACC_12	-0.854119	1.38056	MDA23	1663	572	35.3578	Anderson	Colon	Colonocyte	No	0	0	0	5.93973	1.9478	2.56698	0	0	0	0	1.9478	0	0	0	0	0	0	0
ACAGAAAGTGCTAGCC_12	-4.44337	-2.623	MDA23	16134	3658	24.2903	Anderson	Colon	Goblet	No	0	0.806305	0.806305	1.05062	0	0	0.482308	0	0	2.05642	5.8631	0.482308	0.482308	0.806305	1.05062	0	0	0
ACAGAAAGTTCATCTT_17	0.328644	4.91014	PCA38	23416	3441	29.5268	Anderson	Colon	Colonocyte	No	0	0.617408	0.355615	5.5383	3.04793	0.824691	0	0	0	0	0	0	0.355615	0	0	0	0	0
ACAGAAATCCCTCGAT_16	-1.05132	0.979494	MDA43	611	288	26.0229	Anderson	Colon	Colonocyte	No	0	0	0	5.84267	0	0	0	0	0	0	0	0	0	0	0	0	0	0
ACAGAAATCCTACAAG_14	-1.02794	-5.56022	MDA37	916	410	16.1572	Anderson	Colon	TA	No	0	0	0	3.12825	0	0	0	0	0	0	0	0	0	0	0	0	0	0
ACAGCCGAGAAACCGC.C1_10	3.81699	-5.25136	C1	2877.17	3291	1.75484	Parikh	Colon	Stem	No	0	0	0	1.39065	0	1.39065	0	0	0	0	1.39065	1.39065	0	1.72418	1.039	1.039	0	0
ACAGCCGAGAACAGGA_14	-2.34822	5.34544	MDA37	884	302	41.2896	Anderson	Colon	Colonocyte	No	0	0	0	5.07124	4.73727	0	0	0	0	0	0	0	0	0	0	0	0	0
ACAGCCGAGAAGGGTA.A1_6	0.196061	-1.9113	A1	1923.33	1083	3.39552	Parikh	Colon	Colonocyte	No	0	0	0	2.44939	0	2.15361	0	2.90432	0	0	2.90432	0	0	0	0	0	0	0
ACAGCCGAGACACGAC_Colon.2_Progenitor_2	2.7995	-5.97438	Colon.2	23840	4031	6.79111	Wang	Colon	Stem	No	0	0	0.350279	1.47149	0.609182	2.0427	3.64629	0	0	0.609182	1.47149	0.350279	0.985015	0.985015	0.609182	0.350279	0	0
ACAGCCGAGAGATGCC_12	-3.87274	4.40783	MDA23	1674	641	15.8901	Anderson	Colon	Colonocyte	No	0	0	0	6.17149	0	0	0	0	0	0	2.5609	0	0	0	0	0	0	0
ACAGCCGAGCAGATCG_Rectum.1_Stem.Cell_3	3.76741	-4.84206	Rectum.1	21273	3590	16.6643	Wang	Rectum	Stem	No	0	0.879726	0	1.20908	0	0.385316	0.66277	0	0	0	2.42849	0.385316	0.66277	2.19626	1.0579	2.02566	0	0
ACAGCCGAGCCACCTG.B2_9	-1.55733	6.002	B2	2099.58	1644	2.18585	Parikh	Colon	Colonocyte	No	0	0	1.59982	3.28901	2.7113	1.59982	1.59982	0	0	0	1.59982	0	0	0	0	0	0	0
ACAGCCGAGCCCAGCT_Rectum.1_Progenitor_3	0.617016	2.68666	Rectum.1	13250	3108	20.8226	Wang	Rectum	Colonocyte	No	0	1.391	0.920057	4.56533	2.05316	0.562308	2.23022	0	0	0	2.05316	0	0.562308	0	0	0	0	0
ACAGCCGAGCGCCTCA_Colon.2_Enterocyte_2	-0.0950214	5.48838	Colon.2	16483	3302	16.8295	Wang	Colon	Colonocyte	No	0	1.53474	0.474173	5.55387	3.51931	1.03676	0.474173	0	0	0.794517	2.3709	0	0	0	0	0	0	0
ACAGCCGAGCTAGTGG.C1_10	0.916887	4.08386	C1	2125.75	2049	3.17084	Parikh	Colon	Colonocyte	No	0	1.39686	0	3.23032	2.53805	1.39686	2.1062	0	0	0	2.43637	0	0	0	0	0	0	0
ACAGCCGAGCTGCAAG.B2_9	-1.06637	3.56786	B2	1982.22	1428	3.14965	Parikh	Colon	Colonocyte	No	0	1.73129	2.38445	3.40462	2.59226	0	0	0	0	0	1.73129	0	0	0	0	0	0	0
ACAGCCGAGGAGCGAG.C2_11	-0.274304	3.59627	C2	1936.67	1346	2.74306	Parikh	Colon	Colonocyte	No	0	0	0	3.36077	2.49938	0	2.73752	0	0	0	0	0	1.76068	0	0	0	0	0
ACAGCCGAGGATATAC_Rectum.1_Progenitor_3	2.33281	-3.57254	Rectum.1	9356	2176	8.71099	Wang	Rectum	Stem	No	0	0	0	0	0	1.43663	1.66304	0	0	0	2.62655	0	0.726985	1.66304	0	0	0	0
ACAGCCGAGGTAGCCA_Colon.2_Progenitor_2	4.02106	-3.2585	Colon.2	15777	3167	10.2935	Wang	Colon	Progenitor	No	0	0.490929	0	1.6932	0.490929	1.90278	3.02766	0	0	0.490929	1.80347	0	0.490929	1.26281	0	0	0	0
ACAGCCGAGTAGTCCT_17	1.28014	3.264	PCA38	5371	1349	49.1901	Anderson	Colon	Colonocyte	No	0	0	0	3.06714	1.05147	0	1.05147	0	0	0	1.55259	0	0	0	0	0	0	0
ACAGCCGAGTGGTAGC.B2_9	0.567155	7.55195	B2	2778	2492	1.96104	Parikh	Colon	Colonocyte	No	0	2.02388	1.61924	3.04112	2.62689	1.27153	0	0	0	0	2.15281	0	0	0	0	0	0	0
ACAGCCGAGTTGTCGT.B2_9	-2.28676	7.02113	B2	1706.19	1007	3.59815	Parikh	Colon	Colonocyte	No	0	0	0	3.48138	3.15585	0	0	0	0	0	0	0	0	0	0	0	0	0
ACAGCCGCAAGCGATG.C1_10	-0.803328	5.51917	C1	1809.03	1428	2.82268	Parikh	Colon	Colonocyte	No	0	1.70518	0	3.53868	2.79481	0	2.07322	0	0	0	2.48333	0	0	0	0	0	0	0
ACAGCCGCACGGCCAT.B1_8	-1.73595	-8.54193	B1	2227.22	1908	3.00056	Parikh	Colon	TA	No	0	0	1.553	2.55148	1.553	0	2.0938	0	0	0	1.90707	1.553	1.90707	1.553	0	1.90707	0	0
ACAGCCGCACTCGACG.C1_10	1.66292	0.296886	C1	2074.43	1510	2.90435	Parikh	Colon	Colonocyte	No	0	1.71337	0	3.16523	0	0	1.71337	0	0	0	2.50914	0	0	0	1.71337	0	0	0
ACAGCCGCACTGAAGG.B2_9	-5.28267	-2.87538	B2	2902.09	2736	1.72964	Parikh	Colon	Goblet	No	0	0	1.2044	1.5505	0	1.5505	0	0	0	2.50574	3.03188	0	1.5505	0	0	0	0	0
ACAGCCGCAGAGTTCT_17	-0.64754	7.2133	PCA38	3454	928	38.6798	Anderson	Colon	Colonocyte	No	0	0	1.35974	4.40752	3.39959	0	0	0	0	0	1.91551	0	0	0	0	0	0	0
ACAGCCGCAGCCTGTG_Rectum.1_Paneth.like_3	7.10455	3.81088	Rectum.1	18174	3841	12.5564	Wang	Rectum	Paneth-like	No	0	0.438408	1.16345	4.2214	0.438408	0	1.57932	1.45895	3.80708	0.438408	2.43838	0	0.438408	0.742163	0.438408	0	0	0
ACAGCCGCAGTGGAGT.B2_9	0.834895	3.6228	B2	2131.15	1232	2.70179	Parikh	Colon	Colonocyte	No	0	0	0	3.05337	2.33701	0	0	0	0	0	0	0	0	0	0	0	0	0
ACAGCCGCAGTTCCCT.C1_10	-0.405091	7.22374	C1	2506.09	2585	2.08581	Parikh	Colon	Colonocyte	No	0	2.16112	1.52556	3.2675	2.91106	1.16043	0	0	0	0	1.52556	0	1.16043	0	0	0	0	0
ACAGCCGGTACGAAAT_Rectum.1_Progenitor_3	3.25097	-0.85643	Rectum.1	20654	3817	16.6215	Wang	Rectum	Progenitor	No	0	0.677188	0.394854	1.98708	0	1.58378	2.80296	0.394854	0	0	2.57293	0	0.394854	1.84464	0	0	0	0
ACAGCCGGTAGAAAGG.C1_10	-1.70119	7.79191	C1	2447.15	2035	2.1264	Parikh	Colon	Colonocyte	No	0	1.76238	1.95191	3.09081	2.58631	0	0	0	0	0	1.40799	0	0	0	0	0	0	0
ACAGCCGGTAGGTCAG_12	-8.48774	-1.33164	MDA23	15918	2713	17.7346	Anderson	Colon	Goblet	No	0	0	0	2.34404	0	0	1.05941	0	0	0	5.87124	0	0.487487	0	0	0	0	0
ACAGCCGGTATCTGCA.C2_11	-2.02806	-7.93416	C2	2413.51	1993	2.55133	Parikh	Colon	TA	No	0	1.49097	0	2.02435	1.49097	1.49097	2.35767	0	0	0	0	1.49097	1.49097	0	0	0	0	0
ACAGCCGGTATGAATG_Colon.2_Progenitor_2	3.43341	-4.68357	Colon.2	24004	3797	7.63623	Wang	Colon	Stem	No	0	0.348258	0	1.36512	0	0.980725	2.13992	0	0	0.60606	2.08966	0.60606	0.60606	1.64209	0	0	0	0
ACAGCCGGTCCGAACC_Rectum.1_Goblet_3	-6.23601	-4.24426	Rectum.1	8565	1966	16.8827	Wang	Rectum	Goblet	No	0	0.773594	0	1.2045	0	0	0.773594	0	0	1.73522	5.82429	0	0	0.773594	0	0	0	0
ACAGCCGGTCTAAAGA_Colon.1_Stem.Cell_1	1.84658	-2.98513	Colon.1	6838	1694	25.4168	Wang	Colon	Stem	No	0	0.901143	0	0	0	1.36732	0	0	0	0	2.27978	1.36732	1.36732	1.36732	1.9242	1.68403	0	0
ACAGCCGGTTCTGTTT.C2_11	-0.71771	3.63394	C2	1583.87	1019	4.08228	Parikh	Colon	Colonocyte	No	0	2.05303	0	3.49712	2.05303	0	2.92759	0	0	0	0	0	0	0	0	0	0	0
ACAGCCGTCAAGCTGT_13	-2.49631	3.60914	MDA29	507	200	35.7002	Anderson	Colon	Colonocyte	No	0	0	0	5.75758	0	0	0	0	0	0	0	0	0	0	0	0	0	0
ACAGCCGTCAAGGACG_15	-1.12546	1.46352	MDA41	1550	507	42.8387	Anderson	Colon	Colonocyte	No	0	0	0	4.27622	2.63212	2.00843	0	0	0	0	0	0	2.63212	0	0	0	0	0
ACAGCCGTCAGAAATG_Colon.2_Progenitor_2	3.12554	-5.03145	Colon.2	17379	3366	7.33069	Wang	Colon	Stem	No	0	0	0	1.8211	0	2.20339	1.72335	0	0	0.454514	3.22554	1.49345	1.00292	1.49345	0.454514	0.454514	0	0
ACAGCCGTCAGTTTGG_Rectum.2_Enterocyte_4	0.17802	4.98416	Rectum.2	17314	3388	24.0095	Wang	Rectum	Colonocyte	No	0	0.455884	1.00529	5.61802	3.37761	0	1.82424	0	0.455884	0	1.91334	0	0	0	0	0	0	0
ACAGCCGTCCAGTAGT_Rectum.1_Goblet_3	-7.69306	-2.65389	Rectum.1	14005	2600	24.4556	Wang	Rectum	Goblet	No	0	0.887093	0	1.14489	0	0	0	0	0	0	6.36562	0	0	0	0.887093	0	0	0
ACAGCCGTCCGTACAA.C2_11	-1.95069	-3.61107	C2	3302.54	3593	1.51574	Parikh	Colon	EEC	No	0	0	0	0	0	0	0	0	0	1.65554	2.41045	2.13321	1.33636	0	0	1.52699	0	0
ACAGCCGTCCTCCTAG_Rectum.2_Goblet_4	-4.79721	-4.10039	Rectum.2	8667	1913	11.6419	Wang	Rectum	Goblet	No	0	0	0	0	0	0	0	0	0.767235	2.6977	6.15889	0	0.767235	0	0.767235	1.49546	0	0
ACAGCCGTCCTTCAAT_Colon.2_Stem.Cell_2	4.22082	-5.58389	Colon.2	17931	3243	6.09559	Wang	Colon	Stem	No	0	0	0.443206	1.17272	0	2.11021	0.983231	0	0.443206	0.749238	2.23702	0.983231	0.749238	0	1.46929	1.33196	0.443206	0
ACAGCCGTCGAGAATA_14	-5.1292	-2.98409	MDA37	3646	1028	39.1388	Anderson	Colon	Goblet	No	0	0	1.31982	1.31982	0	0	0	0	0	0	4.9861	0	1.31982	0	0	0	0	0
ACAGCCGTCGTACGGC.C2_11	2.31803	-6.32506	C2	2858.01	3759	2.07638	Parikh	Colon	Stem	No	0	1.27499	0	0.92493	0	1.87156	2.01773	0	0	0	2.01773	1.27499	0	0.92493	0	0	0	0
ACAGCCGTCTACTTCA_16	-0.468347	1.13104	MDA43	10825	2234	0.923788	Anderson	Colon	Colonocyte	No	0	0	0	6.10711	2.32609	2.92058	0	0	0	0	0	0	0	0	0	0	0	0
ACAGCCGTCTCCTATA.C1_10	-2.68146	4.68679	C1	1404.45	834	3.781	Parikh	Colon	Colonocyte	Yes	2.3088	2.3088	0	3.73085	3.19415	0	0	0	0	0	0	0	2.3088	0	0	0	0	0
ACAGCCGTCTGATTCT_Colon.2_Progenitor_2	4.52993	-1.85674	Colon.2	15200	2936	12.0592	Wang	Colon	Progenitor	No	0	0	0.839751	3.76365	0	1.59886	3.54248	0	0	0	1.72371	0	0	0.505549	0	0	0	0
ACAGCCGTCTGCTGTC.B1_8	0.987901	-4.30927	B1	1741.53	870	2.15201	Parikh	Colon	Stem	No	0	0	0	3.08054	0	2.28153	0	0	0	2.28153	2.28153	0	0	0	0	0	0	0
ACAGCCGTCTTGTATC.B1_8	2.81063	0.927352	B1	3033.2	2813	1.38996	Parikh	Colon	Colonocyte	No	0	1.21882	0	2.58524	0	2.17083	1.55856	0	0	0	1.9557	0	0	2.08259	0	0	0	0
ACAGCTAAGAGTGACC.B2_9	1.49476	-0.945605	B2	2965.7	2762	0.941475	Parikh	Colon	Colonocyte	No	0	1.23072	0	2.61045	0	2.09944	1.57261	0	0	0	1.23072	0	0	0	1.23072	0	0	0
ACAGCTAAGCTAACTC.C1_10	-1.96756	7.57054	C1	2145.92	1453	2.85861	Parikh	Colon	Colonocyte	No	0	0	0	3.23563	2.80897	0	0	0	0	0	1.80032	0	0	0	0	0	0	0
ACAGCTAAGCTAGTCT.C1_10	-4.62313	-3.78019	C1	1310.74	605	4.91623	Parikh	Colon	Goblet	No	0	0	0	2.94145	0	0	0	0	0	3.08149	3.92827	0	0	0	0	0	0	0
ACAGCTAAGGATATAC_Colon.2_TA_2	-2.27082	-8.27226	Colon.2	13229	3164	21.9669	Wang	Colon	TA	No	0	0	0.56299	2.51274	0	1.39219	3.13208	0	0	0	1.56435	1.56435	2.51274	1.1841	0	0	0	0
ACAGCTAAGGCTCATT.C2_11	2.29886	0.935002	C2	2600.15	3539	2.59763	Parikh	Colon	Colonocyte	No	0	0.938843	0.938843	1.76009	0.938843	1.76009	1.97187	0	0	0	0.938843	0	0.938843	1.50845	0	0	0	0
ACAGCTAAGGTGATTA_Colon.2_Progenitor_2	3.55696	-5.01588	Colon.2	19186	3193	19.3005	Wang	Colon	Stem	No	0	0	0	1.73887	0	1.41762	0.941428	0	0	1.64282	4.48372	0	0.419508	1.64282	0.419508	0	0	0
ACAGCTAAGGTGTTAA.C2_11	0.09231	-8.24043	C2	2656.34	1854	1.47528	Parikh	Colon	TA	No	0	0	0	1.92828	0	0	0	2.09569	0	0	1.92828	2.57933	2.61792	0	0	0	0	0
ACAGCTAAGTGTTTGC_Colon.2_TA_2	1.88521	-6.85122	Colon.2	20269	3312	10.9231	Wang	Colon	TA	No	0	0	0	3.14421	0	1.69383	3.18586	0	0	0.686489	1.93447	1.24324	1.24324	1.24324	0	0	0	0
ACAGCTACAAAGCGGT_Colon.2_TA_2	1.783	-7.19708	Colon.2	25149	4099	9.47155	Wang	Colon	TA	No	0	0	0	0.78522	0.334778	1.81957	2.39249	0	0	0.58515	2.14651	0.78522	1.60469	0.78522	0	0	0	0
ACAGCTACAAGCGAGT.C1_10	-0.564831	-6.79174	C1	1776.62	886	2.46825	Parikh	Colon	TA	No	0	0	0	3.04391	0	0	0	0	0	0	0	2.28065	2.28065	0	0	0	0	0
ACAGCTACACATTAGC_Rectum.1_Progenitor_3	4.03726	-1.46242	Rectum.1	29609	4767	14.5463	Wang	Rectum	Progenitor	No	0	0.699728	0	1.68465	0	1.39615	2.1711	0	0	0	2.28045	0	0.290978	1.85689	0	0	0	0
ACAGCTACACGGATAG_Rectum.1_Paneth.like_3	6.60559	1.25175	Rectum.1	16100	3064	7.95652	Wang	Rectum	Paneth-like	No	0	0.807474	0	1.24832	0	0.483116	1.97563	2.05826	2.54954	0	2.33377	1.41235	0.483116	1.05199	0	0	0	0
ACAGCTACAGATGGCA.C1_10	0.481252	-3.68426	C1	1583.67	752	2.00433	Parikh	Colon	Stem	No	0	0	0	3.21643	0	0	2.40538	0	0	0	0	0	0	0	0	0	0	0
ACAGCTACAGGCAGTA.C1_10	0.277134	-5.69186	C1	1559.55	773	4.02155	Parikh	Colon	TA	No	0	0	0	2.68515	0	0	0	0	0	0	2.39203	0	2.39203	0	0	0	0	0
ACAGCTACAGGCTGAA_Rectum.1_Goblet_3	-7.34161	-2.9053	Rectum.1	7993	1992	19.0417	Wang	Rectum	Goblet	No	0	1.25339	0	1.98176	0	0	0.811417	0	0	0.811417	6.03456	0	0	0	0	0	0.811417	0
ACAGCTACATGCTAGT_Rectum.1_TA_3	-0.120428	-7.94139	Rectum.1	26562	4396	11.7423	Wang	Rectum	TA	No	0	0.755856	0.755856	2.05112	0	1.77397	1.2907	0	0	0	2.44594	2.14354	1.94928	1.83589	0	0	0	0
ACAGCTAGTAGTACCT.C1_10	1.13919	-3.64544	C1	1671.02	805	3.05542	Parikh	Colon	Stem	No	0	0	0	3.10766	0	0	0	0	0	0	0	0	0	0	0	0	0	0
ACAGCTAGTCTAAAGA.C2_11	1.07241	4.34131	C2	2293.57	1890	2.48559	Parikh	Colon	Colonocyte	No	0	2.16033	2.03637	3.13208	2.53203	0	2.83492	0	0	0	2.16033	0	0	0	0	0	0	1.49157
ACAGCTAGTGAGGCTA_Rectum.1_Enterocyte_3	-0.718014	8.75892	Rectum.1	7522	2234	23.0391	Wang	Rectum	Colonocyte	No	1.29715	0	1.29715	3.833	3.64347	0.845625	0.845625	0	0.845625	0	3.04173	0	0	0	0	0	0	0
ACAGCTAGTGTGGCTC_Rectum.1_Enterocyte_3	-0.440813	7.51618	Rectum.1	10246	2459	24.0386	Wang	Rectum	Colonocyte	No	0	1.36812	1.08248	5.50918	3.27245	0.68107	0	0	1.08248	0	3.19556	0	0	0	0	0	0	0
ACAGCTAGTTGAGTTC_Colon.2_Enterocyte_2	-0.593238	4.82552	Colon.2	11429	2428	15.6619	Wang	Colon	Colonocyte	No	0	1.01158	0.628591	5.7333	3.23864	0.628591	2.27723	0	0.628591	0	2.86928	0	0	0	0	0	0	0
ACAGCTAGTTGTCGCG_Colon.2_TA_2	1.6743	-7.61421	Colon.2	20208	3662	8.74406	Wang	Colon	TA	No	0	0.402028	0	2.07039	0.402028	1.09173	0.910096	0.910096	0.402028	0.687987	3.1471	1.78315	1.37854	0.910096	0	0	0	0
ACAGCTAGTTTGGGCC_Rectum.2_Progenitor_4	2.59527	0.931606	Rectum.2	38599	5556	10.793	Wang	Rectum	Colonocyte	Yes	0.230377	0.830894	0.230377	1.34803	0	1.86261	2.70738	0	0	0.417491	1.77874	0	0.417491	1.5864	0.230377	0	0	0
ACAGCTATCAAGAAGT_Colon.2_Goblet_2	-5.0776	-3.18914	Colon.2	27557	4175	9.06848	Wang	Colon	Goblet	No	0	0.545672	0.736519	2.71816	0.309603	1.53231	1.36176	0	0.545672	3.20224	4.79073	0	0.309603	1.36176	0	0	0	0
ACAGCTATCACTCCTG_Rectum.1_Goblet_3	2.98916	-3.23291	Rectum.1	30457	4896	13.7538	Wang	Rectum	Stem	No	0	0.504806	0.504806	1.66171	0	1.45473	1.93297	0.283924	0.283924	0.685617	3.94281	0	0.504806	0.971407	0.504806	0	0.283924	0
ACAGCTATCACTTCAT.B1_8	-2.90987	4.75318	B1	1680.23	834	0.404822	Parikh	Colon	Colonocyte	No	0	0	2.32779	3.56198	2.86104	0	0	0	0	0	0	0	0	0	0	0	0	0
ACAGCTATCATACGGT.B1_8	1.36277	0.0247486	B1	2093.19	1541	2.91651	Parikh	Colon	Colonocyte	No	0	0	0	3.19963	1.67654	1.67654	2.02615	0	0	0	1.67654	0	0	0	0	0	0	0
ACAGCTATCCATGAAC.B1_8	-0.120595	7.54466	B1	2007.22	1354	2.27198	Parikh	Colon	Colonocyte	No	0	2.17952	1.84482	3.25696	2.91767	0	1.84482	0	0	0	2.35191	0	0	0	0	0	0	0
ACAGCTATCCTGTAGA.C2_11	0.204438	0.75611	C2	1893.35	1100	3.35747	Parikh	Colon	Colonocyte	No	0	0	0	2.9239	0	2.12022	2.67833	0	0	0	2.80732	0	0	0	0	0	2.12022	0
ACAGCTATCTACTTAC_Colon.2_Goblet_2	-4.02048	-4.12359	Colon.2	13908	2985	9.46218	Wang	Colon	Goblet	No	0	0	0.541749	1.35481	0	0	0.541749	0	0	3.66632	5.31695	0.541749	1.14963	0.541749	0	0	0	0
ACAGCTATCTCGCATC.B1_8	0.916431	-1.53516	B1	1845.51	1038	2.47848	Parikh	Colon	Colonocyte	No	0	0	0	3.19117	2.10912	2.10912	2.57643	0	0	0	2.10912	0	0	0	0	0	0	0
ACAGCTATCTGTCTAT.C1_10	0.953514	-6.48015	C1	1685.52	813	3.04485	Parikh	Colon	TA	No	0	0	0	2.67613	0	2.39735	2.39735	0	0	0	0	0	2.67613	0	0	0	0	0
ACAGGGAAGCATAGGC_18	-0.787468	7.87551	PCA44	23656	3055	38.6456	Anderson	Colon	Colonocyte	No	0	1.37601	0.352575	4.83393	4.06887	0	0	0	0	0	1.65389	0	0	0	0	0	0	0
ACAGGGAAGTATTAGG_13	13.0753	1.62735	MDA29	4597	1039	47.8791	Anderson	Colon	Tuft	No	0	0	0	1.15541	0	0	0	2.01836	0	0	1.67722	1.15541	0	0	0	1.15541	0	2.27226
ACAGGGACAAATTGCC_18	-5.4766	-1.44071	PCA44	2370	836	34.0928	Anderson	Colon	Goblet	No	0	0	0	0	0	0	0	0	0	0	5.99606	0	1.65238	0	1.65238	0	0	0
ACAGGGAGTACAGGTG_13	-2.54869	3.3244	MDA29	972	354	34.1564	Anderson	Colon	Colonocyte	No	0	0	0	6.35807	2.42375	0	0	0	0	0	0	0	0	0	0	0	0	0
ACAGGGAGTGACAGGT_14	-1.60122	7.14772	MDA37	14034	1999	47.0999	Anderson	Colon	Colonocyte	No	0	0	0	4.82247	3.10802	0	0	0	0	0	1.34813	0	0	0	0	0	0	0
ACAGGGAGTGCTCGTG_12	-5.46209	-1.53888	MDA23	7328	2223	18.75	Anderson	Colon	Goblet	No	0	0	1.31621	0.860621	0	0	0	0	0	3.3426	5.58251	0	0	0	0	0	0	0
ACAGGGAGTTACAGCT_12	-2.43684	2.83303	MDA23	696	337	24.4253	Anderson	Colon	Colonocyte	No	0	0	0	6.55823	3.78654	0	0	0	0	0	0	0	0	0	0	0	0	0
ACAGGGATCATAGAGA_14	-2.04655	4.55989	MDA37	738	319	27.7778	Anderson	Colon	Colonocyte	No	0	0	0	5.90496	3.33578	0	0	0	0	0	0	0	0	0	0	0	0	0
ACAGGGATCTGTTCAT_16	-2.52955	3.26048	MDA43	579	296	22.6252	Anderson	Colon	Colonocyte	No	0	0	0	5.84766	0	0	0	0	0	0	2.90532	0	0	0	0	0	0	0
ACATACGAGAGCCTAG_Colon.1_Progenitor_1	2.68568	-0.262877	Colon.1	23352	4026	15.4248	Wang	Colon	Progenitor	No	0	0.356435	0.356435	3.96681	0	1.74231	0	0	0	0	1.27239	0	0	0.356435	0	0	0	0
ACATACGAGCGGCTTC_Colon.2_TA_2	1.89909	-7.43368	Colon.2	31912	4673	9.12196	Wang	Colon	TA	No	0	0.27259	0	2.27974	0.27259	1.25473	2.42842	1.16113	0.662732	0.942663	3.23641	1.74054	1.56032	1.74054	0.662732	0.812461	0	0
ACATACGAGCTAGTGG_Rectum.1_Paneth.like_3	6.86552	2.39289	Rectum.1	14510	3208	11.909	Wang	Rectum	Paneth-like	No	0	0	0	1.6361	0	0.866411	1.49198	2.06582	3.91066	0	2.42813	0	0.524243	0.866411	0	0	0.524243	0
ACATACGAGTACTTGC.B2_9	-0.280778	4.47321	B2	2404.79	2234	2.16548	Parikh	Colon	Colonocyte	No	0	1.85103	1.28677	3.25504	2.70919	1.28677	1.28677	0	0	0	1.98325	0	0	0	0	0	0	0
ACATACGAGTCACGCC_Colon.2_Goblet_2	1.63562	-5.79344	Colon.2	31677	4729	8.02159	Wang	Colon	Stem	No	0	0.489422	0.66632	1.63001	0.489422	1.49796	2.25377	0	0	2.72168	4.47881	1.42476	0.66632	0.947182	0.489422	0	0	0
ACATACGAGTGCGATG_Colon.2_Goblet_2	-5.99246	-4.44857	Colon.2	5783	1448	16.2718	Wang	Colon	Goblet	No	0	0	0	2.26655	1.00401	0	1.49479	0	0	3.41433	5.87349	1.00401	0	0	1.00401	0	0	0
ACATACGAGTGGGATC_Rectum.1_Progenitor_3	3.42132	-4.39822	Rectum.1	20431	3610	11.5413	Wang	Rectum	Stem	No	0	0	0	0.398408	0	1.08445	1.59242	0	0.398408	0	2.75261	0.398408	0.398408	1.37035	0.398408	0	0	0
ACATACGAGTTAGGTA_Colon.1_Progenitor_1	3.01904	-1.35574	Colon.1	23057	3648	12.725	Wang	Colon	Progenitor	No	0	0.360264	0.360264	3.71116	0	1.75281	0.360264	0	0	0	0.624555	0.833397	0	1.15327	0	0	0	0
ACATACGCAAAGGAAG.B1_8	1.56159	-5.14084	B1	3216.78	3588	1.43534	Parikh	Colon	Stem	No	0	0	0	1.81962	0	0	0	0	0	1.5161	2.08128	1.97783	1.7437	0	0.982921	1.32273	0	0
ACATACGCAAGGACTG.B2_9	-0.882977	7.77482	B2	2438.32	2030	1.92884	Parikh	Colon	Colonocyte	No	0	0	1.43004	3.2078	2.69625	0	0	0	0	1.43004	0	0	0	0	0	0	0	0
ACATACGCACTAAGTC_Colon.1_Progenitor_1	-0.0627461	2.87443	Colon.1	20058	3736	17.5142	Wang	Colon	Colonocyte	No	0	0.404501	0.6917	4.57185	0.404501	2.73813	0	0	0.404501	0	1.70238	0	0	0	0.404501	0	0	0
ACATACGCACTTACGA.B2_9	-0.669525	8.57904	B2	2065.59	2079	3.10491	Parikh	Colon	Colonocyte	Yes	1.32883	2.0578	0	3.27041	2.93522	0	0	0	0	0	1.32883	0	0	0	1.32883	0	0	0
ACATACGCAGCCAATT.C1_10	1.82474	2.50958	C1	2296.46	1747	1.85046	Parikh	Colon	Colonocyte	No	0	1.60124	0	3.0758	1.94563	1.94563	0	0	0	2.56687	2.87702	0	0	0	0	0	0	0
ACATACGCATAGACTC_Colon.2_Progenitor_2	4.1624	-3.39952	Colon.2	18423	3403	6.42132	Wang	Colon	Progenitor	No	0	0.735056	0.735056	2.08647	0	2.60153	2.78491	0	0	0.433599	1.77244	0.433599	0	1.15411	0	0.735056	0	0
ACATACGGTAAGAGAG.B2_9	1.33992	2.85821	B2	2598.18	2035	2.36084	Parikh	Colon	Colonocyte	No	0	1.85214	1.85214	2.86579	2.34624	0	0	0	0	0	1.51666	0	0	0	0	0	0	0
ACATACGGTACAGACG_Colon.2_TA_2	2.49212	-6.29436	Colon.2	17842	3395	10.3744	Wang	Colon	Stem	No	0	0	0.751864	2.7455	0	2.11459	3.2003	0	0	0	1.7018	0.751864	1.17616	1.59398	0	0	0	0
ACATACGGTATATCCG.C2_11	4.71753	-5.76456	C2	2035.29	1934	3.00512	Parikh	Colon	Stem	No	0	0	0	0	0	0	1.99074	0	0	0	2.61648	1.78582	0	2.61648	0	0	0	0
ACATACGGTATGGTTC_Colon.2_Progenitor_2	3.8193	-0.935685	Colon.2	15360	2977	12.6432	Wang	Colon	Progenitor	No	0	0	0.501406	5.01986	0	1.92562	2.31398	0	0	0.501406	1.82589	0	1.08286	0	0	0	0	0
ACATACGGTCAAAGAT_Rectum.1_Progenitor_3	3.59848	-2.76715	Rectum.1	15004	3190	11.7502	Wang	Rectum	Progenitor	No	0	0	0	1.29909	0	1.29909	0.847146	0	0	0.510719	1.94568	0	0.510719	0.510719	0	0	0	0
ACATACGGTCGATTGT_Rectum.1_TA_3	2.30641	-5.53574	Rectum.1	22247	3861	11.6915	Wang	Rectum	Stem	No	0	0.641326	0	1.0289	0	1.42226	1.17788	0.371218	0.371218	0	2.04672	0.371218	0.853775	1.17788	0	0.371218	0	0
ACATACGGTCTGCCAG_Colon.1_Goblet_1	-4.79472	-4.95433	Colon.1	7462	1541	15.5722	Wang	Colon	Goblet	No	0	0	0	0.850204	0	0.850204	0	0	0	2.0413	5.27463	0.850204	0	0	0	0	0	0
ACATACGGTCTTGATG.A1_6	1.69475	3.66957	A1	2562.36	3029	2.57332	Parikh	Colon	Colonocyte	No	0	1.43042	1.43042	2.83738	1.77652	1.96054	2.12862	0	0	0	2.16968	0	0	0	0	0	0	0
ACATACGGTGAGCGAT_Colon.2_Progenitor_2	4.02906	-0.640573	Colon.2	12686	2755	12.1236	Wang	Colon	Progenitor	No	0	0.946448	0.581249	4.77451	0.581249	2.26913	3.1722	0	0.581249	0.581249	1.98872	0	0	0.581249	0.581249	0	0	0
ACATACGGTGCGCTTG_Rectum.1_Progenitor_3	3.32004	-0.93874	Rectum.1	15274	3329	9.72895	Wang	Rectum	Progenitor	No	0	0	0.503624	1.59498	0	2.4402	2.18115	0	0.503624	0	1.28615	0	0.503624	1.08658	0	0	0	0
ACATACGGTGTGACCC_Rectum.1_Progenitor_3	2.44253	0.373214	Rectum.1	14742	3252	18.8509	Wang	Rectum	Colonocyte	No	0	0.517802	0	2.72425	0	1.11021	2.47261	0	0.517802	0	1.62334	0	0	2.28425	0	0	0	0
ACATACGGTTGCGTTA_Rectum.2_TA_4	2.04476	-6.43483	Rectum.2	24023	3939	11.6305	Wang	Rectum	TA	No	0	0.348025	0	1.12536	0	0.810398	1.719	0	0	0	2.50465	1.25208	0.348025	2.13922	0.348025	0	0	0
ACATACGTCACCACCT.A1_6	-2.54554	6.91206	A1	2029.54	1634	2.85304	Parikh	Colon	Colonocyte	No	0	1.98079	0	3.1741	2.75996	0	0	0	0	0	2.29423	0	0	0	0	0	0	0
ACATACGTCATGTCTT_Rectum.1_Enterocyte_3	-0.227888	4.1007	Rectum.1	11139	2807	8.51064	Wang	Rectum	Colonocyte	No	0	1.52409	1.3065	5.23022	2.67181	0	0.640667	0	0	0	2.78881	0	0	0	0	0	0	0
ACATACGTCCGCAAGC_Rectum.1_Paneth.like_3	6.9802	3.17543	Rectum.1	30464	4955	17.4468	Wang	Rectum	Paneth-like	Yes	0.283867	0.504715	0.283867	2.85721	1.37481	1.77899	1.66152	1.52841	2.91222	0	2.02355	0.283867	0.504715	1.77899	0	0	0	0
ACATACGTCTGCCCTA.C1_10	-0.742747	7.37506	C1	1688.13	1225	3.7965	Parikh	Colon	Colonocyte	No	0	1.9257	0	3.43779	3.27068	0	0	0	0	0	2.45789	0	0	0	0	0	0	1.9257
ACATACGTCTGCGTAA.C1_10	0.591717	7.10606	C1	1992.79	1643	3.32396	Parikh	Colon	Colonocyte	Yes	1.60639	1.97095	0	3.24919	2.84504	0	2.45136	0	0	0	0	0	0	0	0	0	0	0
ACATACGTCTGGTGTA.C2_11	1.69066	1.54325	C2	2114.45	1932	2.87346	Parikh	Colon	Colonocyte	No	0	0	0	3.01696	1.39921	0	1.77355	0	0	0	2.28323	0	0	0	0	0	0	0
ACATACGTCTTCCTTC_Colon.2_Progenitor_2	1.41404	-7.9962	Colon.2	35223	5220	8.42347	Wang	Colon	TA	No	0	0	0	1.5456	0	1.41657	3.03847	0	0	1.7624	3.21278	1.09438	0.994522	0.883572	0.249907	0	0	0
ACATCAGAGACTTGAA_Colon.1_Progenitor_1	3.33416	-1.73944	Colon.1	32450	4697	10.6872	Wang	Colon	Progenitor	Yes	0.268626	0.654666	0.268626	1.24281	0	2.05151	0	0	0	0	1.72678	0	0.268626	1.4065	0	0	0	0
ACATCAGAGAGACTTA_Colon.2_Enterocyte_2	1.67415	-2.57942	Colon.2	6031	1564	23.0476	Wang	Colon	Stem	No	0	0	0	2.86682	0	0	0.977612	0	1.78747	0	1.78747	0	0.977612	0.977612	0	0	0	0
ACATCAGAGATCCGAG.C2_11	-1.21725	0.986353	C2	1247.34	583	5.22867	Parikh	Colon	Colonocyte	No	0	2.98952	0	3.12978	2.98952	0	2.71113	0	0	0	0	0	0	0	0	0	0	0
ACATCAGAGATGGGTC_Colon.2_Progenitor_2	4.69516	-2.34507	Colon.2	11867	2548	11.7806	Wang	Colon	Progenitor	No	0	0.611217	0.611217	1.47492	0	1.93133	2.40803	0	0.611217	0.611217	2.14991	0	0.611217	1.26074	0.611217	0	0	0
ACATCAGAGCCACGCT.A1_6	-0.657641	4.75028	A1	2270.42	2237	2.43637	Parikh	Colon	Colonocyte	No	0	1.27082	0	3.25381	2.52634	1.27082	1.27082	0	0	0	2.08485	0	0	0	0	0	0	0
ACATCAGAGCGATATA.B1_8	-5.57495	-3.3334	B1	2146.8	1398	2.84806	Parikh	Colon	Goblet	No	0	0	1.86346	0	0	0	0	0	0	2.34971	3.26162	0	0	0	0	0	0	0
ACATCAGAGGTGCTTT_Colon.2_Goblet_2	-6.71731	-4.05492	Colon.2	5692	1386	13.8791	Wang	Colon	Goblet	No	0	0	0	2.58761	0	0	0	0	0	1.01409	6.49992	0	0	0	0	0	0	0
ACATCAGAGTGGGCTA_Colon.2_Progenitor_2	1.93103	0.308826	Colon.2	17721	3254	18.8251	Wang	Colon	Progenitor	No	0	0.44744	0.44744	4.85618	0.44744	2.36021	2.36021	0	0	0	2.05048	0	0.755467	0.755467	0.44744	0	0	0
ACATCAGAGTGGTAGC_Colon.2_Progenitor_2	2.11073	-0.288492	Colon.2	8298	2136	15.7026	Wang	Colon	Progenitor	No	0	0	0	4.1908	0	2.24451	2.94846	0	0	0.790777	1.94955	0	0.790777	0.790777	0.790777	0	0	0
ACATCAGCAATCGGTT_Rectum.2_Enteriendocrine_4	-2.16373	-3.44982	Rectum.2	3458	1303	3.99075	Wang	Rectum	EEC	No	0	0	0	1.91452	0	0	0	0	0	0	2.2696	1.35888	0	0	0	0	1.35888	0
ACATCAGCACGGTTTA.B1_8	-7.54919	-2.23882	B1	1728.24	955	3.50501	Parikh	Colon	Goblet	No	0	0	0	2.90827	0	0	0	0	0	2.85231	3.59427	0	0	0	0	0	0	0
ACATCAGCACGTCTCT.B1_8	1.65268	2.11937	B1	2152.57	1367	2.94504	Parikh	Colon	Colonocyte	No	0	2.38906	0	3.01653	2.22864	2.22864	1.91523	0	0	0	2.67507	0	0	0	0	0	0	0
ACATCAGCAGTGAGTG_Rectum.2_TA_4	-1.22404	-7.74951	Rectum.2	29384	4320	9.60046	Wang	Rectum	TA	No	0	0.519176	0	1.21854	0	1.31441	1.31441	0.993847	0	0	1.86333	2.17786	2.83293	1.31441	0.993847	0	0	0
ACATCAGCAGTGGGAT_Colon.2_TA_2	4.1486	-1.08963	Colon.2	12890	2826	9.72847	Wang	Colon	Progenitor	No	0	0.936717	0	3.68361	0	2.47327	3.53687	0	0.574248	0	1.58494	0	0	0	0	0	0	0
ACATCAGCATTACGAC_Rectum.1_TA_3	-2.35445	-8.23335	Rectum.1	35199	5512	11.8924	Wang	Rectum	TA	Yes	0.449927	0.250057	0.250057	0.616426	0.250057	1.18564	0.75912	0.250057	0.250057	0	2.2831	1.98103	3.02543	1.713	0.616426	0.250057	0	0
ACATCAGCATTGTGCA.A1_6	-5.61083	-3.63799	A1	1988.28	1249	2.72931	Parikh	Colon	Goblet	No	0	0	1.92955	2.25389	0	0	1.92955	0	0	2.52785	3.4466	0	1.92955	0	0	0	0	0
ACATCAGCATTTGCTT.B1_8	-7.17628	-2.31927	B1	1707.21	1164	3.72744	Parikh	Colon	Goblet	No	0	2.0014	2.34031	2.34031	0	0	0	0	0	2.86478	3.575	2.0014	0	0	0	0	0	0
ACATCAGGTAACGCGA.C1_10	-0.530821	-9.39078	C1	1846.44	1053	1.86715	Parikh	Colon	TA	No	0	0	0	3.06562	0	0	0	0	0	0	2.0835	2.0835	0	0	0	0	0	0
ACATCAGGTACCTACA_Rectum.2_Paneth.like_4	6.94708	5.97748	Rectum.2	4498	1193	14.562	Wang	Rectum	Paneth-like	No	0	1.17038	0	5.53909	1.69496	0	0	1.69496	3.04495	0	2.663	0	0	0	0	0	0	0
ACATCAGGTCAGATAA.B2_9	-1.93053	5.23825	B2	1625.67	1116	3.96904	Parikh	Colon	Colonocyte	No	0	0	1.96345	3.57768	2.69924	0	1.96345	0	0	0	2.31561	0	2.31561	0	0	0	0	0
ACATCAGGTCATCCCT_Colon.1_Progenitor_1	1.40091	-1.2825	Colon.1	20555	3461	26.1202	Wang	Colon	Progenitor	No	0	0.396424	0	3.17243	0.899958	2.17293	0	0	0	0	1.68241	0	0	0	0	0	0	0
ACATCAGGTCCGTCAG.A2_7	0.821477	0.166044	A2	1975.24	1187	3.09819	Parikh	Colon	Colonocyte	No	0	0	0	2.84779	0	0	0	0	0	0	2.59476	0	0	0	0	0	0	0
ACATCAGGTCGCATCG.C1_10	0.458015	4.49926	C1	2125.4	1567	2.66154	Parikh	Colon	Colonocyte	No	0	1.71271	2.05563	3.30379	2.74567	0	1.71271	0	0	0	2.05563	0	0	0	0	0	0	0
ACATCAGGTCGGCACT_Colon.1_Goblet_1	-5.56767	-4.72997	Colon.1	12329	2187	25.7928	Wang	Colon	Goblet	No	0	0	0	0.96401	0	0	0.593932	0	0	1.23352	5.38249	0	0	0.593932	0	0	0	0
ACATCAGGTGCTCTTC.C1_10	-0.0722805	5.91177	C1	2032.91	1339	2.84017	Parikh	Colon	Colonocyte	No	0	2.20889	1.88127	3.38115	3.00414	0	0	0	0	0	0	0	0	0	0	0	0	0
ACATCAGGTGTTAAGA.C2_11	0.955688	-7.66623	C2	2279.85	2606	2.9472	Parikh	Colon	TA	No	0	0	0	1.1926	0	0	1.1926	0	0	0	2.49692	2.37574	2.22044	2.2672	0	1.56755	0	0
ACATCAGTCAGCTCGG.B2_9	2.00373	-6.66468	B2	2921.79	3324	1.66195	Parikh	Colon	Stem	No	0	1.01924	0	1.56818	0	1.99676	2.14832	0	0	1.01924	1.01924	1.01924	0	1.80208	1.01924	0	0	0
ACATCAGTCAGCTCTC.C1_10	-1.9249	5.7861	C1	1609.54	1114	3.65189	Parikh	Colon	Colonocyte	No	0	0	0	3.54791	2.7176	0	1.98537	0	0	0	0	0	0	0	0	0	0	0
ACATCAGTCAGGTAAA.B1_8	-1.57754	4.64492	B1	1486.42	1037	3.91478	Parikh	Colon	Colonocyte	No	2.07742	0	0	3.6185	2.80762	0	0	0	0	0	2.87273	2.07742	0	0	0	0	0	0
ACATCAGTCCACGAAT_Colon.2_Progenitor_2	4.68532	-1.97649	Colon.2	18592	3483	8.31003	Wang	Colon	Progenitor	No	0.430396	0	0	3.24812	0	2.46448	2.0088	0	0.430396	0.430396	1.30544	0	0.960728	0.730314	0	0	0	0
ACATCAGTCCGCGGTA.A2_7	2.37005	-4.09464	A2	1854.3	1247	3.08274	Parikh	Colon	Stem	No	0	0	0	0	0	0	0	0	0	1.89155	2.83275	0	1.89155	2.23253	0	0	0	0
ACATCAGTCCGGCACA_Rectum.2_Goblet_4	-5.05293	-4.00048	Rectum.2	12550	2844	7.60159	Wang	Rectum	Goblet	No	0	0	0	1.22096	0	0	0.953057	0	0	1.88368	4.72343	0	0.586014	0	0	0	0	0
ACATCAGTCGCAAACT_Colon.1_Progenitor_1	1.13429	0.300937	Colon.1	19669	3317	18.4605	Wang	Colon	Colonocyte	No	0	0.701526	0.411059	4.07685	0	1.26471	2.54109	0	0.701526	0	1.39884	0	0.411059	0	0	0	0	0
ACATCAGTCGGAAACG_Colon.2_Progenitor_2	4.66297	-2.25977	Colon.2	14395	2966	12.4696	Wang	Colon	Progenitor	No	0	0.527497	0	3.14544	0	2.30567	3.20353	0	0	0	1.88061	0.527497	0	1.32939	0	0	0	0
ACATCAGTCGGCTTGG.B2_9	0.262604	4.99087	B2	2075.07	1192	3.03454	Parikh	Colon	Colonocyte	No	0	2.66742	0	3.26481	2.59536	0	2.49618	0	0	0	0	0	0	0	0	0	2.04301	0
ACATCAGTCGTGGGAA.B2_9	0.317086	2.28585	B2	2048.88	1212	3.14602	Parikh	Colon	Colonocyte	No	0	2.0518	0	2.9965	2.60552	0	0	0	0	0	2.60552	0	2.0518	0	0	0	0	0
ACATCCCAGATAGTGT_15	0.756864	3.01105	MDA41	1811	617	41.6345	Anderson	Colon	Colonocyte	No	0	0	0	2.48854	2.48854	0	0	0	0	1.87515	1.87515	0	0	0	0	0	0	0
ACATCCCAGGTGGGTT_14	-8.76977	-0.899404	MDA37	19945	3252	20.9977	Anderson	Colon	Colonocyte	No	0	0	0	5.55764	1.50622	0	0.694525	0	0	0	4.39098	0	0.694525	0	0	0	0	0
ACATCCCCAACGACTT_13	-0.65105	-6.1279	MDA29	1345	586	12.2677	Anderson	Colon	TA	No	0	0	0	0	0	0	0	2.13238	0	0	0	2.13238	3.14866	0	0	0	0	0
ACATCCCCAGCGTGAA_16	-1.3852	1.57027	MDA43	828	376	21.0145	Anderson	Colon	Colonocyte	No	0	0	0	6.29983	2.57088	0	0	0	0	0	0	0	0	0	0	0	0	0
ACATCCCCATCTAGAC_13	-2.53675	2.90025	MDA29	567	278	23.8095	Anderson	Colon	Colonocyte	No	0	0	0	5.51308	0	0	0	0	0	0	3.59108	0	0	0	0	0	0	0
ACATCCCGTCCAAATC_13	-3.28246	2.8882	MDA29	2141	904	5.41803	Anderson	Colon	Colonocyte	No	0	0	0	6.62405	2.33616	0	0	0	0	0	0	1.73532	0	0	0	0	0	0
ACATCCCTCACACCGG_13	-0.0597692	-5.24014	MDA29	1150	436	27.3043	Anderson	Colon	TA	No	0	0	0	0	0	0	0	0	0	0	0	2.27168	2.91188	0	0	0	0	0
ACATCGAAGCATTTGC_16	-3.93002	4.71193	MDA43	4040	1552	5.86634	Anderson	Colon	Colonocyte	No	0	0	1.24567	5.73788	2.59348	0	0	0	0	0	2.13129	0	0	0	0	0	0	0
ACATCGAAGCCACTCG_14	0.293184	-0.936356	MDA37	1705	595	9.56012	Anderson	Colon	Colonocyte	No	0	0	0	0	0	0	0	0	0	0	0	0	0	1.92645	0	0	0	0
ACATCGAAGCGAATGC_13	-0.207434	-4.86184	MDA29	734	338	13.8965	Anderson	Colon	TA	No	0	0	0	0	0	0	0	0	0	0	0	2.68266	0	0	0	0	0	0
ACATCGAAGCGTGAGT_15	0.613196	4.66443	MDA41	9333	1887	47.0695	Anderson	Colon	Colonocyte	No	0	0.728257	0	4.47493	1.66504	1.14516	0	0	0	1.43851	2.46084	0	1.14516	0	0	0	0	0.728257
ACATCGAAGGTCGTAG_14	-0.559771	-4.2805	MDA37	629	290	36.248	Anderson	Colon	TA	No	0	0	0	0	0	0	0	0	0	0	2.82721	0	2.82721	0	0	0	0	0
ACATCGACAAGGACAC_15	6.33952	5.04486	MDA41	9441	1965	21.6502	Anderson	Colon	Paneth-like	No	0	0.722322	0	4.78442	0	0	1.13733	1.42974	3.45686	0	1.83992	0	0	0	0	0	0	0
ACATCGACACCATAAC_13	-0.496982	-4.62612	MDA29	836	294	48.6842	Anderson	Colon	TA	No	0	0	0	0	0	0	0	0	0	0	0	2.562	3.21581	0	0	0	0	0
ACATCGAGTCCAGCCA_12	-2.80243	3.97698	MDA23	978	368	39.6728	Anderson	Colon	Colonocyte	No	0	0	0	6.80328	0	0	0	0	0	0	2.41814	0	0	0	0	0	0	0
ACATCGATCGCCCAGA_14	-2.63289	2.70503	MDA37	948	437	25.211	Anderson	Colon	Colonocyte	No	0	0	0	5.3054	3.48571	0	0	0	0	0	3.09544	0	0	0	0	0	0	0
ACATCGATCTTCACGC_13	-1.18525	7.68323	MDA29	12872	2424	29.4127	Anderson	Colon	Colonocyte	No	0	0.574859	0	5.33211	3.74182	0	0	0	0	0	0.937567	0	0	0	0	0	0	0
ACATGCACAGCTGTCG_17	-1.75616	2.72637	PCA38	593	253	38.4486	Anderson	Colon	Colonocyte	No	0	0	0	4.77949	4.22616	0	0	0	0	0	2.88275	0	0	0	0	0	0	0
ACATGCACATCGATAC_16	-1.6443	0.978586	MDA43	548	207	41.2409	Anderson	Colon	Colonocyte	No	0	0	0	5.21212	0	0	0	0	0	0	0	0	0	0	0	0	0	0
ACATGCACATGACAGG_18	13.4134	2.42893	PCA44	3155	1157	23.2647	Anderson	Colon	Tuft	No	0	0	0	1.42781	0	0	0	1.99322	2.61581	0	3.14359	1.42781	0	0	0	0	0	1.42781
ACATGCAGTCAGGAGT_14	-7.91401	-2.09334	MDA37	10079	1967	31.1539	Anderson	Colon	Goblet	No	0	0	0	1.60315	0	0	0	0	0	2.07256	5.6926	0	0	0	0	0	0	0
ACATGCAGTCGCGTTG_13	-0.268942	-6.5542	MDA29	2451	988	6.40555	Anderson	Colon	TA	No	0	0	0	1.6253	0	0	0	0	0	0	0	3.23789	3.06338	0	0	0	0	0
ACATGCAGTGTGTCGC_13	-3.9142	3.06643	MDA29	2309	991	10.4807	Anderson	Colon	Colonocyte	No	0	0	0	5.75939	2.63853	1.67352	0	1.67352	0	0	0	0	0	0	0	0	0	0
ACATGCAGTTAAGGGC_14	-4.16523	3.80114	MDA37	6418	1492	9.73824	Anderson	Colon	Colonocyte	No	0	0	0.939272	5.6176	2.17368	0.939272	0	0	0	0	0.939272	0	0	0	0	0	0	0
ACATGCAGTTCTCGTC_13	7.98932	6.62271	MDA29	3904	1204	38.3965	Anderson	Colon	Paneth-like	No	0	1.27017	0	2.6252	0	0	0	2.6252	2.94077	0	0	0	0	0	0	0	0	0
ACATGCATCACACCGG_17	-1.16712	8.19066	PCA38	32487	4284	24.0158	Anderson	Colon	Colonocyte	Yes	0.268358	0.931801	0.268358	3.53351	4.77043	0	0	0	0	0	0	0	0.268358	0	0	0	0	0
ACATGCATCGAAGCAG_13	-0.758326	0.13291	MDA29	898	371	31.069	Anderson	Colon	Colonocyte	No	0	0	0	5.12419	0	0	0	0	0	0	0	0	0	0	0	0	0	0
ACATGCATCTAGGAAA_12	-5.86233	-1.73651	MDA23	4041	1282	15.1448	Anderson	Colon	Goblet	No	0	1.24549	1.24549	1.78327	0	0	0	0	0	3.03481	5.69695	0	0	0	0	0	0	0
ACATGGTAGACTCGGA.C1_10	-0.667177	-9.13548	C1	1967.8	1081	2.7839	Parikh	Colon	TA	No	0	0	0	2.80105	0	2.13344	2.13344	0	0	2.13344	2.74623	0	0	0	0	0	0	0
ACATGGTAGATCACGG.B2_9	-0.652132	8.63235	B2	1916.19	1405	3.2547	Parikh	Colon	Colonocyte	No	0	1.83128	0	3.29886	2.96446	0	0	0	2.17517	0	2.61683	1.83128	0	1.83128	0	0	0	0
ACATGGTAGATGTTAG.A2_7	1.20674	-2.31025	A2	1737.56	868	3.35107	Parikh	Colon	Stem	No	0	0	2.33719	2.62066	0	2.33719	0	0	0	0	2.62066	0	0	2.33719	0	0	0	0
ACATGGTAGCAATCTC_Colon.2_Progenitor_2	2.28583	-6.60748	Colon.2	35828	5022	9.24417	Wang	Colon	TA	No	0	0.443546	0.443546	1.69851	0	1.74831	1.9259	0	0	0.443546	1.96578	0.749738	1.33266	0.983825	0.246166	0	0	0
ACATGGTAGCCAGTTT_Rectum.2_Enterocyte_4	-1.78161	2.6645	Rectum.2	5921	1363	29.4376	Wang	Rectum	Colonocyte	No	0	0.989134	0	5.50489	2.67492	0	2.40995	0	0	0.989134	2.55119	0	0	0	0	0	0	0
ACATGGTAGGGTTCCC.C2_11	7.15863	5.0053	C2	2374.93	2388	2.44696	Parikh	Colon	Paneth-like	Yes	1.21642	1.79061	0	3.09585	0	0	0	2.10582	2.97933	0	2.37347	0	1.21642	0	0	0	0	0
ACATGGTAGTTCCACA.C1_10	1.76474	2.72715	C1	2274.15	1771	2.83626	Parikh	Colon	Colonocyte	No	0	0	0	3.01774	2.17015	1.65323	1.99305	0	0	1.65323	2.43483	0	0	0	0	0	0	0
ACATGGTAGTTCGATC_Rectum.1_Progenitor_3	3.0011	-0.845278	Rectum.1	15781	3280	14.7773	Wang	Rectum	Progenitor	No	0	0	0	1.26263	0	1.90256	1.90256	0	0	0	1.80326	0	0.490831	1.80326	0	0	0	0
ACATGGTCAAGGTTCT_Rectum.1_Goblet_3	2.1557	-5.23407	Rectum.1	23464	3914	11.2513	Wang	Rectum	Stem	No	0	0	0	1.26895	0	0.823541	0.823541	0.355003	0	2.76735	5.11415	0.616466	0.616466	0.616466	0.355003	0.355003	0	0
ACATGGTCACCAACCG_Colon.2_Progenitor_2	4.37216	-2.81305	Colon.2	21398	3688	14.4499	Wang	Colon	Progenitor	No	0	1.05408	0	1.73578	0.876302	2.33666	2.79862	0	0	0	1.64981	0	0	1.55576	0	0	0	0
ACATGGTCACGAAACG_Rectum.1_Enterocyte_3	-0.399849	8.12021	Rectum.1	7471	2440	16.2227	Wang	Rectum	Colonocyte	No	0	1.84909	1.3021	4.50734	3.94861	0	0	0	0.849514	0	2.66619	0	0	0	0	0	0	0
ACATGGTCAGGACGTA.B2_9	1.62612	-1.19577	B2	2958	2956	1.64595	Parikh	Colon	Colonocyte	No	0	1.4887	1.14215	2.74923	0	1.97553	1.80809	0	0	0	1.14215	1.4887	0	1.68024	0	0	0	0
ACATGGTCAGGTCGTC_Colon.1_Progenitor_1	2.09779	-2.99897	Colon.1	16980	2731	17.8622	Wang	Colon	Stem	No	0	0	0.778341	0.46306	0	1.51151	0	0	0	0	2.54777	0	0.46306	1.01769	0.46306	0	0	0
ACATGGTCATGGATGG_Rectum.1_Goblet_3	-5.54592	-4.57444	Rectum.1	8020	1819	10.9601	Wang	Rectum	Goblet	No	0	0	0	0.809544	0	0	0.809544	0	0	2.68892	5.97576	0	0	0	0	0	0	0
ACATGGTCATTAGCCA_Colon.1_Progenitor_1	2.93016	-5.04383	Colon.1	26774	4184	8.27295	Wang	Colon	Stem	Yes	0.31736	0.751647	0.31736	0.557896	0	2.22104	0.557896	0	0	0	1.55497	0.557896	0	1.70146	0.31736	0.31736	0	0
ACATGGTGTACCAGTT.B2_9	-2.62566	5.88101	B2	1692.61	1031	3.41937	Parikh	Colon	Colonocyte	No	0	2.43334	0	3.49431	3.08879	0	0	0	0	0	2.43334	0	0	0	0	0	0	0
ACATGGTGTACTTCTT.A2_7	-6.13498	-2.73951	A2	1862.25	1157	2.52347	Parikh	Colon	Goblet	No	0	0	0	1.98567	0	0	0	0	0	3.27914	3.51088	0	0	0	0	0	0	0
ACATGGTGTAGAGCTG_Colon.2_Goblet_2	-5.75174	-4.62336	Colon.2	5427	1371	13.6724	Wang	Colon	Goblet	No	0	0	0	2.63178	0	0	1.54443	0	0	4.33792	5.88185	0	1.04473	0	1.04473	0	0	0
ACATGGTGTAGCTGCC.C2_11	-2.32301	-3.21656	C2	2607.48	1762	1.83448	Parikh	Colon	EEC	No	0	0	0	1.66934	0	0	0	0	0	0	2.25688	0	0	0	0	0	3.03126	0
ACATGGTGTAGCTTGT.A2_7	7.19213	4.89736	A2	2961.42	3882	1.66851	Parikh	Colon	Paneth-like	No	0	1.33264	0.790347	2.96158	0	0	0.790347	1.99563	2.4126	0	2.62698	0	0.790347	0	0	0	0	0
ACATGGTGTCCCTACT_Rectum.1_Progenitor_3	3.7659	-1.42759	Rectum.1	16603	3386	16.1597	Wang	Rectum	Progenitor	No	0	0	1.22648	1.03208	0	1.76103	1.65175	0	0	0	2.24413	0	0	1.85953	0	0	0	0
ACATGGTGTGACGGTA.B1_8	-0.823207	7.95248	B1	2213.88	1827	2.20685	Parikh	Colon	Colonocyte	No	0	1.48863	0	3.16833	2.91514	0	1.48863	0	0	1.48863	2.90309	0	0	0	0	0	0	0
ACATGGTGTGAGTATA.B2_9	-5.68252	-4.19448	B2	1685.85	796	3.21155	Parikh	Colon	Goblet	No	0	0	0	0	0	0	0	0	2.4212	2.92508	3.63745	0	0	0	0	0	0	0
ACATGGTGTGTGGCTC.B2_9	-0.214446	-8.13496	B2	3116.07	3312	1.75897	Parikh	Colon	TA	No	0	1.43099	1.08884	1.84301	0	1.84301	2.24119	0	0	1.08884	1.62147	1.08884	1.97622	1.08884	1.43099	1.08884	0	0
ACATGGTGTTCGGGCT.C1_10	0.84481	2.15092	C1	1714.04	1058	3.83891	Parikh	Colon	Colonocyte	No	0	2.12122	2.12122	3.35962	2.12122	0	0	0	0	0	2.60458	0	0	0	0	0	0	0
ACATGGTGTTGCGTTA.C2_11	0.434921	5.68361	C2	2376.05	2085	2.49746	Parikh	Colon	Colonocyte	No	0	2.09067	1.77313	3.21699	2.69138	0	1.77313	0	0	0	2.31223	0	0	0	0	1.41535	0	0
ACATGGTTCAACACTG.A2_7	2.35884	-3.42293	A2	1820.76	1047	3.21203	Parikh	Colon	Stem	No	0	0	0	0	0	0	0	0	0	0	2.14784	0	2.45385	0	0	0	0	0
ACATGGTTCAATACCG.C1_10	1.06517	-6.79413	C1	1786.43	1163	3.09794	Parikh	Colon	TA	No	0	0	0	2.28163	0	0	0	0	0	0	2.56943	0	2.45619	0	0	0	0	0
ACATGGTTCAGCGATT.B2_9	0.35417	-0.313837	B2	1544.92	860	4.22894	Parikh	Colon	Colonocyte	No	0	0	0	3.44655	2.30186	0	0	0	2.30186	0	0	0	0	0	0	0	0	0
ACATGGTTCAGTTTGG.C1_10	0.394287	-0.895497	C1	1615.95	774	2.89034	Parikh	Colon	Colonocyte	No	0	0	0	3.35741	2.43227	2.43227	2.43227	0	0	0	0	0	0	0	0	0	0	0
ACATGGTTCATCTGCC_Rectum.1_Progenitor_3	1.39146	1.75389	Rectum.1	14688	3262	18.1577	Wang	Rectum	Colonocyte	No	0	0.859363	0.859363	3.29106	1.62629	1.48254	0.859363	0	0.519286	0	1.96395	0	0	1.31461	0	0	0	0
ACATGGTTCCCAACGG.C2_11	0.0221406	-1.12035	C2	1459.54	678	4.28554	Parikh	Colon	Colonocyte	No	0	0	0	3.33855	0	0	0	0	0	0	3.13245	0	0	0	0	0	0	0
ACATGGTTCCGTACAA.C1_10	0.139405	6.25319	C1	2243.55	2064	2.60727	Parikh	Colon	Colonocyte	No	0	1.94506	0	3.28882	2.86346	0	1.74619	0	0	0	2.17251	0	0	0	0	0	0	0
ACATGGTTCCTAAGTG.C2_11	-2.07813	-8.32695	C2	2412.9	1450	1.85316	Parikh	Colon	TA	No	0	1.8803	1.8803	2.33349	0	0	2.18007	0	0	0	1.8803	0	2.50569	0	1.8803	0	0	0
ACATGGTTCGCACTCT_Colon.2_Goblet_2	-6.61864	-3.37455	Colon.2	9135	2182	15.1396	Wang	Colon	Goblet	No	0	0	0	1.68246	0	0.739406	0.739406	0	0	4.79017	6.21278	0	0	0	0	0	0	0
ACATGGTTCTTTACAC.C2_11	-0.364945	-9.54473	C2	1795.79	852	2.80883	Parikh	Colon	TA	No	0	0	0	2.66009	0	2.39122	2.66009	0	0	0	2.7962	0	2.39122	0	0	0	0	0
ACATTTCAGAGCAGCT_17	-0.326375	4.18219	PCA38	1529	699	12.361	Anderson	Colon	Colonocyte	No	0	0	0	5.68803	3.69489	0	0	0	0	0	2.02025	0	0	0	0	0	0	0
ACATTTCAGCATAGGC_13	8.0216	6.6811	MDA29	3971	1049	38.1768	Anderson	Colon	Paneth-like	No	0	1.25797	0	1.25797	0	0	0	1.79783	2.60943	0	1.79783	0	0	0	0	0	0	0
ACATTTCAGGGTTTCT_15	2.01326	3.26592	MDA41	19846	3508	42.4569	Anderson	Colon	Colonocyte	No	0	0	0	4.65205	2.14689	1.10377	0	0	0	0.69702	1.10377	0	0	0	0	0	0	0
ACATTTCAGGGTTTCT_16	-4.22691	4.23554	MDA43	3064	1202	8.68146	Anderson	Colon	Colonocyte	No	0	0	0	6.25995	1.45014	0	0	0	0	0	0	0	0	0	0	0	0	0
ACATTTCAGTAAGACT_17	0.452475	-2.49987	PCA38	13100	1999	46.855	Anderson	Colon	Stem	No	0	0	0.56722	0.56722	0	0	0	0	0	0	0.926921	0.926921	0	2.06309	0.926921	0.926921	0	0
ACATTTCAGTTCCTGA_18	-2.52425	5.96572	PCA44	1093	453	12.9003	Anderson	Colon	Colonocyte	No	0	2.31739	0	4.78698	4.70763	0	0	0	0	0	0	0	0	0	0	0	0	0
ACATTTCCAAGATGGC_13	-0.592682	-5.07078	MDA29	1045	384	31.3876	Anderson	Colon	TA	No	0	0	0	0	0	0	0	0	0	0	0	0	3.39142	0	0	0	0	0
ACATTTCCACAAAGCG_12	-4.99744	-2.20483	MDA23	8385	1930	40.5605	Anderson	Colon	Goblet	No	0	0	0	1.75275	0	0	0	0	0	2.8036	4.92834	0	0.785091	0	1.52122	0	0	0
ACATTTCCAGTCGCAC_16	-3.9183	5.0168	MDA43	11053	2124	2.87705	Anderson	Colon	Colonocyte	No	0	0	0	6.57205	2.79609	0	0	0	0	0	0	0	0	0	0	0	0	0
ACATTTCCATAGACTC_13	7.67119	6.77848	MDA29	3042	942	37.5082	Anderson	Colon	Paneth-like	No	0	0	0	2.64966	0	0	0	1.45566	1.45566	0	0	0	0	0	0	0	0	0
ACATTTCCATGCCGAC_13	-0.465622	-5.10695	MDA29	593	341	9.27487	Anderson	Colon	TA	No	0	0	0	3.54751	0	0	0	0	0	0	0	0	2.88275	0	0	0	0	0
ACATTTCGTGAATATG_15	-0.957679	5.30826	MDA41	13282	2388	37.6826	Anderson	Colon	Colonocyte	No	0	1.18133	0	5.67027	3.28086	1.56119	0	0	0	0	0	0	0.918607	0	0	0	0	0
ACATTTCGTGGTAACG_12	-3.68293	4.54263	MDA23	895	451	9.60894	Anderson	Colon	Colonocyte	No	0	0	0	5.97142	3.15044	0	0	0	0	0	3.15044	0	0	0	0	0	0	0
ACATTTCTCTCGCAGG_12	-4.06124	3.24047	MDA23	2575	997	9.12621	Anderson	Colon	Colonocyte	No	0	0	0	6.53434	1.58586	0	1.58586	0	0	0	2.17099	0	0	0	0	0	0	0
ACATTTCTCTGTGCTC_12	-3.25276	4.60364	MDA23	1426	445	39.1304	Anderson	Colon	Colonocyte	No	0	0	0	5.61492	0	0	0	0	0	0	0	0	0	0	0	0	0	0
ACCAAACAGAACTGAT_12	-9.08894	-0.170924	MDA23	11387	2004	27.4348	Anderson	Colon	Goblet	No	0	0.630311	0	2.44567	0	0	1.01392	0	0	1.50691	5.14382	0	0	0	0	0	0	0
ACCAAACAGGCATGCA_18	-6.80536	-2.14556	PCA44	2852	731	42.777	Anderson	Colon	Goblet	No	0	0	0	0	1.50548	0	0	0	0	0	5.70057	0	0	0	0	0	0	0
ACCAAACAGGGTAATT_13	-8.18929	0.6687	MDA29	2100	679	43.1429	Anderson	Colon	Goblet	No	0	0	0	1.75127	0	0	0	0	0	0	1.75127	0	0	0	0	0	0	0
ACCAAACCACATAGCT_12	-1.61003	2.15663	MDA23	694	341	31.7003	Anderson	Colon	Colonocyte	No	0	0	0	6.16648	2.73497	0	0	0	0	0	2.73497	0	0	0	0	0	0	0
ACCAAACGTGAATTGA_17	0.480232	7.49164	PCA38	4902	1395	30.559	Anderson	Colon	Colonocyte	No	0	1.6253	0	4.38899	3.95124	0	0	0	0	0	0	0	0	0	0	0	0	0
ACCAAACGTTCCATTT_15	0.665784	8.39006	MDA41	3287	991	41.9531	Anderson	Colon	Colonocyte	No	0	0	0	1.95792	2.57788	1.39681	0	0	0	0	0	0	0	0	0	0	0	0
ACCAAACGTTGGAGAC_17	-9.127	-0.328061	PCA38	10071	1665	23.8109	Anderson	Colon	Goblet	No	0	1.60378	0	2.63249	0.689616	0	0	0	0	0.689616	5.83938	0	0	0	0	0	0	0
ACCAAACTCCACGTCT_13	-3.36673	3.97855	MDA29	1142	415	42.9072	Anderson	Colon	Colonocyte	No	0	0	0	5.6391	0	0	0	0	0	0	0	0	0	0	0	0	0	0
ACCAAACTCGAGAGCA_17	-6.95242	-2.09193	PCA38	4515	1263	21.0631	Anderson	Colon	Goblet	No	0	0	0	1.69188	0	0	0	0	0	0	5.74714	0	0	0	0	0	0	0
ACCAAACTCTTCGGTC_14	6.99435	4.81934	MDA37	7960	1591	38.7688	Anderson	Colon	Paneth-like	No	0	0.813718	0.813718	4.51582	0	0	0	0.813718	3.39767	0	4.0077	0	0.813718	0	0	0	0	0
ACCAACACAACAAGAT_12	-2.71345	3.49297	MDA23	1640	688	14.1463	Anderson	Colon	Colonocyte	No	0	0	0	6.52785	2.95973	1.95975	0	0	0	0	0	0	0	0	0	0	0	0
ACCAACACAACGACTT_17	-1.02992	7.9699	PCA38	44742	4391	36.2031	Anderson	Colon	Colonocyte	No	0	1.02533	0.638699	4.88598	4.07942	0	0	0	0	0	0.638699	0	0.369497	0	0	0	0	0
ACCAACACACGTAGTT_13	-0.291952	-0.881983	MDA29	654	310	12.5382	Anderson	Colon	Colonocyte	No	0	0	0	0	0	0	0	0	0	0	0	0	0	0	0	0	0	0
ACCAACAGTATGCTTG_12	-2.96262	2.62882	MDA23	2311	934	11.9429	Anderson	Colon	Colonocyte	No	0	0	0	6.68651	3.11953	0	0	0	0	0	1.67281	0	0	0	0	0	0	0
ACCAACATCCTCTCTT_15	6.26365	5.27399	MDA41	7534	2200	16.2596	Anderson	Colon	Paneth-like	No	0	1.60582	0	2.82896	0	0	0.844716	0	0	0	0.844716	0	0.844716	0	0	0	0	0
ACCAACATCTATCGTT_15	0.381262	4.06841	MDA41	8252	1868	42.1837	Anderson	Colon	Colonocyte	No	0	0.793819	0.793819	5.05059	1.53374	0.793819	0.793819	0	0	0.793819	0	0	0	0	0	0	0	0
ACCAACATCTCATTAC_17	-8.83782	-1.28903	PCA38	35719	4162	19.3342	Anderson	Colon	Goblet	No	0	1.47237	0	2.26994	0.246831	0	0.444638	0	0	0	5.8757	0	0.246831	0	0	0	0	0
ACCAACATCTGCGGCA_12	-2.13411	6.5335	MDA23	1789	495	46.3946	Anderson	Colon	Colonocyte	No	0	1.88551	0	4.50464	4.77393	0	0	0	0	0	2.87746	0	0	0	0	0	0	0
ACCACAAAGAGGCCAT_15	7.28204	5.15783	MDA41	6009	1391	44.1005	Anderson	Colon	Paneth-like	No	0	0.979893	0	4.21312	0	0	0	1.79051	3.62732	0	0.979893	0	0	0.979893	0	0	0	0
ACCACAAAGGAACATT_14	-2.91453	3.50567	MDA37	1202	463	30.8652	Anderson	Colon	Colonocyte	No	0	0	0	5.81048	2.23211	0	0	0	0	0	2.23211	0	0	0	0	0	0	0
ACCACAAAGGGCAACT_13	-0.0184544	-4.81209	MDA29	1103	435	36.5367	Anderson	Colon	TA	No	0	0	0	0	0	0	0	0	0	0	0	2.30918	0	0	0	0	0	0
ACCACAACATAGGTTC_16	-1.83481	2.18769	MDA43	697	354	5.59541	Anderson	Colon	Colonocyte	No	0	0	0	5.88521	2.73093	0	0	0	0	0	0	0	0	0	0	0	0	0
ACCACAATCCGCGGAT_12	-2.31293	3.14461	MDA23	840	309	42.2619	Anderson	Colon	Colonocyte	No	0	0	0	6.11673	2.5576	0	0	0	0	0	2.5576	0	0	0	0	0	0	0
ACCAGTAAGAAGATTC_Colon.2_Progenitor_2	2.0907	-6.22302	Colon.2	21826	3452	8.5082	Wang	Colon	TA	No	0	0.377182	0	1.54016	0	1.8715	2.00342	0	0.377182	0	1.54016	1.04122	1.32149	0.377182	0.650416	0	0	0
ACCAGTAAGATATACG_Rectum.2_Goblet_4	-5.38727	-3.83682	Rectum.2	5848	1486	10.619	Wang	Rectum	Goblet	No	0	0	1.48613	1.48613	0	0	0	0	0.996944	1.81319	5.68737	0	0	0.996944	1.48613	0	0	0
ACCAGTAAGATATGCA.C2_11	0.848192	-1.88978	C2	1626.36	884	3.82638	Parikh	Colon	Colonocyte	No	0	0	0	2.27996	2.27996	2.27996	2.58418	0	0	0	2.27996	0	2.27996	0	0	0	0	0
ACCAGTAAGCCCAGCT_Rectum.1_Goblet_3	1.88836	-4.73921	Rectum.1	20968	4062	14.0548	Wang	Rectum	Stem	No	0	0.389957	0	1.66624	0.389957	1.06735	1.83196	0.669794	2.09848	1.66624	4.87671	0.888201	0.669794	1.66624	0	0	0	0
ACCAGTAAGCGGCTTC_Rectum.1_Stem.Cell_3	3.8465	-5.13438	Rectum.1	22827	3649	13.0985	Wang	Rectum	Stem	No	0	0.363307	0	0	0.363307	0.839078	0.839078	0	0.363307	0	2.48089	0.363307	0.363307	1.7611	0.839078	1.16014	0	0
ACCAGTAAGGTTACCT.C2_11	1.64835	2.86295	C2	2450.61	1708	2.41943	Parikh	Colon	Colonocyte	No	0	1.70225	0	2.76973	2.19106	0	2.75617	0	0	0	2.19106	0	1.70225	0	0	0	0	0
ACCAGTAAGTACACCT.B2_9	-1.54939	6.28336	B2	1835.34	1489	3.50492	Parikh	Colon	Colonocyte	No	0	2.20141	0	3.45552	2.74507	0	0	0	0	0	0	0	0	0	0	0	0	0
ACCAGTAAGTACGTAA.C1_10	-1.46457	-8.69114	C1	1735.5	834	3.1811	Parikh	Colon	TA	No	0	0	0	3.24087	2.39699	0	2.67078	0	0	0	2.67078	0	0	0	0	0	0	0
ACCAGTAAGTCGTTTG_Colon.2_Progenitor_2	3.81152	-0.698873	Colon.2	20250	3650	21.0321	Wang	Colon	Progenitor	No	0	0.686955	0	4.40053	0.686955	2.47353	2.95863	0	0	1.24391	1.49443	0.401341	0.908856	0.401341	0	0	0	0
ACCAGTAAGTCTCAAC_Rectum.2_Paneth.like_4	6.52963	0.993607	Rectum.2	9930	1943	18.3988	Wang	Rectum	Paneth-like	No	0	0	0	1.61506	0	1.39157	0	2.20347	3.14221	0	2.71461	1.39157	1.1033	1.39157	0	0	0	0
ACCAGTAAGTGAAGAG_Colon.1_Goblet_1	-5.20046	-3.51058	Colon.1	19053	3655	7.39516	Wang	Colon	Goblet	No	0	0	0.421897	0.421897	0	0.945677	0.421897	0	0	4.33832	5.50576	0	0.421897	0	0.421897	0	0	0
ACCAGTAAGTGCTGCC.A1_6	-1.54033	-6.31308	A1	1771.54	1062	3.31147	Parikh	Colon	TA	No	0	0	0	2.95509	0	0	0	0	0	0	0	0	2.39349	0	0	0	0	0
ACCAGTAAGTTGAGAT_Colon.1_Stem.Cell_1	3.29032	-5.24861	Colon.1	24173	3523	17.5899	Wang	Colon	Stem	No	0	0.806946	0.3462	1.3599	0	1.12116	0	0	0	1.91568	3.55312	0.3462	0.806946	0.806946	1.24764	1.12116	0	0
ACCAGTACAAACAACA.B2_9	1.81187	-1.52903	B2	2260.92	1676	2.61875	Parikh	Colon	Stem	No	0	1.66845	1.66845	2.71236	0	1.66845	2.18371	0	0	0	0	0	1.66845	0	0	0	0	0
ACCAGTACAAAGAATC.C2_11	1.3438	3.64681	C2	1957.21	1124	2.57086	Parikh	Colon	Colonocyte	No	0	2.08542	0	3.17094	2.54337	0	2.38896	0	0	0	2.64347	0	0	0	0	0	0	0
ACCAGTACAAGGACAC_Colon.2_Progenitor_2	4.05414	-3.47288	Colon.2	20015	3507	9.20809	Wang	Colon	Progenitor	No	0	0	0	2.83251	0	1.70413	2.74014	0	0	0.915841	1.60884	0.405215	0.915841	0.692772	0	0	0	0
ACCAGTACAATCCAAC_Colon.2_Progenitor_2	3.97647	-0.79507	Colon.2	13140	2968	12.032	Wang	Colon	Progenitor	No	0	0.565902	0	4.10034	0	2.06043	3.03432	0	0.92508	0.565902	1.39727	0	0	1.71671	0	0	0	0
ACCAGTACAATCCGAT.C1_10	0.0775252	3.50303	C1	2106.85	1609	2.3369	Parikh	Colon	Colonocyte	No	0	0	0	3.36904	2.15588	0	0	0	0	0	2.27802	0	0	0	0	0	0	0
ACCAGTACACAACGTT.C1_10	-0.684207	-9.4117	C1	1929.76	1200	2.68807	Parikh	Colon	TA	No	0	0	0	3.17623	0	0	0	0	0	0	2.56817	0	2.29597	0	0	0	0	0
ACCAGTACACAAGCCC_Colon.2_Progenitor_2	2.82478	-3.25623	Colon.2	12494	2630	8.03586	Wang	Colon	Stem	No	0	0.588	0	2.0019	0	1.60982	3.52093	0	0	0	1.60982	0	0.588	0	0	0	0	0
ACCAGTACACAGACTT.C1_10	1.11595	-7.60123	C1	2315.46	1570	2.61282	Parikh	Colon	TA	No	0	2.10106	0	1.78039	0	1.78039	1.78039	0	0	1.78039	2.51244	2.26629	2.10106	0	0	0	0	0
ACCAGTACACGTCTCT.C2_11	2.77452	-5.70145	C2	2704.01	2080	0.367151	Parikh	Colon	Stem	No	0	0	1.45727	1.45727	0	0	1.79316	0	0	0	1.79316	1.45727	0	1.79316	0	0	0	0
ACCAGTACAGCATACT.C2_11	0.0289641	3.15608	C2	1893.22	1279	3.04854	Parikh	Colon	Colonocyte	No	0	2.20349	1.86177	3.25274	2.3796	1.86177	2.20349	1.86177	0	0	0	0	0	2.20349	0	0	0	0
ACCAGTACAGCTCCGA.B2_9	1.22853	-2.92753	B2	1795.74	1078	2.89966	Parikh	Colon	Stem	No	0	0	0	2.07139	0	0	0	0	0	0	2.07139	0	0	0	0	0	0	0
ACCAGTACAGCTCCGA.C2_11	0.00517941	-1.72003	C2	1501.14	737	4.25077	Parikh	Colon	Colonocyte	No	0	0	0	3.10678	0	0	2.45473	0	0	2.45473	2.74407	0	0	0	0	0	0	0
ACCAGTACAGGCAGTA_Colon.1_Progenitor_1	3.63019	-4.43489	Colon.1	43216	5078	12.2941	Wang	Colon	Stem	No	0	0.380347	0	0.870613	0	1.88	0	0	0	0.208148	1.9147	0.380347	0.380347	0.768709	0.655229	0.768709	0	0
ACCAGTACATATACCG_Colon.2_Progenitor_2	1.44596	-7.81133	Colon.2	24435	4256	7.62022	Wang	Colon	TA	No	0	1.11391	0.343057	1.3519	0	2.07408	1.9065	0	0	0.343057	1.70506	1.70506	1.45255	1.11391	0	0	0	0
ACCAGTACATGCCACG.B1_8	-9.13229	-0.0237608	B1	2515.45	2007	2.04554	Parikh	Colon	Goblet	No	0	1.51408	0	2.44049	0	0	0	0	0	0	2.66	0	0	0	0	0	0	0
ACCAGTACATTGGTAC_Colon.2_Goblet_2	-6.58764	-2.50825	Colon.2	21868	3903	11.5831	Wang	Colon	Goblet	No	0	0	0.376578	3.93773	0	0.863678	2.40337	0	0	3.60192	5.16347	0	0.376578	1.43533	0	0	0	0
ACCAGTAGTACCGAGA.B2_9	-6.03779	-2.84961	B2	2638.58	2517	1.93359	Parikh	Colon	Goblet	No	0	0	0	2.20741	0	0	0	0	0	2.44132	3.13506	0	0	0	0	0	0	0
ACCAGTAGTCAGAGGT_Rectum.2_Paneth.like_4	6.65784	1.6847	Rectum.2	24923	4303	13.5056	Wang	Rectum	Paneth-like	No	0	0	0.790141	3.08485	0	1.61191	1.61191	1.68891	3.4873	0.337355	0.957411	0.957411	0	1.94855	0	0	0	0
ACCAGTAGTCGCGTGT_Colon.1_Progenitor_1	3.66908	-1.55601	Colon.1	25057	4218	12.9704	Wang	Colon	Progenitor	Yes	0.335822	1.33332	0	3.65103	0	2.6789	0	0	0.335822	0	1.09709	0.335822	0	1.22217	0.586775	0	0	0
ACCAGTAGTGAAATCA_Rectum.1_Progenitor_3	3.70384	-1.97383	Rectum.1	16934	3327	15.5132	Wang	Rectum	Progenitor	No	0	0	0	1.37438	0	1.93229	1.84289	0	0	0	2.16066	0	0	1.37438	0.464066	0	0	0
ACCAGTAGTTGAGGTG.B1_8	0.2851	-8.46822	B1	1770.32	878	3.35371	Parikh	Colon	TA	No	0	0	2.33152	3.00885	0	0	0	0	0	0	2.33152	0	0	0	0	0	0	0
ACCAGTATCAAGGTAA_Colon.2_Enterocyte_2	-1.34072	8.13289	Colon.2	6910	1631	21.3893	Wang	Colon	Colonocyte	No	0	1.67551	0	5.00134	4.37131	0	1.35953	0	0	0.894936	2.64081	0	0	0	0	0	0	0
ACCAGTATCCCATTAT_Rectum.1_Goblet_3	-6.62097	-3.76697	Rectum.1	5694	1625	14.0148	Wang	Rectum	Goblet	No	0	0	0	1.83557	0	0	1.01387	0	0	1.50684	6.66477	0	0	1.01387	1.01387	0	0	0
ACCAGTATCGGAAATA_Colon.2_Progenitor_2	4.6998	-1.61643	Colon.2	22801	3638	10.2408	Wang	Colon	Progenitor	No	0	1.16093	0.629757	3.3994	0	1.40365	3.90564	0	0	0.629757	1.50599	0	0.839726	2.27947	0.363655	0	0	0
ACCAGTATCGGATGGA.C2_11	-1.64175	8.00776	C2	1757.99	1733	3.79836	Parikh	Colon	Colonocyte	No	0	0	0	3.23359	3.01925	0	2.54329	0	0	0	1.43974	0	0	0	0	0	0	0
ACCATTTAGAGGCGGA_13	-0.505703	-4.41532	MDA29	628	315	26.9108	Anderson	Colon	TA	No	0	0	0	2.82871	0	0	0	0	0	0	0	2.82871	0	0	0	0	0	0
ACCATTTAGATGGGCT_14	-8.34696	-1.77877	MDA37	6106	1370	33.1805	Anderson	Colon	Goblet	No	0	1.45289	0	2.38199	0	0	0	0	0	0	5.81442	0	0	0	0	0	0	0
ACCATTTAGTTGCCCG_16	-2.28485	4.49319	MDA43	833	297	44.6579	Anderson	Colon	Colonocyte	No	0	0	0	5.19889	2.56532	0	0	0	0	0	0	0	0	0	0	0	0	0
ACCATTTCACAGTGTT_13	1.15037	-6.8387	MDA29	1842	786	9.88056	Anderson	Colon	TA	No	0	0	0	0	0	0	0	1.8608	0	0	1.8608	2.47298	3.51373	0	0	0	0	0
ACCATTTCATCATCTT_12	-6.94427	-1.26739	MDA23	875	306	40.8	Anderson	Colon	Goblet	No	0	0	0	3.56348	0	0	0	0	0	0	5.0814	0	0	0	0	0	0	0
ACCATTTGTAGGAGGG_13	-1.00127	-5.75383	MDA29	660	383	14.2424	Anderson	Colon	TA	No	0	0	0	0	0	0	0	0	0	0	0	3.44371	3.83847	0	0	0	0	0
ACCATTTGTTTCCCAC_13	-2.79659	3.39236	MDA29	546	259	35.8974	Anderson	Colon	Colonocyte	No	0	0	0	5.55067	0	0	0	0	0	0	0	0	0	0	0	0	0	0
ACCATTTGTTTCGGCG_14	-2.97313	5.45193	MDA37	805	383	28.1988	Anderson	Colon	Colonocyte	No	0	0	0	4.72563	3.25211	0	0	0	0	0	0	0	0	0	0	0	0	0
ACCATTTTCCATTCGC_13	-0.918152	-5.19628	MDA29	815	316	47.362	Anderson	Colon	TA	No	0	0	0	2.5855	0	0	0	0	0	0	0	0	2.5855	0	0	0	0	0
ACCATTTTCGAGTTGT_14	-7.75688	-0.988281	MDA37	5733	992	49.0668	Anderson	Colon	Goblet	No	0	1.00952	0	0	1.00952	0	0	0	0	1.50154	4.95785	0	0	0	0	0	0	0
ACCCAAAAGACTTCGT_13	0.0638644	0.995031	MDA29	905	467	15.8011	Anderson	Colon	Colonocyte	No	0	0	0	5.11647	2.48904	2.48904	3.53074	0	0	0	0	0	2.48904	0	0	0	0	0
ACCCAAAAGGAAAGGT_17	0.751804	6.50606	PCA38	9843	2141	34.1664	Anderson	Colon	Colonocyte	No	0	1.80496	0.701091	4.29227	3.84412	0	0	0	0	0	1.62212	0	0.701091	0	0	0	0	0
ACCCAAAAGTCTAGCT_16	-1.93642	1.9361	MDA43	504	250	28.9683	Anderson	Colon	Colonocyte	No	0	0	0	5.7635	0	0	0	0	0	0	0	0	0	0	0	0	0	0
ACCCAAAGTCCAGGTC_12	-3.12448	3.59302	MDA23	917	389	26.2814	Anderson	Colon	Colonocyte	No	0	0	0	5.65085	2.47697	0	0	0	0	0	0	0	0	0	0	0	0	0
ACCCAAATCCTTACCG_13	13.2418	2.23863	MDA29	3898	1672	7.69625	Anderson	Colon	Tuft	No	0	0	0	0	0	2.16289	0	2.62663	0	0	0	0	0	0	0	0	0	3.06914
ACCCAAATCTGGGATT_17	-0.466858	6.34189	PCA38	24217	3368	23.8138	Anderson	Colon	Colonocyte	No	0	1.7124	0.345668	5.2649	3.89819	0.345668	0	0	0	0	0	0	0	0	0	0	0	0
ACCCACTAGAACTCGG.B2_9	-1.73124	3.08705	B2	1856.08	1099	2.99826	Parikh	Colon	Colonocyte	No	0	2.62205	0	3.47715	2.35246	0	0	0	0	0	0	0	0	0	0	0	0	0
ACCCACTAGAGCTGCA_Colon.1_Goblet_1	1.21045	-5.02223	Colon.1	18118	3140	19.0474	Wang	Colon	Goblet	No	0	0.743781	0.743781	0.439504	0	0.743781	0	0	0	1.78632	4.97331	0.439504	0.439504	0.439504	0.439504	0	0	0
ACCCACTAGAGTGAGA.C2_11	1.43092	3.04888	C2	2390.21	2114	2.62146	Parikh	Colon	Colonocyte	No	0	0	1.96188	2.84134	1.96188	0	2.75787	0	0	0	0	0	0	1.41368	0	0	0	0
ACCCACTAGGAGCGAG.C1_10	-5.49717	-3.08185	C1	2319.19	1798	2.38478	Parikh	Colon	Goblet	No	0	1.57762	0	2.10454	0	0	0	0	0	0	3.13617	0	1.57762	0	0	0	0	0
ACCCACTAGGATGCGT_Rectum.1_Enterocyte_3	-2.2945	7.23027	Rectum.1	6618	1799	20.8371	Wang	Rectum	Colonocyte	No	0	0	0	4.18927	3.16402	0	0	0	0.920693	0	3.09804	0	0	0	0	0	0	0
ACCCACTAGGCCCTTG.B1_8	3.06868	-3.90158	B1	2359.65	1844	2.30535	Parikh	Colon	Stem	No	0	1.55979	0	2.3579	0	1.90475	2.20457	0	0	0	2.3579	1.55979	0	1.90475	0	0	0	0
ACCCACTAGGCTAGGT.A1_6	-2.33417	-7.96931	A1	2621.1	3892	2.41883	Parikh	Colon	TA	No	0	0.820133	0	2.19588	0.820133	1.86262	1.86262	0	0	0	2.06977	1.72935	2.29918	1.52988	1.38215	1.38215	0	0
ACCCACTAGGTGACCA.B2_9	2.24394	-1.48425	B2	2655.16	2067	1.5224	Parikh	Colon	Stem	No	0	1.49746	0	2.00779	1.49746	1.49746	0	0	0	0	0	0	0	0	0	0	0	0
ACCCACTCAAACTGCT.B1_8	-1.4897	7.91919	B1	2440.76	2533	2.07288	Parikh	Colon	Colonocyte	No	0	0	1.15384	3.1103	2.64114	1.15384	0	0	0	0	2.21231	0	1.52206	0	0	0	0	0
ACCCACTCAAGTCTGT_Rectum.1_Stem.Cell_3	2.48099	-4.23476	Rectum.1	17898	3330	13.5769	Wang	Rectum	Stem	No	0	0	0	1.33332	0	1.33332	0.443866	0	0	0	2.29652	0	0.443866	1.33332	0.984385	0.984385	0	0
ACCCACTCAAGTTCTG_Colon.2_Progenitor_2	4.05305	-3.65569	Colon.2	26136	4198	9.29369	Wang	Colon	Progenitor	No	0	0.323976	0.323976	2.11259	0	1.49145	2.11259	1.30245	0	0.764464	2.524	0.56828	1.19261	0.9284	0	0	0.323976	0
ACCCACTCACATAACC_Colon.2_Goblet_2	-6.97031	-3.0941	Colon.2	14119	2837	16.5947	Wang	Colon	Goblet	No	0	0.882333	0	3.19347	0.535479	0.882333	0	0	0	3.16398	5.74731	0	0	0	0	0	0	0
ACCCACTCACGGTTTA.C2_11	-1.2421	0.61403	C2	1078.84	531	6.23663	Parikh	Colon	Colonocyte	No	0	0	0	2.8382	0	0	2.8382	0	0	0	0	0	0	0	0	0	0	0
ACCCACTCAGCGATCC_Rectum.2_Enterocyte_4	-0.108922	7.20988	Rectum.2	9248	2075	23.9836	Wang	Rectum	Colonocyte	No	0	2.01329	0.733	5.44847	2.63733	0	0.733	0	0	0	3.44288	0	0	0	0	0	0	0
ACCCACTCAGTTCATG.C2_11	-0.10459	-0.592908	C2	1955.51	1010	3.06317	Parikh	Colon	Colonocyte	No	0	0	0	2.23467	0	0	2.51459	0	0	0	2.51459	2.23467	0	0	0	0	0	0
ACCCACTCATGTTCCC_Rectum.1_Paneth.like_3	6.80573	2.13116	Rectum.1	16333	3323	9.94918	Wang	Rectum	Paneth-like	No	0	0.799539	0	3.30788	0.477635	1.04267	1.04267	2.48662	3.21399	0	2.04573	0	0.799539	1.23809	0	0	0	0
ACCCACTGTAAACGCG_Rectum.1_Goblet_3	-7.41478	-2.88366	Rectum.1	12710	2659	16.3887	Wang	Rectum	Goblet	No	0	0.580416	0.580416	1.59613	0	0.580416	0.580416	0	0	0	6.47105	0	0	0	0	0	0	0
ACCCACTGTACAAGTA.C1_10	-8.19867	-2.1493	C1	2462.66	2340	1.99666	Parikh	Colon	Goblet	No	0	0	1.31093	2.38837	0	0	1.31093	0	0	2.79886	3.28161	0	1.31093	0	0	0	0	0
ACCCACTGTACATCCA_Rectum.1_Progenitor_3	1.80539	-5.08879	Rectum.1	30969	4862	8.86047	Wang	Rectum	Stem	No	0	0.498231	0.279829	1.18183	0	1.58409	1.18183	0	0	1.91872	4.39544	0.279829	0.498231	1.27626	0.279829	0	0	0
ACCCACTGTACTTCTT.B2_9	1.53993	3.47591	B2	2874.48	3294	1.97851	Parikh	Colon	Colonocyte	No	0	1.56226	1.01006	2.92312	2.17723	1.01006	1.56226	0	0	1.01006	1.94157	0	1.01006	0	0	0	0	0
ACCCACTGTCAGGACA.B1_8	-0.267	8.18015	B1	2445.38	2750	2.34256	Parikh	Colon	Colonocyte	Yes	1.09707	2.12211	1.09707	3.15733	3.00757	0	1.4657	0	0	0	2.06666	0	1.09707	0	0	0	0	0
ACCCACTGTCCGTTAA_Rectum.1_Progenitor_3	3.35227	-1.44869	Rectum.1	31180	4849	11.1738	Wang	Rectum	Progenitor	No	0	0	0.674043	1.75971	0	1.57869	3.11299	0	0	0	1.81344	0.495572	0.674043	1.86442	0	0	0	0
ACCCACTGTCCGTTAA_Rectum.2_Enteriendocrine_4	-2.28463	-3.32635	Rectum.2	6260	2177	4.40895	Wang	Rectum	EEC	No	0	0	0	0	0	0	0	0	0	0	2.49997	0	0	0	0	3.00416	6.82038	0
ACCCACTGTGACCAAG.C2_11	-7.83795	-2.30926	C2	2293.2	2098	2.80271	Parikh	Colon	Goblet	No	0	0	0	1.42467	1.42467	0	1.78647	0	0	2.93863	3.30858	0	0	0	0	0	0	0
ACCCACTGTGTAAGTA.B1_8	-4.50131	-2.5659	B1	3218.67	3655	1.21355	Parikh	Colon	Goblet	No	0	0	0.931333	1.69753	0	0	0	0	0	2.63703	2.87427	0.931333	0.931333	0	0.931333	0	0	0
ACCCACTGTTATCGGT_Rectum.1_TA_3	-0.481332	-8.15285	Rectum.1	12512	2746	26.5105	Wang	Rectum	TA	No	0	0	0	1.43435	0	1.60867	0.954921	0	0	0	2.50056	1.60867	1.88626	1.43435	0	0.58736	0	0
ACCCACTTCAGTTCGA.C2_11	3.39038	-4.70671	C2	1717.71	1106	3.68875	Parikh	Colon	Stem	No	0	0	0	0	0	2.03066	2.72538	0	0	0	2.53481	0	0	2.3643	0	0	0	0
ACCCACTTCATAACCG.C1_10	1.08159	-7.75554	C1	3161.87	3419	1.26432	Parikh	Colon	TA	No	0	1.01805	0	1.01805	0	1.77902	0	0	0	0	1.35969	1.68282	2.0495	1.35969	1.35969	0	0	0
ACCCACTTCATGCTCC.C2_11	-1.02188	-8.88565	C2	2470	1520	2.19393	Parikh	Colon	TA	No	0	0	0	0	1.85777	0	2.62249	0	0	0	2.40991	0	0	0	0	0	0	0
ACCCACTTCATGTCTT.B2_9	1.42982	-3.79412	B2	2160.71	1423	2.81942	Parikh	Colon	Stem	No	0	0	0	1.87107	0	1.87107	0	0	0	0	1.87107	0	0	2.354	1.87107	1.87107	0	0
ACCCACTTCCCATTAT_Colon.1_Progenitor_1	3.29858	-0.530108	Colon.1	23076	4114	12.7752	Wang	Colon	Progenitor	No	0	1.15271	0.360015	4.12178	0.360015	1.58927	1.39462	0	0	0	1.89214	0	0	0.832932	0	0	0	0
ACCCACTTCCGAATGT_Colon.1_Progenitor_1	2.61764	-4.57282	Colon.1	26601	3949	7.86061	Wang	Colon	Stem	No	0	0	0.319127	1.18036	0	0.917771	0	0	0	0.319127	2.22682	0.319127	0.560673	0.755078	1.38814	0.560673	0.319127	0
ACCCACTTCTTACCTA_Colon.1_Goblet_1	-8.71145	-0.398189	Colon.1	8262	1984	15.1416	Wang	Colon	Goblet	No	0	0.793156	0	2.11169	0	0.793156	0	0	0	3.44231	6.48217	0	0	0	0	0	0	0
ACCCACTTCTTGTTTG_Colon.1_Progenitor_1	3.70042	-0.972233	Colon.1	41283	5483	12.4991	Wang	Colon	Progenitor	Yes	0.216909	0.793514	0.793514	3.04952	0.216909	1.91891	0.897468	0	0	0.216909	0.793514	0.395052	0.395052	0.216909	0	0	0	0
ACCCTCAAGAATAGTC_13	-0.0451206	-9.89519	MDA29	2190	872	39.2694	Anderson	Colon	TA	No	0	0	0	0	0	0	0	0	0	0	0	0	2.68775	0	0	0	0	0
ACCCTCAAGAGGATGA_12	1.81487	1.74948	MDA23	1758	702	24.4027	Anderson	Colon	Colonocyte	No	0	0	0	2.5158	0	0	0	0	0	0	1.90036	0	1.90036	0	0	0	0	0
ACCCTCAAGGCCACTC_13	-0.647964	-1.03283	MDA29	953	387	28.1217	Anderson	Colon	Colonocyte	No	0	0	0	3.09042	0	0	0	0	0	0	0	0	0	0	0	0	0	0
ACCCTCAAGTTGCGCC_13	-0.67734	-4.51955	MDA29	655	271	38.9313	Anderson	Colon	TA	No	0	0	0	0	0	0	0	0	0	0	0	0	0	0	0	0	0	0
ACCCTCAAGTTTCAGC_16	-3.80352	4.34282	MDA43	1071	575	5.4155	Anderson	Colon	Colonocyte	No	0	0	2.33574	5.4165	2.33574	0	0	0	0	0	0	0	0	0	0	0	0	0
ACCCTCACAAACTCGT_13	-0.5075	8.65244	MDA29	4598	1527	25.5763	Anderson	Colon	Colonocyte	No	0	2.01817	1.15526	4.92737	3.69256	0	0	0	0	0	2.01817	0	0	0	0	0	0	0
ACCCTCACACCTTCGT_12	-5.70749	-1.42672	MDA23	3319	1280	19.9156	Anderson	Colon	Goblet	No	0	0	1.38953	0	0	0	0	0	0	1.9496	5.48909	0	0	0	0	0	0	0
ACCCTCACAGCAGACA_14	-2.34079	2.37483	MDA37	986	454	26.7748	Anderson	Colon	Colonocyte	No	0	2.41072	0	5.98277	0	0	0	0	0	0	0	0	0	0	0	0	0	0
ACCCTCAGTACCACGC_13	13.822	1.83215	MDA29	3426	1504	12.5803	Anderson	Colon	Tuft	No	0	1.3658	0	0	0	0	0	1.92245	0	0	0	0	0	0	0	0	0	0
ACCCTCATCACGATAC_17	-6.14869	-2.80083	PCA38	8380	1939	40.8831	Anderson	Colon	Goblet	No	0	0	0.785415	1.21984	0	0	0	0	0	3.26039	5.40161	0	0.785415	0	0	0	0	0
ACCCTCATCGAGAGCA_13	1.73528	1.47353	MDA29	3207	941	48.8619	Anderson	Colon	Colonocyte	No	0	0	0	1.41541	0	0	0	0	0	0	0	0	0	0	0	0	0	1.41541
ACCCTCATCGATCCCT_12	-2.92616	4.1583	MDA23	979	352	42.1859	Anderson	Colon	Colonocyte	No	0	0	0	6.15458	2.41721	0	0	0	0	0	0	0	0	0	0	0	0	0
ACCCTCATCGTAACCA_13	-0.829768	-2.82453	MDA29	718	365	16.0167	Anderson	Colon	Colonocyte	No	0	0	0	0	0	0	0	0	0	4.58999	5.27804	3.36229	2.70321	0	0	0	0	0
ACCCTCATCGTGTGAT_14	-0.793975	-1.58497	MDA37	1032	303	45.0581	Anderson	Colon	Colonocyte	No	0	0	0	0	0	0	0	0	0	0	4.0799	0	0	0	0	0	0	0
ACCCTTGAGAACGTGC_12	-4.94189	-2.19197	MDA23	5967	1942	10.1894	Anderson	Colon	Goblet	No	0	0	0.98428	1.47058	0	0	0	0	0	4.00055	5.75595	0	0.98428	0	0	0	0	0
ACCCTTGAGACATCAA_13	0.450558	8.47465	MDA29	975	444	19.1795	Anderson	Colon	Colonocyte	No	0	2.42094	2.42094	3.95665	3.73828	0	0	0	0	0	0	0	0	0	0	0	0	0
ACCCTTGAGAGGGTGG_14	-4.1053	3.99235	MDA37	3304	1049	4.44915	Anderson	Colon	Colonocyte	No	0	0	0	6.29109	2.31054	0	0	0	0	0	1.39293	0	0	0	0	0	0	0
ACCCTTGGTACGTGAG_15	7.14775	7.18488	MDA41	2746	603	47.5237	Anderson	Colon	Paneth-like	No	0	1.53507	0	0	0	0	0	1.53507	3.12895	0	0	0	1.53507	0	0	0	0	0
ACCCTTGGTCATCTAG_15	6.58684	4.5255	MDA41	4025	1288	19.3043	Anderson	Colon	Paneth-like	No	0	1.24832	0	4.6334	0	0	0	2.13457	3.57746	0	0	0	0	0	0	0	0	0
ACCCTTGGTCGAGTTT_18	-2.39888	5.4846	PCA44	1164	441	42.0962	Anderson	Colon	Colonocyte	No	0	0	0	3.9617	4.24461	0	0	0	0	0	0	0	0	0	0	0	0	0
ACCCTTGTCCGAGTGC_13	-2.18711	3.07654	MDA29	527	208	46.4896	Anderson	Colon	Colonocyte	No	0	0	0	5.34581	0	0	0	0	0	0	0	0	0	0	0	0	0	0
ACCCTTGTCGTGGCTG_13	-0.495491	-0.620837	MDA29	1274	465	28.8854	Anderson	Colon	Colonocyte	No	0	0	0	4.37567	0	0	2.18034	0	0	0	0	0	0	0	0	0	0	0
ACCCTTGTCTTACCGC_12	0.167961	-1.27104	MDA23	5107	1377	16.6242	Anderson	Colon	Colonocyte	No	0	0	0	5.46371	0	2.17843	0	0	0	0	1.59253	0	0	0	0	0	0	0
ACCGTAAAGAAAGTGG_Rectum.1_Paneth.like_3	6.76973	2.1852	Rectum.1	18728	3598	9.81418	Wang	Rectum	Paneth-like	No	0	0.427853	0	2.54531	0.427853	0.956234	0.427853	2.19827	3.68836	0	2.0721	1.55556	0	2.80244	0.427853	0	0	0
ACCGTAAAGAAGGTGA.B2_9	1.86085	-7.15516	B2	2784.3	2643	1.98146	Parikh	Colon	TA	No	0	1.25868	1.25868	2.08472	1.25868	1.25868	1.79605	0	1.25868	0	2.0132	1.79605	0	1.79605	0	0	0	0
ACCGTAAAGATGTTAG.B1_8	0.855432	3.66683	B1	2172.94	1355	2.7626	Parikh	Colon	Colonocyte	No	0	0	0	3.00796	2.57353	0	2.39578	0	0	2.39578	2.8299	0	1.92706	0	0	0	0	0
ACCGTAAAGGGCTCTC.C1_10	-4.86783	-3.90307	C1	1748.85	980	2.51955	Parikh	Colon	Goblet	No	0	0	0	2.96211	0	0	0	0	0	3.06198	3.62346	0	0	0	0	0	0	0
ACCGTAAAGTGACATA_Rectum.1_Goblet_3	-8.48102	-1.91182	Rectum.1	18909	3469	12.6183	Wang	Rectum	Goblet	No	0	0	0.424515	1.91947	0	0	0	0	0.424515	2.18972	6.18066	0	0	0	0	0	0	0
ACCGTAACAAAGGAAG.C2_11	0.449866	2.95514	C2	2229.27	2031	2.76212	Parikh	Colon	Colonocyte	No	0	1.90222	1.32729	2.76416	1.32729	1.32729	2.6059	0	0	0	2.03666	0	1.32729	0	0	0	0	0
ACCGTAACAAGTACCT_Rectum.1_Enterocyte_3	-0.780136	4.0851	Rectum.1	17735	3463	20.4736	Wang	Rectum	Colonocyte	No	0	0.990125	0.755048	5.07169	3.03182	0.990125	1.97442	0	0	0	1.80413	0	0	0.447155	0	0	0	0
ACCGTAACAAGTTCTG_Colon.2_Goblet_2	-6.4057	-3.70485	Colon.2	6689	1782	12.8569	Wang	Colon	Goblet	No	0	0.914285	0	1.38379	0	0	0	0	0	4.82899	5.9806	0.914285	0	0	0	0	0	0
ACCGTAACACACGCTG.A1_6	0.652639	5.00872	A1	2552.69	2589	1.93597	Parikh	Colon	Colonocyte	No	0	1.14181	1.5053	3.17643	2.58267	1.70842	1.14181	0	0	0	2.55247	0	0	0	0	0	0	0
ACCGTAACACATGGGA.B2_9	-7.49779	-2.42287	B2	1977.69	1114	2.79302	Parikh	Colon	Goblet	No	0	0	0	0	0	0	2.13957	0	0	3.12051	3.44588	0	0	0	0	0	0	0
ACCGTAACACGAAGCA.C1_10	0.705898	-7.04339	C1	1852.01	1383	2.87066	Parikh	Colon	TA	No	0	0	1.68874	2.9259	0	0	0	0	0	0	2.53443	0	2.05515	2.05515	0	0	0	0
ACCGTAACAGGATCGA_Rectum.1_Progenitor_3	2.96699	-2.27705	Rectum.1	14821	3052	14.7358	Wang	Rectum	Progenitor	No	0	0.854176	0	1.10663	0	0.854176	2.40881	0	0	0	1.95621	0	0.515645	1.47558	0	0	0	0
ACCGTAACAGGTGGAT_Colon.1_Goblet_1	-5.55642	-4.21867	Colon.1	6001	1488	13.5977	Wang	Colon	Goblet	No	0	0	0	1.46621	0	0	0	0	0	0	5.98545	0	0	0	0	0	0	0
ACCGTAACAGTTCCCT_Rectum.1_Progenitor_3	3.64653	-1.53529	Rectum.1	14935	3155	15.929	Wang	Rectum	Progenitor	No	0	0.849782	0	2.40184	0	1.46968	1.46968	0	0	0	1.61291	0	0	1.84948	0	0	0	0
ACCGTAAGTAAGTGGC_Colon.1_Goblet_1	-5.94985	-4.21497	Colon.1	6095	1541	17.1616	Wang	Colon	Goblet	No	0	0	0	0	0	0	0	0	0	3.97972	5.8211	0	1.45427	0	0	0	0	0
ACCGTAAGTAGCGTAG_Rectum.1_TA_3	1.12569	-7.87433	Rectum.1	40360	5589	12.5297	Wang	Rectum	TA	No	0	0.221358	0.688677	1.00591	0.402487	1.09265	1.09265	0	0.221358	1.7418	3.54665	0.910925	1.31519	1.00591	1.00591	0.402487	0.221358	0
ACCGTAAGTATTAGCC_Rectum.2_Progenitor_4	2.62472	0.671425	Rectum.2	16165	3288	13.2137	Wang	Rectum	Colonocyte	No	0	0.481574	0.481574	2.05474	0	1.24545	1.88215	0.481574	0	0	1.67342	0.805243	0	1.24545	0.481574	0	0	0
ACCGTAAGTCAGGACA.B1_8	1.02085	-0.453599	B1	1984.53	1080	2.81327	Parikh	Colon	Colonocyte	No	0	0	2.11879	3.119	0	0	2.41476	0	0	0	2.11879	0	0	0	0	0	0	0
ACCGTAAGTCTACCTC_Colon.1_Goblet_1	-5.80473	-4.34329	Colon.1	10704	2425	24.8599	Wang	Colon	Goblet	No	0	0.659709	0	2.93121	0	1.55539	0	0	0	2.50232	5.26984	0	0	0	0.659709	0	0	0
ACCGTAAGTCTCCCTA.C1_10	1.64315	3.73101	C1	2334.44	2134	2.35333	Parikh	Colon	Colonocyte	No	0	1.35397	0	3.18606	2.49519	0	0	0	0	0	1.91589	0	0	0	0	0	0	0
ACCGTAAGTGCAACGA_Colon.2_Paneth.like_2	6.31576	1.09675	Colon.2	32374	4580	11.3826	Wang	Colon	Paneth-like	No	0	0	0.481055	3.73226	0	1.24448	1.61255	1.61255	2.54458	0.933914	3.48145	0	0.481055	1.04849	0	0	0	0
ACCGTAAGTTGGACCC_Colon.1_Progenitor_1	3.42729	-0.326488	Colon.1	20281	3844	12.8593	Wang	Colon	Progenitor	Yes	0.400836	0.907943	0	4.07226	0	2.5129	0	0	0	0	1.49324	0	0.400836	1.37585	0.400836	0	0	0
ACCGTAATCAAGGCTT.B1_8	0.723428	-0.786948	B1	1850.3	1034	2.78022	Parikh	Colon	Colonocyte	No	0	0	0	3.37064	2.4114	2.10075	2.56941	0	0	0	2.4114	0	0	0	0	0	0	0
ACCGTAATCCAGTAGT_Rectum.1_Goblet_3	-5.66238	-4.19393	Rectum.1	6273	1566	20.1498	Wang	Rectum	Goblet	No	0	0	0	1.43229	0	0	0.953253	0	0	0	5.93703	0	0	0	0.953253	0	0	0
ACCGTAATCCATGAGT_Colon.1_Goblet_1	-6.87187	-3.39627	Colon.1	7282	1743	21.6424	Wang	Colon	Goblet	No	0	0	0	0	0	0	0	0	0	4.79142	6.5412	0	0.86426	0	0	0	0	0
ACCGTAATCCCATTAT_Rectum.1_Progenitor_3	0.659057	0.823518	Rectum.1	18920	3837	12.7167	Wang	Rectum	Colonocyte	No	0	0.949967	0.424314	3.92559	0.424314	0.721289	2.75996	0	0.424314	0.424314	1.91897	0	0	0	0	0	0	0
ACCGTAATCGAATCCA.B2_9	-1.83199	6.86274	B2	1945.17	1735	2.75775	Parikh	Colon	Colonocyte	No	0	1.46306	0	3.50686	2.73356	0	0	0	0	0	0	0	1.46306	0	0	0	0	0
ACCGTAATCGCACTCT_Rectum.1_TA_3	1.90733	-6.4985	Rectum.1	36019	4925	11.5411	Wang	Rectum	TA	No	0	0.441644	0	0.441644	0	0.9805	1.16971	0	0.245008	0	3.78494	1.07957	1.32875	1.39969	0.441644	0.605896	0	0
ACCGTTCAGTGATGGC_18	13.482	2.05858	PCA44	1078	560	16.0482	Anderson	Colon	Tuft	No	0	0	0	0	0	0	0	0	2.97312	0	2.32985	0	0	0	0	0	0	0
ACCGTTCGTAGGATAT_12	-2.13125	2.49483	MDA23	944	414	32.3093	Anderson	Colon	Colonocyte	No	0	0	3.09948	6.21237	2.45042	0	0	0	0	0	2.45042	0	0	0	0	0	0	0
ACCGTTCTCAAACCTG_13	0.430413	-0.38862	MDA29	1393	589	13.3525	Anderson	Colon	Colonocyte	No	0	0	0	2.10154	0	2.10154	2.10154	0	0	0	0	0	0	2.10154	0	0	0	0
ACCGTTCTCATTGTTC_17	-1.57023	7.8878	PCA38	19819	2984	35.8898	Anderson	Colon	Colonocyte	No	0	1.25927	0	4.53078	4.39724	0	0	0	0	0	0.408505	0	0	0	0	0	0	0
ACCGTTCTCGTGTGGC_12	-4.88673	-2.99114	MDA23	6781	1610	30.3053	Anderson	Colon	Goblet	No	0	0	1.37357	0	0	0	0	0	0	2.84618	6.01492	0	0	1.93135	0	0	0	0
ACCGTTCTCTCGCTTG_14	0.917952	4.84196	MDA37	26736	3423	49.4764	Anderson	Colon	Colonocyte	No	0	0.558504	1.05436	4.96114	3.67693	0.558504	0.558504	0	0	0	0.752398	0	0	0	0	0	0	0
ACCGTTCTCTCTCCGA_15	6.22634	2.59994	MDA41	27582	5024	13.6103	Anderson	Colon	Paneth-like	No	0	0.545291	0.736047	4.37339	0	1.74278	1.26353	1.91705	3.95355	0	1.15541	0	0.545291	1.86227	0	0	0	0
ACCGTTCTCTTCCTAA_18	-0.564119	8.80279	PCA44	9421	1796	21.3353	Anderson	Colon	Colonocyte	No	0	2.13182	0	2.25041	3.2762	0	0	0	0	0	2.88945	0	1.13877	0	0	0	0	0
ACCGTTCTCTTCTGTA_16	-1.49717	2.26661	MDA43	914	428	21.663	Anderson	Colon	Colonocyte	No	0	0	0	5.65412	0	0	0	0	0	0	0	0	0	0	0	0	0	0
ACCTACCAGCATTTCG_13	-0.655739	-0.983911	MDA29	540	229	38.3333	Anderson	Colon	Colonocyte	No	0	0	0	4.53895	0	0	0	0	0	0	4.03522	0	0	0	0	0	0	0
ACCTACCAGCGGTAAC_15	-0.508646	-3.60612	MDA41	2169	700	48.7782	Anderson	Colon	Goblet	No	0	1.72463	0	3.35559	0	0	0	0	0	0	3.94574	0	2.69674	0	0	0	0	0
ACCTACCCAAAGGTTA_16	7.45014	5.17456	MDA43	4438	1072	39.5448	Anderson	Colon	Paneth-like	No	0	0	0	3.67137	0	0	0	2.04896	2.81976	0	0	0	0	0	0	0	0	0
ACCTACCCAGAGCCCT_17	-5.05899	-2.44965	PCA38	20375	3926	27.5141	Anderson	Colon	Goblet	No	0	0.399311	0.399311	0.905186	0	0	0.399311	0	0	2.54781	5.61985	0	0.683902	0.683902	0	0	0	0
ACCTACCCAGGGCTTC_15	7.13621	7.04729	MDA41	1862	464	48.0129	Anderson	Colon	Paneth-like	No	0	1.85169	0	0	0	0	0	1.85169	2.4631	1.85169	0	0	0	0	0	0	0	0
ACCTACCCAGTTAGAA_17	0.653704	6.81864	PCA38	10524	2069	30.0931	Anderson	Colon	Colonocyte	No	0	0	0.667937	4.31904	3.77871	0	0	0	0.667937	0	1.06485	0	1.34824	0	0	0	0	0
ACCTACCTCACCTCTG_17	-5.54569	-2.38974	PCA38	21225	3934	24.7208	Anderson	Colon	Goblet	No	0	0	0.386039	1.34204	0	0	0	0	0	3.64337	5.38755	0.663865	0	0	0	0	0	0
ACCTACCTCAGATTGC_15	6.92851	4.94383	MDA41	4624	1544	17.4957	Anderson	Colon	Paneth-like	No	0	0	0	4.22012	0	0	0	1.1514	3.29404	0	1.1514	0	0	0	0	0	0	0
ACCTACCTCCCTCGTA_17	-5.99164	-2.53325	PCA38	7913	1655	26.8798	Anderson	Colon	Goblet	No	0	0	0	1.26059	0	0	0	0	0	4.37389	6.39273	0	1.26059	0	0	0	0	0
ACCTACCTCCCTTGGT_15	6.09723	5.27577	MDA41	10206	2279	23.4078	Anderson	Colon	Paneth-like	No	0	1.08506	0	3.89204	0	0	0.683004	1.7748	2.97637	0	0	0	0	0	0	0	0	0
ACCTACCTCGTGCGAC_12	-2.98308	4.30101	MDA23	990	401	40.6061	Anderson	Colon	Colonocyte	No	0	0	0	5.8989	0	0	0	0	0	2.40704	0	0	0	0	0	0	0	0
ACCTACCTCTAGACAC_18	2.11542	2.96499	PCA44	3861	1621	12.4061	Anderson	Colon	Colonocyte	No	0	0	0	3.91622	4.0144	1.27815	0	0	0	0	0	0	0	0	0	0	0	0
ACCTACCTCTCATTTG_12	-1.34763	8.99387	MDA23	7607	1277	45.7999	Anderson	Colon	Colonocyte	No	0	1.289	0	4.20064	3.56045	0	0	0	0	0	3.39855	0	0	0	0	0	0	0
ACCTACCTCTTAGCAG_13	-1.39918	0.280299	MDA29	738	296	41.0569	Anderson	Colon	Colonocyte	No	0	0	0	2.6776	0	0	0	0	0	0	2.6776	0	0	0	0	0	0	0
ACCTACCTCTTGCAAG_12	-2.38933	3.56354	MDA23	699	291	43.4907	Anderson	Colon	Colonocyte	No	0	0	0	5.70854	0	0	0	0	0	0	2.72825	0	0	0	0	0	0	0
ACCTGAAAGCAACAGC_17	-1.32602	8.42598	PCA38	9701	1910	36.9343	Anderson	Colon	Colonocyte	No	0	0.70844	0.70844	3.52596	3.20716	0	0	0	0	0	0	0	0	0	0	0	0	0
ACCTGAAAGGATTTAG_15	2.08799	2.50061	MDA41	4935	1510	35.6434	Anderson	Colon	Colonocyte	No	0	1.10735	0	3.90464	3.23144	1.95714	1.61992	0	0	0	0	0	1.10735	0	0	0	0	0
ACCTGAACAACTCATG_17	-2.52222	3.97479	PCA38	539	236	35.8071	Anderson	Colon	Colonocyte	No	0	2.97312	0	5.22859	4.3203	0	0	0	0	0	0	0	0	0	0	0	0	0
ACCTGAACAATCTAGC_12	-4.51766	-2.44768	MDA23	13183	3095	17.5074	Anderson	Colon	Goblet	No	0	0	0.564491	0.92311	0	0	0	0	0	4.01847	5.66729	0	0.564491	0	0	0	0	0
ACCTGAACACATCCCT_14	-1.57917	7.78062	MDA37	27907	3245	42.57	Anderson	Colon	Colonocyte	No	0	1.25514	0.540384	4.31982	3.84731	0	0	0	0	0	1.5977	0	0	0	0	0	0	0
ACCTGAACATATGCGT_16	-1.85481	3.17087	MDA43	668	305	26.497	Anderson	Colon	Colonocyte	No	0	0	0	5.54319	2.77072	0	0	0	0	0	0	0	0	0	0	0	0	0
ACCTGAAGTAGTCGGA_15	6.21585	5.23996	MDA41	6284	1494	23.8224	Anderson	Colon	Paneth-like	No	0	1.43095	0	4.81651	0	0	0	0.952176	1.43095	0	2.7293	0	1.43095	0	0	0	0	0
ACCTGAAGTCTGTGAT_18	-0.722563	7.46311	PCA44	2341	794	26.2281	Anderson	Colon	Colonocyte	No	0	0	1.66235	4.50762	3.77773	0	0	0	0	0	0	0	0	0	0	0	0	0
ACCTGAAGTTTACCAG_15	1.55448	8.50835	MDA41	3471	586	48.7468	Anderson	Colon	Colonocyte	No	0	1.91132	0	2.52765	0	0	0	0	0	0	0	0	0	0	0	0	0	0
ACCTGAATCATTACCT_13	-0.445075	-5.75564	MDA29	1161	439	33.5056	Anderson	Colon	TA	No	0	0	0	2.90288	0	0	0	0	0	0	0	2.26314	3.28989	0	0	0	0	0
ACCTGAATCCTGGGAC_17	-0.0190433	5.26983	PCA38	9169	1977	21.9435	Anderson	Colon	Colonocyte	No	0	0	0	5.64712	2.64529	0	0	0	0	0	0.737466	0	0.737466	0	0	0	0	0
ACCTGAATCGGTCGAC_14	2.73149	-3.14017	MDA37	2047	602	19.9805	Anderson	Colon	Stem	No	0	0	0	0	0	0	0	0	0	0	0	0	0	0	0	0	0	0
ACCTGTCAGCAAGTCG_12	5.94787	2.0377	MDA23	22882	4495	12.276	Anderson	Colon	Paneth-like	No	0	0.362575	0.362575	1.83167	0	0.837712	1.40098	2.27629	3.1097	0.362575	0	0.362575	0.628102	2.40257	0	0	0	0
ACCTGTCAGTGTTGAA_14	-2.5732	2.92	MDA37	932	344	37.7682	Anderson	Colon	Colonocyte	No	0	0	0	5.63468	0	0	0	0	0	0	0	0	0	0	0	0	0	0
ACCTGTCCAACTGCTA_16	-1.07798	0.900912	MDA43	827	325	37.9686	Anderson	Colon	Colonocyte	No	0	0	0	5.96085	3.2262	0	0	0	0	0	0	0	0	0	0	0	0	0
ACCTGTCCAGTGCGCT_18	-6.14884	-3.12392	PCA44	2437	614	45.1375	Anderson	Colon	Goblet	No	0	0	1.62991	0	0	0	0	0	0	2.21994	6.04891	0	0	0	0	0	0	0
ACCTGTCCATCGGAGA_14	1.46909	-7.65227	MDA37	26458	4272	15.946	Anderson	Colon	TA	No	0	0	0	0	0	0	0	0	0	0	0.320602	2.30966	2.65525	0	0	0.320602	0	0
ACCTGTCGTACAGGTG_12	-2.62042	2.50791	MDA23	1918	762	13.5036	Anderson	Colon	Colonocyte	No	0	0	0	6.62245	2.43603	0	1.82677	0	0	0	3.08443	0	0	0	0	0	0	0
ACCTGTCGTGGTCCGT_18	1.31512	2.04838	PCA44	4143	1294	8.03765	Anderson	Colon	Colonocyte	No	0	0	0	5.66376	2.73969	1.2278	1.2278	0	0	0	0	0	0	0	0	0	0	0
ACCTGTCGTTGTGGCC_16	-1.45131	0.73336	MDA43	508	238	27.5591	Anderson	Colon	Colonocyte	No	0	0	0	5.97813	0	0	0	0	0	0	0	0	0	0	0	0	0	0
ACCTGTCTCCAACTGA_14	-1.08084	3.14358	MDA37	752	353	37.1011	Anderson	Colon	Colonocyte	No	0	0	0	5.15832	3.31766	0	0	0	0	0	0	0	0	0	0	0	0	0
ACCTGTCTCGCTATTT_13	7.80628	6.74814	MDA29	1860	754	16.9892	Anderson	Colon	Paneth-like	No	0	0	0	2.84077	0	0	0	2.46408	3.5043	0	0	0	0	0	0	0	0	0
ACCTGTCTCGGACAAG_18	-1.12408	7.29457	PCA44	34218	3637	23.3503	Anderson	Colon	Colonocyte	No	0	1.20536	0.25638	5.00311	4.35491	0.25638	0.25638	0	0	0	0.460261	0	0	0	0	0	0	0
ACCTGTCTCTCAGTCC_18	-0.547742	8.69655	PCA44	8257	1632	29.7566	Anderson	Colon	Colonocyte	Yes	0.793487	1.23028	0	4.07978	3.51748	0	0.793487	0	0	0	0.793487	0	0.793487	0	0	0	0	0
ACCTGTCTCTCGTCGT_13	-0.244347	-1.76745	MDA29	1215	473	13.5802	Anderson	Colon	Colonocyte	No	0	0	0	5.44438	0	0	0	0	0	0	0	2.22251	2.22251	0	0	0	0	0
ACCTGTCTCTCGTTTA_13	-0.702796	-2.15914	MDA29	596	297	32.5503	Anderson	Colon	Colonocyte	No	0	0	0	0	0	0	0	2.87799	0	0	0	0	0	0	0	0	0	0
ACCTGTCTCTTGGCTC_15	7.16034	3.4942	MDA41	4101	1297	37.1373	Anderson	Colon	Paneth-like	No	0	0	0	3.02079	0	0	0	0	3.32585	0	1.23501	0	0	1.23501	0	0	0	0
ACCTTTAAGAACTCGG.A2_7	1.88713	-3.38107	A2	1708.13	887	3.38926	Parikh	Colon	Stem	No	0	0	0	2.31259	0	0	2.31259	0	0	0	2.31259	2.31259	0	2.31259	0	0	0	0
ACCTTTAAGATGCGAC.B2_9	0.675865	2.2689	B2	2249.91	1287	2.03797	Parikh	Colon	Colonocyte	No	0	0	2.01766	2.88241	2.01766	0	2.30827	0	0	0	0	0	0	0	0	0	0	0
ACCTTTAAGCCTCGTG.B2_9	2.37702	-2.0147	B2	2183.07	1177	2.30303	Parikh	Colon	Progenitor	No	0	0	0	2.80488	0	0	0	0	0	0	0	0	0	0	0	0	0	0
ACCTTTAAGCGAGAAA.C2_11	0.888883	0.150951	C2	2162.13	1369	0.78705	Parikh	Colon	Colonocyte	No	0	0	0	0	0	0	2.63102	0	0	0	1.92327	0	0	0	0	0	0	0
ACCTTTAAGGATGGTC.A1_6	-5.51059	-1.49617	A1	2177.88	2304	3.2041	Parikh	Colon	Goblet	No	0	0	1.7012	2.45231	0	1.32612	2.0418	0	0	1.7012	2.86938	0	0	0	0	0	0	0
ACCTTTAAGGCTATCT.B1_8	0.181097	-1.00095	B1	2163.93	1095	0.678703	Parikh	Colon	Colonocyte	No	0	0	0	3.27142	2.54284	2.54284	2.1185	0	0	0	2.1185	0	2.1185	0	0	0	0	0
ACCTTTAAGGGTCTCC_Colon.2_Progenitor_2	4.38912	-2.83043	Colon.2	27228	4102	21.1327	Wang	Colon	Progenitor	No	0	0.550741	0.312815	3.03652	0	1.75345	3.21376	0.312815	0.312815	0	1.81511	0.312815	1.16428	1.98011	0.312815	0	0	0
ACCTTTAAGGTTACCT.A2_7	1.32301	-4.11658	A2	1877.24	1072	3.55025	Parikh	Colon	Stem	No	0	0	0	2.47879	0	0	0	0	0	0	2.62853	0	0	0	2.18366	0	0	0
ACCTTTAAGTACACCT.B1_8	0.486759	3.80262	B1	3126.2	2914	1.74671	Parikh	Colon	Colonocyte	No	0	1.20883	1.72828	2.92972	2.46749	1.54532	1.20883	0	0	0	1.84962	0	0	0	0	0	0	0
ACCTTTAAGTTACGGG.B1_8	0.214559	8.22684	B1	2527.25	2177	2.32375	Parikh	Colon	Colonocyte	Yes	1.40143	1.75199	1.40143	3.16936	2.86395	0	0	0	0	0	2.5981	0	0	0	0	0	0	0
ACCTTTACAACTGCTA_Rectum.1_Progenitor_3	6.62862	2.02491	Rectum.1	25786	4533	12.627	Wang	Rectum	Paneth-like	No	0	0.327725	0	3.1567	0	1.86087	1.73231	1.79865	2.93594	0	2.16976	0	0.327725	1.66125	0.327725	0	0	0
ACCTTTACAATCTACG_Colon.2_Enterocyte_2	-0.127916	5.33233	Colon.2	19603	3408	19.094	Wang	Colon	Colonocyte	No	0	0.928369	0.412193	5.45368	2.88112	0.928369	0.703222	0.412193	0	0.703222	5.04708	0.412193	0	0	0	0	0	0
ACCTTTACAGATTGCT_Rectum.2_Goblet_4	-8.77185	0.549635	Rectum.2	5194	1595	3.98537	Wang	Rectum	Goblet	No	0	1.0734	0	4.25292	0	0	0	0	0	0	5.80559	0	1.5791	0	0	0	0	0
ACCTTTACAGCTCGCA_Colon.1_Goblet_1	-5.37102	-4.80099	Colon.1	6505	1485	11.6526	Wang	Colon	Goblet	No	0	0	0	0	0	0	0	0	0	3.97533	5.27145	0	0	0	0	0	0	0
ACCTTTACAGCTTCGG_Rectum.1_Progenitor_3	3.51689	-2.76458	Rectum.1	17116	3431	10.6509	Wang	Rectum	Progenitor	No	0	0	0.46011	0	0	2.21697	0.774034	0	0	0	2.08081	0	0.46011	0.774034	0	0	0	0
ACCTTTAGTACCATCA_Colon.2_Progenitor_2	4.30992	-2.592	Colon.2	15607	3196	8.78452	Wang	Colon	Progenitor	No	0	0.495146	0.495146	3.2327	0	1.07234	2.75601	0	0	0.495146	2.08544	1.07234	0	0.824823	0	0	0	0
ACCTTTAGTACGAAAT_Rectum.1_Progenitor_3	1.69406	-4.93142	Rectum.1	16094	3057	14.4837	Wang	Rectum	Stem	No	0	0.483259	0	0.80768	0.483259	0	1.05224	0	0.483259	0.483259	5.1611	0.483259	0.483259	0.80768	0	0	0	0
ACCTTTAGTACTTAGC_Colon.2_Progenitor_2	2.50201	-5.46073	Colon.2	40490	5229	12.1116	Wang	Colon	Stem	No	0	0.22072	0.22072	2.18641	0.401423	1.43762	2.6799	0	0	1.6948	3.20719	0.401423	0.909003	1.17024	0.687078	0.22072	0.22072	0
ACCTTTAGTACTTGAC_Colon.1_Enterocyte_1	-1.0237	5.58373	Colon.1	16638	2972	28.7535	Wang	Colon	Colonocyte	No	0	1.22499	0	4.45837	3.17133	2.02964	0	0	0	0	1.5274	0	0	0	0	0.47065	0	0
ACCTTTAGTCAATGTC_Colon.2_Paneth.like_2	3.20714	-5.04272	Colon.2	16214	3081	7.40101	Wang	Colon	Paneth-like	No	0	0.803571	0	2.0521	0	1.40702	3.35877	1.04741	0	0	1.54767	0.480419	0.480419	2.0521	0	0	0	0
ACCTTTAGTCCGCTGA.B1_8	-5.37513	-4.55042	B1	1492.6	759	3.57666	Parikh	Colon	Goblet	No	0	0	0	2.4436	0	0	0	0	0	3.46875	3.74383	0	0	0	0	0	0	0
ACCTTTAGTGCTGTAT.B2_9	2.71007	-1.31514	B2	2849.11	2555	1.62063	Parikh	Colon	Stem	No	0	0	1.8271	2.16376	0	1.8271	2.03807	0	0	0	0	0	1.64265	1.64265	0	0	0	0
ACCTTTAGTTGTCTTT_Rectum.2_Progenitor_4	2.06224	-6.18789	Rectum.2	19000	3203	19.4684	Wang	Rectum	Stem	No	0	0.719123	0	1.1331	0	1.91537	1.99003	0	0	0	1.1331	0.719123	0.719123	1.1331	0	0	0	0
ACCTTTATCAACCAAC_Rectum.1_Stem.Cell_3	3.98494	-5.54083	Rectum.1	21392	3694	16.8708	Wang	Rectum	Stem	No	0	0.383536	0.876465	0	0	0.383536	0	0	0	0	2.57673	0.383536	0.383536	2.57673	0.876465	0.660071	0	0
ACCTTTATCAATCTCT_Rectum.1_Goblet_3	-6.44467	-3.63472	Rectum.1	7716	2018	14.6319	Wang	Rectum	Goblet	No	0	0.831172	0	1.27871	0.831172	0	1.27871	0.831172	0	1.27871	6.25268	0	0	0	0	0	0	0
ACCTTTATCCGCATAA_Rectum.2_Paneth.like_4	6.76542	5.47133	Rectum.2	5719	1605	7.55377	Wang	Rectum	Paneth-like	No	0	1.83189	1.01108	5.08678	0	0	0	2.27653	4.07248	1.01108	2.07872	0	0	0	0	0	0	0
ACCTTTATCGACAGCC_Rectum.1_Progenitor_3	3.8291	-1.01271	Rectum.1	23248	4080	18.5564	Wang	Rectum	Progenitor	Yes	0.357776	1.49091	0.357776	1.74599	0.620732	1.2756	1.00084	0	0.357776	0	1.66798	0	0	0.828741	0	0	0	0
ACCTTTATCGTTACGA_Colon.1_Goblet_1	-7.58816	-2.25204	Colon.1	14925	3104	11.8057	Wang	Colon	Goblet	No	0	1.10196	1.30293	1.10196	0	0	0	0	0	5.59474	6.50077	0	0	0	0	0	0	0
ACCTTTATCTGGCGAC_Rectum.1_Progenitor_3	3.01196	-3.24998	Rectum.1	13062	2816	21.4975	Wang	Rectum	Stem	No	0	0	1.19293	0	0	0.928677	1.19293	0	0.568479	0.568479	4.1554	0	1.40175	0.928677	0	0	0	0
ACCTTTATCTTCTGGC_Colon.2_Progenitor_2	3.02297	-5.34235	Colon.2	25704	3966	6.94444	Wang	Colon	Stem	No	0	0	0.575539	1.80131	0	1.66383	0.938513	0	0.575539	0.773405	1.80131	0.938513	0.328616	1.414	0.328616	0.773405	0	0
ACGAGCCAGAATAGGG_Rectum.1_TA_3	-1.80237	-7.84168	Rectum.1	27237	4715	6.62701	Wang	Rectum	TA	No	0	0.550601	0	0.903647	0.312727	0.903647	1.27257	2.12142	0.903647	0	2.16448	2.67996	3.18347	2.54543	0	0	0	0
ACGAGCCAGAGCTGGT_Colon.2_Progenitor_2	3.58194	-1.26591	Colon.2	15979	3005	12.8731	Wang	Colon	Progenitor	No	0	0.81166	0.486013	3.93311	0	1.79285	4.04872	0.486013	0	0.486013	1.2537	0	0	0	0	0	0	0
ACGAGCCAGCCACCTG_Rectum.2_Paneth.like_4	7.282	5.72808	Rectum.2	10895	2264	8.92152	Wang	Rectum	Paneth-like	No	0	1.72085	0	2.86342	0	0	0	2.1214	4.16405	0	1.8729	0.651206	0	0	0.651206	0	0	0
ACGAGCCAGCCTATGT.C1_10	-5.40888	-2.48393	C1	2263.58	1989	2.51956	Parikh	Colon	Goblet	No	0	0	0	2.43484	0	0	1.43462	0	0	2.62241	3.2926	0	1.43462	0	0	0	0	0
ACGAGCCAGCTAACTC_Colon.2_Progenitor_2	4.65147	-1.32862	Colon.2	13750	3056	12.7855	Wang	Colon	Progenitor	No	0	0.546544	0	4.38543	0	1.15745	3.49651	0	0	0	1.8068	0.546544	0	1.15745	0	0	0	0
ACGAGCCAGCTAGCCC_Colon.1_Stem.Cell_1	4.37523	-5.28074	Colon.1	11814	2356	19.5954	Wang	Colon	Stem	No	0	0	0	0.613267	0	0.613267	0	0	0	0.990621	1.80479	0.990621	0.990621	2.05048	1.93516	2.61716	0	0
ACGAGCCAGGCTCATT_Rectum.1_Enterocyte_3	-0.0474301	6.44895	Rectum.1	13214	3013	23.9065	Wang	Rectum	Colonocyte	No	0	1.56525	1.18489	4.26802	3.90063	0	0.563479	0	0	0	2.82685	0	0	0	0	0	0	0
ACGAGCCAGTATGACA_Rectum.2_Goblet_4	-8.89406	0.326386	Rectum.2	4507	1520	5.30286	Wang	Rectum	Goblet	No	0	1.169	0	2.4927	0	0	0	0	0	0	4.73758	0	0	0	0	0	0	0
ACGAGCCAGTGGGATC_Rectum.1_Stem.Cell_3	4.24948	-5.64573	Rectum.1	20222	3532	17.4612	Wang	Rectum	Stem	No	0	0.687643	0	1.09127	0	0	0	0.687643	0	0	2.76224	1.78257	0.909682	2.18742	1.4955	1.4955	0	0
ACGAGCCAGTTGAGAT_Rectum.1_Progenitor_3	-0.105465	2.60538	Rectum.1	11564	2853	18.229	Wang	Rectum	Colonocyte	No	0	0	1.00412	4.56563	0	1.8227	1.67218	0	0	0	2.06914	0	0	0	0	0	0	0
ACGAGCCCAAGCTGAG.B2_9	-5.04516	-4.28206	B2	1811.46	962	3.5145	Parikh	Colon	Stem	No	0	0	0	2.52139	0	2.22715	2.22715	0	0	2.76719	3.1617	0	2.67055	2.22715	0	0	0	0
ACGAGCCCAAGTACCT_Rectum.1_Progenitor_3	3.52092	-3.26785	Rectum.1	17802	3363	11.3751	Wang	Rectum	Progenitor	No	0	0	0.445797	1.33728	0.445797	1.47486	0.445797	0	0	0.445797	1.47486	0	0.987757	2.04651	0	0	0	0
ACGAGCCCAATAGCAA.C2_11	2.37786	0.978538	C2	2268.28	1620	2.66681	Parikh	Colon	Colonocyte	No	0	0	0	0	0	2.04134	2.66356	0	0	0	2.66356	0	0	0	0	0	0	0
ACGAGCCCAATCCAAC_Rectum.1_Progenitor_3	3.73145	-2.53878	Rectum.1	20097	3490	11.4793	Wang	Rectum	Progenitor	No	0	0	0	0.913391	0	1.50032	1.70079	0.403855	0.403855	0	2.01071	0	0.403855	2.29823	0	0	0	0
ACGAGCCCAATTGCTG.C2_11	3.01365	-5.777	C2	2942.39	3855	1.92098	Parikh	Colon	Stem	No	0	0.903775	1.25024	1.69553	0	1.45302	0	0	0	0	1.84375	1.25024	0.903775	2.34681	0.903775	0.903775	0	0
ACGAGCCCACAGAGGT.A2_7	-7.1314	-2.83754	A2	2194.27	1466	2.78894	Parikh	Colon	Goblet	No	0	0	0	1.82978	0	0	0	0	0	2.89161	3.28308	0	0	0	0	0	0	0
ACGAGCCCACGCATCG.C1_10	-1.24287	5.15747	C1	1890.61	1236	1.98276	Parikh	Colon	Colonocyte	No	0	1.88997	0	3.43734	2.59675	0	2.40195	0	0	0	0	0	0	0	0	0	0	0
ACGAGCCCACGGCCAT_Colon.1_Progenitor_1	-0.117488	3.93034	Colon.1	16574	3297	17.2439	Wang	Colon	Colonocyte	No	0	0.791502	0.472098	4.5615	1.22771	1.53042	0.791502	0	0.472098	0	1.65316	0.472098	0.472098	0	0	0	0	0
ACGAGCCCAGAGTGTG.B2_9	1.02219	-1.76546	B2	1888.73	1093	3.35	Parikh	Colon	Colonocyte	No	0	0	0	3.05774	0	0	2.12181	0	0	0	0	0	0	0	0	0	0	0
ACGAGCCCAGCCACCA.B1_8	1.9529	0.475309	B1	2292.7	1839	2.85664	Parikh	Colon	Colonocyte	No	0	0	0	3.00559	0	2.44124	2.11476	0	0	0	2.11476	0	0	1.93313	0	0	0	0
ACGAGCCCAGCTTCGG_Colon.1_Progenitor_1	3.29269	-3.39003	Colon.1	15196	3249	11.4372	Wang	Colon	Stem	No	0	1.45637	0	1.93479	0	2.10885	0.505653	0	0	0	1.59907	1.28986	0.505653	2.0256	0.505653	0	0	0
ACGAGCCCATCAGTAC_Rectum.1_Progenitor_3	2.22342	-2.30855	Rectum.1	12516	2543	18.4724	Wang	Rectum	Progenitor	No	0	0.587218	0.587218	1.7568	0	2.50026	2.19609	0	0	0	2.00037	0.587218	0	1.43411	0	0	0	0
ACGAGCCCATCGGAAG_Colon.2_Progenitor_2	0.0863887	2.47904	Colon.2	10712	2653	12.2106	Wang	Colon	Colonocyte	No	0	1.33516	0	5.23984	1.5548	1.5548	2.33557	0	0	0	1.05329	0	0.659349	0	0	0	0	0
ACGAGCCGTATATCCG_Rectum.1_Enterocyte_3	-0.0301239	4.44778	Rectum.1	14192	3225	25.5355	Wang	Rectum	Colonocyte	Yes	0.533344	1.33985	0.533344	4.58019	2.924	0.533344	0	0	0.533344	0	3.62808	0	0.533344	0	0	0	0	0
ACGAGCCGTCAGTGGA_Colon.1_Progenitor_1	3.42538	-2.69737	Colon.1	16969	3151	11.8333	Wang	Colon	Progenitor	No	0	0.4633	0	2.71757	0	0.778692	0.4633	0	0	0	1.743	0	0	1.21112	0	0	0	0
ACGAGCCGTCCAAGTT.B2_9	-2.26067	6.96819	B2	1796.45	1287	3.04329	Parikh	Colon	Colonocyte	No	0	1.85096	1.85096	3.50011	3.06919	0	0	0	0	1.85096	2.20239	0	0	0	0	0	0	0
ACGAGCCGTCCAGTGC_Colon.2_Goblet_2	-7.41848	-2.81393	Colon.2	8263	1891	11.2187	Wang	Colon	Goblet	No	0	0.793089	0	1.76488	0.793089	0	1.95318	0	0	5.50315	6.62346	0	1.22977	0	0	0	0	0
ACGAGCCGTCTACCTC_Rectum.2_Paneth.like_4	6.82117	4.78222	Rectum.2	5791	1608	11.4661	Wang	Rectum	Paneth-like	No	0	1.00314	0	4.44985	0	0	0	1.49372	4.02995	1.00314	3.29221	0	0	2.06778	1.00314	0	0	0
ACGAGCCGTGAGTATA_Colon.2_Progenitor_2	2.32286	-2.45399	Colon.2	12793	2321	10.7793	Wang	Colon	Progenitor	No	0	0.577555	0.577555	1.98147	0	1.73872	1.20748	0	0.577555	0.577555	2.17666	0	0	1.20748	0	0	0	0
ACGAGCCGTGCGCTTG_Rectum.1_TA_3	-2.33359	-8.12984	Rectum.1	10422	2837	14.6901	Wang	Rectum	TA	No	0	0.672694	0	2.36039	0	1.07125	2.44708	0.672694	0	0	2.26546	2.16057	2.36039	1.35546	0	0	0	0
ACGAGCCGTTAGTGGG.C2_11	7.32061	4.98821	C2	2680.08	2855	1.94381	Parikh	Colon	Paneth-like	No	0	2.20467	1.04648	2.4489	0	0	2.30576	1.84973	2.7795	0	1.40554	1.04648	0	0	0	0	0	0
ACGAGCCGTTCCCTTG_Rectum.1_Goblet_3	-6.0143	-4.08176	Rectum.1	7612	1882	15.1209	Wang	Rectum	Goblet	No	0	0	0	1.28852	0	0	0.838855	0	0	0	5.94536	0	0	0	0	0	0	0
ACGAGCCGTTCCCTTG_Rectum.2_Progenitor_4	1.58776	0.403768	Rectum.2	18064	3315	16.9176	Wang	Rectum	Colonocyte	No	0	0.440567	0	2.16908	0.440567	2.49087	2.80339	0.440567	0	0	2.16908	0	0.440567	1.32653	0	0	0.440567	0
ACGAGCCGTTGGGACA_Colon.2_Progenitor_2	2.45417	-6.07109	Colon.2	36846	4743	10.4163	Wang	Colon	TA	No	0	0.595644	0	1.51032	0.240119	1.23623	2.5176	0	0	0	1.97992	0.433599	0.857389	0.966375	0	0	0	0
ACGAGCCGTTTCGCTC_Colon.1_Progenitor_1	3.5469	-3.88367	Colon.1	23096	3910	10.5819	Wang	Colon	Stem	No	0	0	0	0.623771	0	2.39411	0	0	0	0	2.31179	0	0.623771	0	0.623771	0.359753	0	0
ACGAGCCGTTTGTTGG.C2_11	0.47892	-6.08713	C2	1423.39	836	4.74488	Parikh	Colon	TA	No	0	0	0	0	0	0	0	0	0	2.59115	3.51563	0	0	0	0	0	0	0
ACGAGCCTCATCGCTC.C2_11	-4.84473	-2.69066	C2	2651.47	3092	2.06865	Parikh	Colon	Goblet	No	0	0	1.01777	1.72364	0	0	1.01777	0	0	2.24468	2.85349	0	1.01777	0	0	0	0	0
ACGAGCCTCATCTGTT_Rectum.1_Progenitor_3	2.25871	-2.16229	Rectum.1	11212	2546	17.3921	Wang	Rectum	Progenitor	No	0	0.637582	0	1.30174	0	0.637582	0	0	0	0	1.84868	0	1.02382	1.51899	0.637582	0	0	0
[truncated: 22,899 more rows]
