# Supplementary material for: Relative Abundance of SARS-CoV-2 Entry Genes in the Enterocytes of the Lower Gastrointestinal Tract
Source: Genes (Basel). 2020 Jun 11;11(6):645. doi: 10.3390/genes11060645 (PMC7349178; doi:10.3390/genes11060645)
Supplement: Supplementary file 1 [file genes-11-00645-s001.zip › Data S2.Rmd]

---
title: "SARS-CoV-2 Receptor Genes Co-Expression Analysis"
output: html_document
---

```{r setup, include=FALSE}
knitr::opts_chunk$set(echo = TRUE)
```


# single cell analysis of publicly available and in-house unpublished data from GI tract exploring coexpression of receptors ACE2 and TMPRSS2
# some of the data reflect mixed sample origin
# load libraries
```{r}

library(Seurat)
library(tidyverse)

# object EnsemblToSymbol is a table matching Ensembl ID to HGNC symbols

```


# esophagus
```{r}

# import rds file for madissoon
# object madissoon is a Seurat object (rds file) downloaded from Human Cell Atlas database (data.humancellatlas.org) and loaded using readRDS() function
colnames(madissoon@meta.data)[c(7,9)] <- c("nFeature_RNA", "nCount_RNA")
colnames(madissoon@meta.data)[1] <- "orig.ident"
madissoon$donor_time <- NULL
madissoon$patient <- NULL
madissoon$percent_mito <- NULL
madissoon$origin <- madissoon$organ
madissoon$Dataset <- "Madissoon"
madissoon[["percent.mt"]] <- PercentageFeatureSet(madissoon, pattern = "^MT-")
FeatureScatter(madissoon, feature1 = "nCount_RNA", feature2 = "percent.mt")

 # madissoon: subset epithelial cells only
madissoon.epi <- subset(madissoon, idents = c("Epi_basal", "Epi_dividing", "Epi_stratified", "Epi_suprabasal", "Epi_upper", "Glands_duct", "Glands_mucous"))

# import data from Owen et al Nat Commun 2018 
# owen.data object is a matrix of counts (from Supplementary Data) loaded using read.delim() function
# owen.meta object is table of meta data from Owen et al study available in Supplementary data loaded using read.delim() function
rownames(owen.meta) <- paste(owen.meta$patient, owen.meta$tissue, owen.meta$sample_id, sep = "_")

 # owen: convert Ensembl ID to HGNC symbol
owen.data1 <- owen.data[!grepl("ENSG", rownames(owen.data)),]
owen.data2 <- owen.data[grepl("ENSG", rownames(owen.data)),]
owen.data2 <- merge(EnsemblToSymbol, owen.data2, by.x = "Ensembl", by.y = 0)
owen.data2 <- owen.data2[!duplicated(owen.data2$Symbol),]
rownames(owen.data2) <- owen.data2$Symbol
owen.data2[,1:2] <- NULL
owen.data.symb <- rbind(owen.data1, owen.data2)

 # create Seurat object for owen from counts matrix
owen <- CreateSeuratObject(owen.data.symb, project = "Owen", min.cells = 3, min.features = 200)
owen$origin <- gsub("Pt[A-Z]_", "", rownames(owen@meta.data))
owen$origin <- gsub("_.*", "", owen$origin)
owen$Dataset <- "Owen"
owen <- subset(owen, subset = origin == "Control", invert = T)
owen[["percent.mt"]] <- PercentageFeatureSet(owen, pattern = "^MT-")
owen[["percent.ercc"]] <- PercentageFeatureSet(owen, pattern = "^ERCC-")
FeatureScatter(owen, feature1 = "nCount_RNA", feature2 = "percent.mt")
FeatureScatter(owen, feature1 = "nCount_RNA", feature2 = "percent.ercc")

 # remove low-quality cells
owen <- subset(owen, subset = percent.mt < 20 & percent.ercc < 25 & nCount_RNA < 300000)

 # dataset is mixture of multiple sites, only take esophageal cells
owen.oes <- subset(owen, subset = origin != "Gastric" & origin != "Duodenum")

 # integrate Seurat objects from madisson and owen using rpca
madissoon.list <- SplitObject(madissoon.epi, split.by = "orig.ident")
oes.list <- c(madissoon.list, owen.oes)

for(i in 1:length(oes.list)){
  oes.list[[i]] <- NormalizeData(oes.list[[i]], verbose = F)
  oes.list[[i]] <- FindVariableFeatures(oes.list[[i]], selection.method = "vst", nfeatures = 2000, verbose = F)
  rm(i)
}

features <- SelectIntegrationFeatures(oes.list)
for(i in 1:length(oes.list)){
  oes.list[[i]] <- ScaleData(oes.list[[i]], features = features, verbose = F)
  oes.list[[i]] <- RunPCA(oes.list[[i]], features = features, verbose = F)
  rm(i)
}

oes.anchors <- FindIntegrationAnchors(oes.list, reference = c(1,4), reduction = "rpca", dims = 1:20) # use two largest datasets as reference
oes <- IntegrateData(oes.anchors, dims = 1:20)

oes$organ <- NULL

 # downstream clustering pipeline after integration
oes <- ScaleData(oes, verbose = F)
oes <- RunPCA(oes, verbose = F)
ElbowPlot(oes, ndims = 50)
oes <- RunUMAP(oes, dims = 1:20, verbose = F)
oes <- FindNeighbors(oes, dims = 1:20, verbose = F)
oes <- FindClusters(oes, resolution = .5)

DefaultAssay(oes) <- "RNA"
DimPlot(oes, label = T, pt.size = 1)

 # remove contaminating (non-epithelial) cells
oes <- subset(oes, idents = 15, invert = T) # has some endothelial markers

 # recluster since subsetted
oes <- FindVariableFeatures(oes, selection.method = "vst", nfeatures = 2000, verbose = F)
DefaultAssay(oes) <- "integrated"
oes <- ScaleData(oes, verbose = F)
oes <- RunPCA(oes, verbose = F)
ElbowPlot(oes, ndims = 50)
oes <- RunUMAP(oes, dims = 1:20, verbose = F)
oes <- FindNeighbors(oes, dims = 1:20, verbose = F)
oes <- FindClusters(oes, resolution = .5)

DefaultAssay(oes) <- "RNA"
DimPlot(oes, label = T, pt.size = 1)

 # assign cell type ID
oes <- RenameIdents(oes, `0`="Stratified", `1`="Suprabasal", `2`="Stratified", `3`="Suprabasal", `4`="Suprabasal", `5`="Superficial", `6`="Proliferative basal", `7`="Proliferative basal", `8`="Suprabasal", `9`="Suprabasal", `10`="Suprabasal", `11`="Stratified", `12`="Ductal", `13`="Columnar", `14`="Stratified")
Idents(oes) <- factor(Idents(oes), levels = c("Superficial", "Stratified", "Suprabasal", "Proliferative basal", "Ductal", "Columnar"))
oes$new.clusters <- Idents(oes)

```


# stomach
```{r}

# get gastric cells from Owen dataset
owen.gas <- subset(owen, subset = origin == "Gastric")

# import data from Zhang et al Cell Reports 2019
# zhang.data list is a list of counts matrices (from GSE134520; only downloaded non-atrophic gastritis and chronic gastritis) loaded using read.delim() function
# convert zhang.data into a list of Seurat objects
zhang <- list()
for(i in 1:length(zhang.data)){
  zhang[[i]] <- CreateSeuratObject(zhang.data[[i]], project = names(zhang.data)[i], min.cells = 3, min.features = 200)
  zhang[[i]]$Dataset <- "Zhang"
  zhang[[i]][["percent.mt"]] <- PercentageFeatureSet(zhang[[i]], pattern = "^MT-")
  rm(i)
}
names(zhang) <- names(zhang.data)

for(i in 1:length(zhang)){
  zhang[[i]]$origin <- ifelse(grepl("NAG", zhang[[i]]$orig.ident), "Non-atrophic", "Chronic atrophic") # rename sample types
  rm(i)
}

for(i in 1:length(zhang)){
  zhang[[i]] <- subset(zhang[[i]], subset = percent.mt < 20 & nCount_RNA < 20000) # remove low-quality cells
  rm(i)
}

 # integrate Seruat objects from owen and zhang using rpca
gas.list <- c(zhang, owen.gas)
for(i in 1:length(gas.list)){
  gas.list[[i]] <- NormalizeData(gas.list[[i]], verbose = F)
  gas.list[[i]] <- FindVariableFeatures(gas.list[[i]], selection.method = "vst", nfeatures = 2000, verbose = F)
  rm(i)
}

features <- SelectIntegrationFeatures(gas.list)
for(i in 1:length(gas.list)){
  gas.list[[i]] <- ScaleData(gas.list[[i]], features = features, verbose = F)
  gas.list[[i]] <- RunPCA(gas.list[[i]], features = features, verbose = F)
  rm(i)
}

gas.anchors <- FindIntegrationAnchors(gas.list, reference = c(5,6), reduction = "rpca", dims = 1:20) # use two largest datasets as reference
gas <- IntegrateData(gas.anchors, dims = 1:20)

 # additional steps for dimension reduction after integration
gas <- ScaleData(gas, verbose = F)
gas <- RunPCA(gas, verbose = F)
ElbowPlot(gas, ndims = 50)
gas <- RunUMAP(gas, dims = 1:30, verbose = F)
gas <- FindNeighbors(gas, dims = 1:30, verbose = F)
gas <- FindClusters(gas, resolution = .5)

DefaultAssay(gas) <- "RNA"
DimPlot(gas, pt.size = 1, label = T)

 # subset epithelial cells and repeat clustering
gas <- subset(gas, idents = c(0,1,2,3,4,6,7,11,12,13,17))
gas <- FindVariableFeatures(gas, selection.method = "vst", nfeatures = 2000, verbose = F)
DefaultAssay(gas) <- "integrated"
gas <- ScaleData(gas, verbose = F)
gas <- RunPCA(gas, verbose = F)
ElbowPlot(gas, ndims = 50)
gas <- RunUMAP(gas, dims = 1:20, verbose = F)
gas <- FindNeighbors(gas, dims = 1:20, verbose = F)
gas <- FindClusters(gas, resolution = .5)

DefaultAssay(gas) <- "RNA"
DimPlot(gas, pt.size = 1, label = T)

 # cluster 12 has contaminants from other cell types, mostly HBB
gas <- subset(gas, idents = 12, invert = T)
gas <- FindVariableFeatures(gas, selection.method = "vst", nfeatures = 2000, verbose = F)
DefaultAssay(gas) <- "integrated"
gas <- ScaleData(gas, verbose = F)
gas <- RunPCA(gas, verbose = F)
ElbowPlot(gas, ndims = 50)
gas <- RunUMAP(gas, dims = 1:20, verbose = F)
gas <- FindNeighbors(gas, dims = 1:20, verbose = F)
gas <- FindClusters(gas, resolution = .5)

DefaultAssay(gas) <- "RNA"
DimPlot(gas, pt.size = 1, label = T)

 # assign cell type IDs
gas <- RenameIdents(gas, `0`="PMC", `1`="PMC", `2`="PMC", `3`="PMC", `4`="PMC", `5`="GMC", `6`="Proliferative", `7`="G cell", `8`="Proliferative", `9`="D cell", `10`="EEC", `11`="Goblet")
Idents(gas) <- factor(Idents(gas), levels = c("PMC", "GMC", "Proliferative", "G cell", "D cell", "EEC", "Goblet"))
gas$new.clusters <- Idents(gas)

```


# pancreas
```{r}

# import SCE objects downloaded from Hemberg lab github (https://hemberg-lab.github.io/scRNA.seq.datasets/human/pancreas/)
# muraro and xin datasets don't have raw counts so can't calculate percentage features
# data are already processed as SCE objects (muraro.data, seger.data, xin.data, baron.data) so import using readRDS()
# gene names in muraro.data have chromosome locations, need to remove
rownames(muraro.data) <- gsub("__.*", "", rownames(muraro.data))

 # convert SCE objects into Seurat objects
baron <- as.Seurat(baron.data, project = "Baron")
colnames(baron@meta.data)[c(3,5)] <- c("nFeature_RNA", "nCount_RNA") # rename meta data columns for Seurat
baron[["percent.mt"]] <- PercentageFeatureSet(baron, pattern = "^MT-")

muraro <- as.Seurat(muraro.data, counts = "normcounts", data = "logcounts", project = "Muraro") # no raw counts

seger <- as.Seurat(seger.data, project = "Segerstolpe")
colnames(seger@meta.data)[c(6,8)] <- c("nFeature_RNA", "nCount_RNA") # rename meta data columns for Seurat
seger[["percent.mt"]] <- PercentageFeatureSet(seger, pattern = "^MT-")
seger[["percent.ercc"]] <- PercentageFeatureSet(seger, pattern = "^ERCC-")

xin <- as.Seurat(xin.data, counts = "normcounts", data = "logcounts", project = "Xin") # no raw counts

# unify relevant metadata
# normalize Baron and Segerstolpe datasets, keep the logcounts for Muraro and Xin datasets
baron$sample <- paste0("human", baron$human)
baron$dataset <- "Baron"
baron <- NormalizeData(baron, verbose = F)

muraro$sample <- muraro$donor
muraro$dataset <- "Muraro"

seger$sample <- paste(seger$sex, seger$age, seger$disease, sep = "_")
seger$dataset <- "Segerstolpe"
seger <- subset(seger, subset = cell_quality != "low quality cell" & cell_quality != "control, 2-cell well" & cell_quality != "control, empty well")
seger <- NormalizeData(seger, verbose = F)

xin$sample <- paste(xin$gender, xin$age, xin$condition, sep = "_")
xin$dataset <- "Xin"

# integrate all Seurat objects using rpca
panc.list <- c(baron, muraro, seger, xin)
for(i in 1:length(panc.list)){
  #panc.list[[i]] <- NormalizeData(panc.list[[i]], verbose = F)
  panc.list[[i]] <- FindVariableFeatures(panc.list[[i]], selection.method = "vst", nfeatures = 2000, verbose = F)
  rm(i)
}

features <- SelectIntegrationFeatures(panc.list)
for(i in 1:length(panc.list)){
  panc.list[[i]] <- ScaleData(panc.list[[i]], features = features, verbose = F)
  panc.list[[i]] <- RunPCA(panc.list[[i]], features = features, verbose = F)
  rm(i)
}

panc.anchors <- FindIntegrationAnchors(panc.list, reference = c(1,3), reduction = "rpca", dims = 1:20) # use two largest datasets as reference
panc <- IntegrateData(panc.anchors, dims = 1:20)

 # downstream dimension reduction after integration
panc <- ScaleData(panc, verbose = F)
panc <- RunPCA(panc, verbose = F)
ElbowPlot(panc, ndims = 50)
panc <- RunUMAP(panc, dims = 1:30, verbose = F)
panc <- FindNeighbors(panc, dims = 1:30, verbose = F)
panc <- FindClusters(panc, resolution = .5)

DefaultAssay(panc) <- "RNA"
DimPlot(panc, pt.size = 1, label = T)

 # assign cell type IDs
panc <- RenameIdents(panc, `0`="Alpha", `1`="Beta", `2`="Alpha", `3`="Ductal", `4`="Alpha", `5`="Beta", `6`="Acinar", `7`="Delta", `8`="Beta", `9`="Gamma", `10`="Fibroblast", `11`="Acinar", `12`="Endothelial", `13`="Immune", `14`="Proliferative", `15`="Schwann")
Idents(panc) <- factor(Idents(panc), levels = c("Ductal", "Acinar", "Alpha", "Beta", "Delta", "Gamma", "Proliferative", "Fibroblast", "Endothelial", "Schwann", "Immune"))
panc$new.clusters <- Idents(panc)

 # remove non-epithelial/islet cells and repeat dimension reduction
panc2 <- subset(panc, idents = c("Fibroblast", "Endothelial", "Schwann", "Immune"), invert = T)
panc2 <- FindVariableFeatures(panc2, selection.method = "vst", nfeatures = 2000, verbose = F)
DefaultAssay(panc2) <- "integrated"
panc2 <- ScaleData(panc2, verbose = F)
panc2 <- RunPCA(panc2, verbose = F)
ElbowPlot(panc2, ndims = 50)
panc2 <- RunUMAP(panc2, dims = 1:30, verbose = F)
panc2 <- FindNeighbors(panc2, dims = 1:30, verbose = F)
panc2 <- FindClusters(panc2, resolution = .5)

DefaultAssay(panc2) <- "RNA"
DimPlot(panc2, pt.size = 1, label = T)

 # assign cell type IDs
panc2 <- RenameIdents(panc2, `0`="Alpha", `1`="Beta", `2`="Ductal", `3`="Alpha", `4`="Alpha", `5`="Beta", `6`="Acinar", `7`="Delta", `8`="Beta", `9`="Gamma", `10`="Acinar", `11`="Proliferative", `12`="Epsilon")
Idents(panc2) <- factor(Idents(panc2), levels = c("Ductal", "Acinar", "Alpha", "Beta", "Delta", "Gamma", "Epsilon", "Proliferative"))
panc2$new.clusters <- Idents(panc2)

```


# small intestine
```{r}

# get duodenum cells from Owen dataset
owen.duo <- subset(owen, subset = origin == "Duodenum")

# import data from Wang et al J Exp Med 2020
# wang.data list is a matrix of counts (from GSE125970) loaded using read.delim() function
wang <- CreateSeuratObject(wang.data, min.cells = 3, min.features = 200)

 # fix meta data
wang$Dataset <- "Wang"
wang$orig.ident <- gsub(".*_([^_]+)_.*", "\\1", rownames(wang@meta.data))
wang$origin <- gsub("\\..*", "", wang$orig.ident)
wang$celltype <- gsub(".*_", "", rownames(wang@meta.data))
wang[["percent.mt"]] <- PercentageFeatureSet(wang, pattern = "^MT-")
FeatureScatter(wang, feature1 = "nCount_RNA", feature2 = "percent.mt")
wang <- subset(wang, subset = percent.mt < 30 & nCount_RNA < 60000) # remove low quality cells
wang.ile <- subset(wang, subset = origin == "Ileum")
wang.ile.list <- SplitObject(wang.ile, split.by = "orig.ident")

# import data from Martin et al Cell 2019
# GSE134809 provides 10x output for each sample (matrix, features, barcodes files) and each "data" object used in CreateSeuratObject() is imported using Read10X() function 
# exclude Crohn's samples
martin68 <- CreateSeuratObject(martin68.data, project = "id68", min.cells = 3, min.features = 200)
martin68$Dataset <- "Martin"
martin68$origin <- "Ileum"
martin68[["percent.mt"]] <- PercentageFeatureSet(martin68, pattern = "^MT-")
FeatureScatter(martin68, feature1 = "nCount_RNA", feature2 = "percent.mt")
martin68 <- subset(martin68, subset = percent.mt < 20 & nCount_RNA < 10000)

martin123 <- CreateSeuratObject(martin123.data, project = "id123", min.cells = 3, min.features = 200)
martin123$Dataset <- "Martin"
martin123$origin <- "Ileum"
martin123[["percent.mt"]] <- PercentageFeatureSet(martin123, pattern = "^MT-")
FeatureScatter(martin123, feature1 = "nCount_RNA", feature2 = "percent.mt")
martin123 <- subset(martin123, subset = percent.mt < 50 & nCount_RNA < 25000)

martin129 <- CreateSeuratObject(martin129.data, project = "id129", min.cells = 3, min.features = 200)
martin129$Dataset <- "Martin"
martin129$origin <- "Ileum"
martin129[["percent.mt"]] <- PercentageFeatureSet(martin129, pattern = "^MT-")
FeatureScatter(martin129, feature1 = "nCount_RNA", feature2 = "percent.mt")
martin129 <- subset(martin129, subset = percent.mt < 20 & nCount_RNA < 20000)

martin135 <- CreateSeuratObject(martin135.data, project = "id135", min.cells = 3, min.features = 200)
martin135$Dataset <- "Martin"
martin135$origin <- "Ileum"
martin135[["percent.mt"]] <- PercentageFeatureSet(martin135, pattern = "^MT-")
FeatureScatter(martin135, feature1 = "nCount_RNA", feature2 = "percent.mt")
martin135 <- subset(martin135, subset = percent.mt < 20 & nCount_RNA < 20000)

martin159 <- CreateSeuratObject(martin159.data, project = "id159", min.cells = 3, min.features = 200)
martin159$Dataset <- "Martin"
martin159$origin <- "Ileum"
martin159[["percent.mt"]] <- PercentageFeatureSet(martin159, pattern = "^MT-")
FeatureScatter(martin159, feature1 = "nCount_RNA", feature2 = "percent.mt")
FeatureScatter(martin159, feature1 = "nCount_RNA", feature2 = "percent.ercc")
martin159 <- subset(martin159, subset = percent.mt < 40 & nCount_RNA < 20000)

martin180 <- CreateSeuratObject(martin180.data, project = "id180", min.cells = 3, min.features = 200)
martin180$Dataset <- "Martin"
martin180$origin <- "Ileum"
martin180[["percent.mt"]] <- PercentageFeatureSet(martin180, pattern = "^MT-")
martin180[["percent.ercc"]] <- PercentageFeatureSet(martin180, pattern = "^ERCC")
FeatureScatter(martin180, feature1 = "nCount_RNA", feature2 = "percent.mt")
martin180 <- subset(martin180, subset = percent.mt < 25 & nCount_RNA < 20000)

martin186 <- CreateSeuratObject(martin186.data, project = "id186", min.cells = 3, min.features = 200)
martin186$Dataset <- "Martin"
martin186$origin <- "Ileum"
martin186[["percent.mt"]] <- PercentageFeatureSet(martin186, pattern = "^MT-")
FeatureScatter(martin186, feature1 = "nCount_RNA", feature2 = "percent.mt")
FeatureScatter(martin186, feature1 = "nCount_RNA", feature2 = "percent.ercc")
martin186 <- subset(martin186, subset = percent.mt < 20 & nCount_RNA < 20000)

martin189 <- CreateSeuratObject(martin189.data, project = "id189", min.cells = 3, min.features = 200)
martin189$Dataset <- "Martin"
martin189$origin <- "Ileum"
martin189[["percent.mt"]] <- PercentageFeatureSet(martin189, pattern = "^MT-")
FeatureScatter(martin189, feature1 = "nCount_RNA", feature2 = "percent.mt")
martin189 <- subset(martin189, subset = percent.mt < 20 & nCount_RNA < 20000)

martin192 <- CreateSeuratObject(martin192.data, project = "id192", min.cells = 3, min.features = 200)
martin192$Dataset <- "Martin"
martin192$origin <- "Ileum"
martin192[["percent.mt"]] <- PercentageFeatureSet(martin192, pattern = "^MT-")
FeatureScatter(martin192, feature1 = "nCount_RNA", feature2 = "percent.mt")
martin192 <- subset(martin192, subset = percent.mt < 20 & nCount_RNA < 20000)

martin195 <- CreateSeuratObject(martin195.data, project = "id195", min.cells = 3, min.features = 200)
martin195$Dataset <- "Martin"
martin195$origin <- "Ileum"
martin195[["percent.mt"]] <- PercentageFeatureSet(martin195, pattern = "^MT-")
FeatureScatter(martin195, feature1 = "nCount_RNA", feature2 = "percent.mt")
martin195 <- subset(martin195, subset = percent.mt < 25 & nCount_RNA < 20000)

martin208 <- CreateSeuratObject(martin208.data, project = "id208", min.cells = 3, min.features = 200)
martin208$Dataset <- "Martin"
martin208$origin <- "Ileum"
martin208[["percent.mt"]] <- PercentageFeatureSet(martin208, pattern = "^MT-")
FeatureScatter(martin208, feature1 = "nCount_RNA", feature2 = "percent.mt")
martin208 <- subset(martin208, subset = percent.mt < 20 & nCount_RNA < 20000)

 # integrate all Seurat objects using rpca
si.list <- c(owen.duo, wang.ile.list, martin68, martin123, martin129, martin135, martin159, martin180, martin186, martin189, martin192, martin195, martin208)

for(i in 1:length(si.list)){
  si.list[[i]] <- NormalizeData(si.list[[i]], verbose = F)
  si.list[[i]] <- FindVariableFeatures(si.list[[i]], selection.method = "vst", nfeatures = 2000, verbose = F)
  rm(i)
}

features <- SelectIntegrationFeatures(si.list)
for(i in 1:length(si.list)){
  si.list[[i]] <- ScaleData(si.list[[i]], features = features, verbose = F)
  si.list[[i]] <- RunPCA(si.list[[i]], features = features, verbose = F)
  rm(i)
}

si.anchors <- FindIntegrationAnchors(si.list, reference = c(4,12), reduction = "rpca", dims = 1:20) # use two largest datasets as reference
si <- IntegrateData(si.anchors, dims = 1:20)

 # downstream dimension reduction steps after integration
si <- ScaleData(si, verbose = F)
si <- RunPCA(si, verbose = F)
ElbowPlot(si, ndims = 50)
si <- RunUMAP(si, dims = 1:30, verbose = F)
si <- FindNeighbors(si, dims = 1:30, verbose = F)
si <- FindClusters(si, resolution = .5)

DefaultAssay(si) <- "RNA"
DimPlot(si, pt.size = 1, label = T)

 # subset epithelial cells
si.epi <- subset(si, idents = c(4,9,10,12,13,17,19))
si.epi <- subset(si.epi, subset = PTPRC == 0 & JCHAIN < .5)

 # somehow we lose integration after subsetting so reintegrate
si.epi.list <- SplitObject(si.epi, split.by = "Dataset")
for(i in 1:length(si.epi.list)){
  si.epi.list[[i]] <- FindVariableFeatures(si.epi.list[[i]], selection.method = "vst", nfeatures = 2000, verbose = F)
  rm(i)
}

features <- SelectIntegrationFeatures(si.epi.list)
for(i in 1:length(si.epi.list)){
  si.epi.list[[i]] <- ScaleData(si.epi.list[[i]], features = features, verbose = F)
  si.epi.list[[i]] <- RunPCA(si.epi.list[[i]], features = features, verbose = F)
  rm(i)
}

sin.anchors <- FindIntegrationAnchors(si.epi.list, reference = 2, reduction = "rpca", dims = 1:20)
sin <- IntegrateData(sin.anchors, dims = 1:20)
sin <- ScaleData(sin, verbose = F)
sin <- RunPCA(sin, verbose = F)
ElbowPlot(sin, ndims = 50)
sin <- RunUMAP(sin, dims = 1:30, verbose = F)
sin <- FindNeighbors(sin, dims = 1:30, verbose = F)
sin <- FindClusters(sin, resolution = .5)

DefaultAssay(sin) <- "RNA"
DimPlot(sin, label = T, pt.size = 1)

 # remove contaminating non-epithelial cells
sin <- subset(sin, idents = c(10,13), invert = T) # immune & other cells
sin <- FindVariableFeatures(sin, selection.method = "vst", nfeatures = 2000, verbose = F)
DefaultAssay(sin) <- "integrated"
sin <- ScaleData(sin, verbose = F)
sin <- RunPCA(sin, verbose = F)
ElbowPlot(sin, ndims = 50)
sin <- RunUMAP(sin, dims = 1:20, verbose = F)
sin <- FindNeighbors(sin, dims = 1:20, verbose = F)
sin <- FindClusters(sin, resolution = .5)

DefaultAssay(sin) <- "RNA"
DimPlot(sin, label = T, pt.size = 1)

 # assign cell type IDs
sin <- RenameIdents(sin, `0`="Enterocyte", `1`="Enterocyte", `2`="Enterocyte", `3`="Enterocyte", `4`="Enterocyte", `5`="Stem", `6`="TA", `7`="Progenitor", `8`="Goblet", `9`="Goblet", `10`="Paneth", `11`="EEC")
Idents(sin) <- factor(Idents(sin), levels = c("Enterocyte", "Progenitor", "Stem", "TA", "Goblet", "Paneth", "EEC"))
sin$new.clusters <- Idents(sin)

```


# colon and rectum
```{r}

# extract colon and rectum samples from Wang dataset
wang.cr <- subset(wang, subset = origin == "Colon" | origin == "Rectum")
wang.cr.list <- SplitObject(wang.cr, split.by = "orig.ident")

# import data from Li et al Nature Genetics 2017
# object li.data is a counts matrix (downloaded from GSE81861) loaded using read.delim() function
li.data$gene <- gsub(".*_([^_]+)_.*", "\\1", li.data$X) # fix gene names
li.data <- li.data[!duplicated(li.data$gene),]
rownames(li.data) <- li.data$gene
li.data[,c("gene", "X")] <- NULL
li <- CreateSeuratObject(li.data, min.cells = 3, min.features = 200)
li$orig.ident <- gsub("__.*", "", rownames(li@meta.data)) # fix meta data
li$celltype <- gsub(".*__([^__]+)__.*", "\\1", rownames(li@meta.data))
li$Dataset <- "Li"
li$origin <- "Colon"
li[["percent.mt"]] <- PercentageFeatureSet(li, pattern = "^MT-")

# import data from Parikh et al Nature 2019
# object parikh.data is a counts matrix (downloaded from GSE116222) loaded using read.delim() function
parikh <- CreateSeuratObject(parikh.data, min.cells = 3, min.features = 200)
parikh$orig.ident <- gsub(".*\\.", "", rownames(parikh@meta.data))
parikh$Dataset <- "Parikh"
parikh$origin <- "Colon"
parikh[["percent.mt"]] <- PercentageFeatureSet(parikh, pattern = "^MT-")
FeatureScatter(parikh, feature1 = "nCount_RNA", feature2 = "percent.mt")
parikh2 <- subset(parikh, subset = orig.ident == "A3" | orig.ident == "B3" | orig.ident == "C3", invert = T) # exclude ulcerative colitis samples
parikh.list <- SplitObject(parikh2, split.by = "orig.ident")

# in-house data: each data object is a 10x CellRanger output imported using Read10X function
mda23 <- CreateSeuratObject(mda23.data, project = "MDA23", min.cells = 3, min.features = 200)
mda23$Dataset <- "Anderson"
mda23$origin <- "Colon"
mda23[["percent.mt"]] <- PercentageFeatureSet(mda23, pattern = "^MT-")
FeatureScatter(mda23, feature1 = "nCount_RNA", feature2 = "percent.mt")
mda23 <- subset(mda23, subset = nCount_RNA < 50000 & percent.mt < 50)

mda29 <- CreateSeuratObject(mda29.data, project = "MDA29", min.cells = 3, min.features = 200)
mda29$Dataset <- "Anderson"
mda29$origin <- "Colon"
mda29[["percent.mt"]] <- PercentageFeatureSet(mda29, pattern = "^MT-")
FeatureScatter(mda29, feature1 = "nCount_RNA", feature2 = "percent.mt")
mda29 <- subset(mda29, subset = nCount_RNA < 30000 & percent.mt < 50)

mda37 <- CreateSeuratObject(mda37.data, project = "MDA37", min.cells = 3, min.features = 200)
mda37$Dataset <- "Anderson"
mda37$origin <- "Colon"
mda37[["percent.mt"]] <- PercentageFeatureSet(mda37, pattern = "^MT-")
FeatureScatter(mda37, feature1 = "nCount_RNA", feature2 = "percent.mt")
mda37 <- subset(mda37, subset = nCount_RNA < 30000 & percent.mt < 50)

mda41 <- CreateSeuratObject(mda41.data, project = "MDA41", min.cells = 3, min.features = 200)
mda41$Dataset <- "Anderson"
mda41$origin <- "Colon"
mda41[["percent.mt"]] <- PercentageFeatureSet(mda41, pattern = "^MT-")
FeatureScatter(mda41, feature1 = "nCount_RNA", feature2 = "percent.mt")
mda41 <- subset(mda41, subset = nCount_RNA < 30000 & percent.mt < 50)

mda43 <- CreateSeuratObject(mda43.data, project = "MDA43", min.cells = 3, min.features = 200)
mda43$Dataset <- "Anderson"
mda43$origin <- "Colon"
mda43[["percent.mt"]] <- PercentageFeatureSet(mda43, pattern = "^MT-")
FeatureScatter(mda43, feature1 = "nCount_RNA", feature2 = "percent.mt")
mda43 <- subset(mda43, subset = nCount_RNA < 30000 & percent.mt < 50)

pca38 <- CreateSeuratObject(pca38.data, project = "PCA38", min.cells = 3, min.features = 200)
pca38$Dataset <- "Anderson"
pca38$origin <- "Colon"
pca38[["percent.mt"]] <- PercentageFeatureSet(pca38, pattern = "^MT-")
FeatureScatter(pca38, feature1 = "nCount_RNA", feature2 = "percent.mt")
pca38 <- subset(pca38, subset = nCount_RNA < 50000 & percent.mt < 50)

pca44 <- CreateSeuratObject(pca44.data, project = "PCA44", min.cells = 3, min.features = 200)
pca44$Dataset <- "Anderson"
pca44$origin <- "Colon"
pca44[["percent.mt"]] <- PercentageFeatureSet(pca44, pattern = "^MT-")
FeatureScatter(pca44, feature1 = "nCount_RNA", feature2 = "percent.mt")
pca44 <- subset(pca44, subset = nCount_RNA < 50000 & percent.mt < 50)

# integrate all Seurat objects using rpca
cr.list <- c(wang.cr.list, li, parikh.list, mda23, mda29, mda37, mda41, mda43, pca38, pca44)

for(i in 1:length(cr.list)){
  cr.list[[i]] <- NormalizeData(cr.list[[i]], verbose = F)
  cr.list[[i]] <- FindVariableFeatures(cr.list[[i]], selection.method = "vst", nfeatures = 2000, verbose = F)
  rm(i)
}

features <- SelectIntegrationFeatures(cr.list)
for(i in 1:length(cr.list)){
  cr.list[[i]] <- ScaleData(cr.list[[i]], features = features, verbose = F)
  cr.list[[i]] <- RunPCA(cr.list[[i]], features = features, verbose = F)
  rm(i)
}

cr.anchors <- FindIntegrationAnchors(cr.list, reduction = "rpca", reference = c(2,13), dims = 1:20)
cr <- IntegrateData(cr.anchors, dims = 1:20)

 # downstream dimension reduction after integration
cr <- ScaleData(cr, verbose = F)
cr <- RunPCA(cr, verbose = F)
ElbowPlot(cr, ndims = 50)
cr <- RunUMAP(cr, dims = 1:30, verbose = F)
cr <- FindNeighbors(cr, dims = 1:30, verbose = F)
cr <- FindClusters(cr, resolution = .3)

DefaultAssay(cr) <- "RNA"
DimPlot(cr, label = T, pt.size = 1)

 # subset epithelial cells and redo dimension reduction
cr.epi <- subset(cr, idents = c(0,1,2,3,5,6,7,8,14,16))
cr.epi <- FindVariableFeatures(cr.epi, selection.method = "vst", nfeatures = 2000, verbose = F)
DefaultAssay(cr.epi) <- "integrated"
cr.epi <- ScaleData(cr.epi, verbose = F)
cr.epi <- RunPCA(cr.epi, verbose = F)
ElbowPlot(cr.epi, ndims = 50)
cr.epi <- RunUMAP(cr.epi, dims = 1:30, verbose = F)
cr.epi <- FindNeighbors(cr.epi, dims = 1:30, verbose = F)
cr.epi <- FindClusters(cr.epi, resolution = .3)

DefaultAssay(cr.epi) <- "RNA"
DimPlot(cr.epi, label = T, pt.size = 1)

 # remove contaminating non-epithelial cells and redo dimension reduction
cr.epi <- subset(cr.epi, idents = c(7,9,10), invert = T) # remove fibroblasts and immune cells
cr.epi <- FindVariableFeatures(cr.epi, selection.method = "vst", nfeatures = 2000, verbose = F)
DefaultAssay(cr.epi) <- "integrated"
cr.epi <- ScaleData(cr.epi, verbose = F)
cr.epi <- RunPCA(cr.epi, verbose = F)
ElbowPlot(cr.epi, ndims = 50)
cr.epi <- RunUMAP(cr.epi, dims = 1:30, verbose = F)
cr.epi <- FindNeighbors(cr.epi, dims = 1:30, verbose = F)
cr.epi <- FindClusters(cr.epi, resolution = .3)

DefaultAssay(cr.epi) <- "RNA"
DimPlot(cr.epi, label = T, pt.size = 1)

 # some more contaminating cells remain, repeat dimension reduction
cr.epi <- subset(cr.epi, idents = 12, invert = T) # remove more fibroblasts
cr.epi <- FindVariableFeatures(cr.epi, selection.method = "vst", nfeatures = 2000, verbose = F)
DefaultAssay(cr.epi) <- "integrated"
cr.epi <- ScaleData(cr.epi, verbose = F)
cr.epi <- RunPCA(cr.epi, verbose = F)
ElbowPlot(cr.epi, ndims = 50)
cr.epi <- RunUMAP(cr.epi, dims = 1:30, verbose = F)
cr.epi <- FindNeighbors(cr.epi, dims = 1:30, verbose = F)
cr.epi <- FindClusters(cr.epi, resolution = .5)

DefaultAssay(cr.epi) <- "RNA"
DimPlot(cr.epi, label = T, pt.size = 1)

 # some more contaminating cells remain, repeat dimension reduction
cr.epi <- subset(cr.epi, idents = 13, invert = T) # remove more immune contaminants
cr.epi <- FindVariableFeatures(cr.epi, selection.method = "vst", nfeatures = 2000, verbose = F)
DefaultAssay(cr.epi) <- "integrated"
cr.epi <- ScaleData(cr.epi, verbose = F)
cr.epi <- RunPCA(cr.epi, verbose = F)
ElbowPlot(cr.epi, ndims = 50)
cr.epi <- RunUMAP(cr.epi, dims = 1:30, verbose = F)
cr.epi <- FindNeighbors(cr.epi, dims = 1:30, verbose = F)
cr.epi <- FindClusters(cr.epi, resolution = .5)

DefaultAssay(cr.epi) <- "RNA"
DimPlot(cr.epi, label = T, pt.size = 1)

 # assign cell type IDs
cr.epi <- RenameIdents(cr.epi, `0`="Colonocyte", `1`="Colonocyte", `2`="Goblet", `3`="Stem", `4`="Paneth-like", `5`="Colonocyte", `6`="TA", `7`="Progenitor", `8`="TA", `9`="Colonocyte", `10`="Goblet", `11`="Tuft", `12`="EEC")
Idents(cr.epi) <- factor(Idents(cr.epi), levels = c("Colonocyte", "Progenitor", "Paneth-like", "Goblet", "TA", "Stem", "EEC", "Tuft"))
cr.epi$new.clusters <- Idents(cr.epi)

```


# plot UMAPs
```{r}

# rename objects as needed
panc <- panc2
lin <- cr.epi

# set color palette by dataset
dataset.colors <- c("Madissoon"="#a34058", "Owen"="#629363", "Zhang"="#e085b4", "Baron"="#3a84a8", "Muraro"="#7e6f85", "Segerstolpe"="#ffc81b", "Xin"="#ea79a9", "Martin"="#e0c52c", "Wang"="#9d509b", "Parikh"="#4bab54", "Anderson"="#f8971d", "Li"="#e21f26")

# umap by cell type
DimPlot(oes, pt.size = 1.5) + theme(aspect.ratio = 1) + NoAxes()
DimPlot(gas, pt.size = 1.5) + theme(aspect.ratio = 1) + NoAxes()
DimPlot(panc, pt.size = 1.5) + theme(aspect.ratio = 1) + NoAxes()
DimPlot(sin, pt.size = 1.5) + theme(aspect.ratio = 1) + NoAxes()
DimPlot(lin, pt.size = 1.5) + theme(aspect.ratio = 1) + NoAxes()

# umap by dataset
DimPlot(oes, pt.size = 1.5, group.by = "Dataset") + theme(aspect.ratio = 1) + NoAxes() + scale_color_manual(values = dataset.colors)
DimPlot(gas, pt.size = 1.5, group.by = "Dataset") + theme(aspect.ratio = 1) + NoAxes() + scale_color_manual(values = dataset.colors)
DimPlot(panc, pt.size = 1.5, group.by = "dataset") + theme(aspect.ratio = 1) + NoAxes() + scale_color_manual(values = dataset.colors)
DimPlot(sin, pt.size = 1.5, group.by = "Dataset") + theme(aspect.ratio = 1) + NoAxes() + scale_color_manual(values = dataset.colors)
DimPlot(lin, pt.size = 1.5, group.by = "Dataset") + theme(aspect.ratio = 1) + NoAxes() + scale_color_manual(values = dataset.colors)

```


# stacked bar plots of cell type vs dataset
```{r}

# esophagus
ggplot(oes@meta.data, aes(x = new.clusters, fill = Dataset)) + 
  geom_bar(position = "fill", width = .7, color = "black", lwd = .2) + 
  scale_fill_manual(values = dataset.colors) +
  theme(panel.background=element_blank(),
        panel.grid.major=element_blank(),
        panel.grid.minor=element_blank(),
        axis.line=element_line(color = "black"),
        axis.ticks=element_line(color = "black"),
        axis.text = element_text(color = "black"),
        axis.text.x = element_text(angle = 45, hjust = 1, vjust = 1),
        legend.key = element_blank(),
        aspect.ratio = 1.5) + 
  scale_y_continuous(expand = c(0,0)) +
  scale_x_discrete(drop = F) +
  xlab("Cell type") +
  ylab("Proportion of cells")

# stomach
ggplot(gas@meta.data, aes(x = new.clusters, fill = Dataset)) + 
  geom_bar(position = "fill", width = .7, color = "black", lwd = .2) + 
  scale_fill_manual(values = dataset.colors) +
  theme(panel.background=element_blank(),
        panel.grid.major=element_blank(),
        panel.grid.minor=element_blank(),
        axis.line=element_line(color = "black"),
        axis.ticks=element_line(color = "black"),
        axis.text = element_text(color = "black"),
        axis.text.x = element_text(angle = 45, hjust = 1, vjust = 1),
        legend.key = element_blank(),
        aspect.ratio = 1.55) + 
  scale_y_continuous(expand = c(0,0)) +
  scale_x_discrete(drop = F) +
  xlab("Cell type") +
  ylab("Proportion of cells")

# pancreas
ggplot(panc@meta.data, aes(x = new.clusters, fill = dataset)) + 
  geom_bar(position = "fill", width = .7, color = "black", lwd = .2) + 
  scale_fill_manual(values = dataset.colors) +
  theme(panel.background=element_blank(),
        panel.grid.major=element_blank(),
        panel.grid.minor=element_blank(),
        axis.line=element_line(color = "black"),
        axis.ticks=element_line(color = "black"),
        axis.text = element_text(color = "black"),
        axis.text.x = element_text(angle = 45, hjust = 1, vjust = 1),
        legend.key = element_blank(),
        aspect.ratio = 1.6) + 
  scale_y_continuous(expand = c(0,0)) +
  scale_x_discrete(drop = F) +
  xlab("Cell type") +
  ylab("Proportion of cells")

# small intestine
ggplot(sin@meta.data, aes(x = new.clusters, fill = Dataset)) + 
  geom_bar(position = "fill", width = .7, color = "black", lwd = .2) + 
  scale_fill_manual(values = dataset.colors) +
  theme(panel.background=element_blank(),
        panel.grid.major=element_blank(),
        panel.grid.minor=element_blank(),
        axis.line=element_line(color = "black"),
        axis.ticks=element_line(color = "black"),
        axis.text = element_text(color = "black"),
        axis.text.x = element_text(angle = 45, hjust = 1, vjust = 1),
        legend.key = element_blank(),
        aspect.ratio = 1.55) + 
  scale_y_continuous(expand = c(0,0)) +
  scale_x_discrete(drop = F) +
  xlab("Cell type") +
  ylab("Proportion of cells")

# colorectal
ggplot(lin@meta.data, aes(x = new.clusters, fill = Dataset)) + 
  geom_bar(position = "fill", width = .7, color = "black", lwd = .2) + 
  scale_fill_manual(values = dataset.colors) +
  theme(panel.background=element_blank(),
        panel.grid.major=element_blank(),
        panel.grid.minor=element_blank(),
        axis.line=element_line(color = "black"),
        axis.ticks=element_line(color = "black"),
        axis.text = element_text(color = "black"),
        axis.text.x = element_text(angle = 45, hjust = 1, vjust = 1),
        legend.key = element_blank(),
        aspect.ratio = 1.6) + 
  scale_y_continuous(expand = c(0,0)) +
  scale_x_discrete(drop = F) +
  xlab("Cell type") +
  ylab("Proportion of cells")

```


# bubble plot of marker gene expression
```{r}

# remove y-axis labels (cell types) to preserve plot size between datasets (Seurat keeps cell type levels so order is the same as UMAP)

# esophagus
oes.markers <- c("ECM1", "KRT4", "KRT5", "KRT14", "STMN1", "MKI67", "CLU", "SCPEP1", "KRT19", "MUC6", "MUC5AC")
DotPlot(oes, features = rev(oes.markers), cols = c("grey", "red"), col.min = 0, dot.scale = 10) + RotatedAxis() + theme(aspect.ratio = .5, axis.text.y = element_blank())

# stomach
gas.markers <- c("MUC5AC", "TFF1", "MUC6", "TFF2", "HMGB1", "STMN1", "GAST", "SST", "CHGA", "TFF3")
DotPlot(gas, features = rev(gas.markers), cols = c("grey", "red"), col.min = 0, dot.scale = 10) + RotatedAxis() + theme(aspect.ratio = .5, axis.text.y = element_blank())

# pancreas
panc.markers <- c("KRT8", "CFTR", "REG1A", "PRSS2", "GCG", "TTR", "INS", "IAPP", "SST", "PPY", "GHRL", "TOP2A", "MKI67")
DotPlot(panc, features = rev(panc.markers), cols = c("grey", "red"), col.min = 0, dot.scale = 10) + RotatedAxis() + theme(aspect.ratio = .5, axis.text.y = element_blank())

# small intestine
sin.markers <- c("ALDOB", "APOA4", "ADH1C", "OLFM4", "SOX9", "RGMB", "HMGB2", "STMN1", "SPINK4", "TFF3", "SPIB", "CA7", "CHGA")
DotPlot(sin, features = rev(sin.markers), cols = c("grey", "red"), col.min = 0, dot.scale = 10) + RotatedAxis() + theme(aspect.ratio = .5, axis.text.y = element_blank())

# colorectal
lin.markers <- c("FABP1", "SLC26A3", "ADH1C", "PLA2G2A", "SPIB", "CA7", "SPINK4", "TFF3", "STMN1", "HMGB2", "LEFTY1", "RGMB", "ASCL2", "CHGA", "POU2F3")
DotPlot(lin, features = rev(lin.markers), cols = c("grey", "red"), col.min = 0, dot.scale = 10) + RotatedAxis() + theme(aspect.ratio = .5, axis.text.y = element_blank())

```


# look at co-expression of ACE2, TMPRSS2, and TMPRSS4
```{r}

# expression defined as Seurat log-normalized count greater than 0

# add coexpression logical to meta data for each integrated Seurat object
oes.sub <- FetchData(oes, vars = c("new.clusters", "ACE2", "TMPRSS2", "TMPRSS4")) # obtain expression data
oes.sub$ACE2_exprs <- ifelse(oes.sub$ACE2 > 0, "Yes", "No") # identify ACE2 expressing cells
oes.sub$TMPRSS2_exprs <- ifelse(oes.sub$TMPRSS2 > 0, "Yes", "No") # identify TMPRSS2 expressing cells
oes.sub$co_exprs <- ifelse(oes.sub$ACE2_exprs == "Yes" & oes.sub$TMPRSS2_exprs == "Yes", "Yes", "No") # identify co-expressing cells
oes.sub$TMPRSS4_exprs <- ifelse(oes.sub$TMPRSS4 > 0, "Yes", "No") # identify TMPRSS4 expressing cells
oes.sub$co_exprs3 <- ifelse(oes.sub$ACE2_exprs == "Yes" & oes.sub$TMPRSS2_exprs == "Yes" & oes.sub$TMPRSS4_exprs == "Yes", "Yes", "No") # identify cells co-expressing all 3 genes
oes.sub <- oes.sub[rownames(oes@meta.data),] # enforce same order of cells as meta data
oes$ACE2_exprs <- oes.sub[5]
oes$TMPRSS2_exprs <- oes.sub[6]
oes$coexprs <- oes.sub[7]
oes$TMPRSS4_exprs <- oes.sub[8]
oes$coexprs3 <- oes.sub[9]

gas.sub <- FetchData(gas, vars = c("new.clusters", "ACE2", "TMPRSS2", "TMPRSS4"))
gas.sub$ACE2_exprs <- ifelse(gas.sub$ACE2 > 0, "Yes", "No")
gas.sub$TMPRSS2_exprs <- ifelse(gas.sub$TMPRSS2 > 0, "Yes", "No")
gas.sub$co_exprs <- ifelse(gas.sub$ACE2_exprs == "Yes" & gas.sub$TMPRSS2_exprs == "Yes", "Yes", "No")
gas.sub$TMPRSS4_exprs <- ifelse(gas.sub$TMPRSS4 > 0, "Yes", "No")
gas.sub$co_exprs3 <- ifelse(gas.sub$ACE2_exprs == "Yes" & gas.sub$TMPRSS2_exprs == "Yes" & gas.sub$TMPRSS4_exprs == "Yes", "Yes", "No")
gas.sub <- gas.sub[rownames(gas@meta.data),]
gas$ACE2_exprs <- gas.sub[5]
gas$TMPRSS2_exprs <- gas.sub[6]
gas$coexprs <- gas.sub[7]
gas$TMPRSS4_exprs <- gas.sub[8]
gas$coexprs3 <- gas.sub[9]

panc.sub <- FetchData(panc, vars = c("new.clusters", "ACE2", "TMPRSS2", "TMPRSS4"))
panc.sub$ACE2_exprs <- ifelse(panc.sub$ACE2 > 0, "Yes", "No")
panc.sub$TMPRSS2_exprs <- ifelse(panc.sub$TMPRSS2 > 0, "Yes", "No")
panc.sub$co_exprs <- ifelse(panc.sub$ACE2_exprs == "Yes" & panc.sub$TMPRSS2_exprs == "Yes", "Yes", "No")
panc.sub$TMPRSS4_exprs <- ifelse(panc.sub$TMPRSS4 > 0, "Yes", "No")
panc.sub$co_exprs3 <- ifelse(panc.sub$ACE2_exprs == "Yes" & panc.sub$TMPRSS2_exprs == "Yes" & panc.sub$TMPRSS4_exprs == "Yes", "Yes", "No")
panc.sub <- panc.sub[rownames(panc@meta.data),]
panc$ACE2_exprs <- panc.sub[5]
panc$TMPRSS2_exprs <- panc.sub[6]
panc$coexprs <- panc.sub[7]
panc$TMPRSS4_exprs <- panc.sub[8]
panc$coexprs3 <- panc.sub[9]

sin.sub <- FetchData(sin, vars = c("new.clusters", "ACE2", "TMPRSS2", "TMPRSS4"))
sin.sub$ACE2_exprs <- ifelse(sin.sub$ACE2 > 0, "Yes", "No")
sin.sub$TMPRSS2_exprs <- ifelse(sin.sub$TMPRSS2 > 0, "Yes", "No")
sin.sub$co_exprs <- ifelse(sin.sub$ACE2_exprs == "Yes" & sin.sub$TMPRSS2_exprs == "Yes", "Yes", "No")
sin.sub$TMPRSS4_exprs <- ifelse(sin.sub$TMPRSS4 > 0, "Yes", "No")
sin.sub$co_exprs3 <- ifelse(sin.sub$ACE2_exprs == "Yes" & sin.sub$TMPRSS2_exprs == "Yes" & sin.sub$TMPRSS4_exprs == "Yes", "Yes", "No")
sin.sub <- sin.sub[rownames(sin@meta.data),]
sin$ACE2_exprs <- sin.sub[5]
sin$TMPRSS2_exprs <- sin.sub[6]
sin$coexprs <- sin.sub[7]
sin$TMPRSS4_exprs <- sin.sub[8]
sin$coexprs3 <- sin.sub[9]

lin.sub <- FetchData(lin, vars = c("new.clusters", "ACE2", "TMPRSS2", "TMPRSS4"))
lin.sub$ACE2_exprs <- ifelse(lin.sub$ACE2 > 0, "Yes", "No")
lin.sub$TMPRSS2_exprs <- ifelse(lin.sub$TMPRSS2 > 0, "Yes", "No")
lin.sub$co_exprs <- ifelse(lin.sub$ACE2_exprs == "Yes" & lin.sub$TMPRSS2_exprs == "Yes", "Yes", "No")
lin.sub$TMPRSS4_exprs <- ifelse(lin.sub$TMPRSS4 > 0, "Yes", "No")
lin.sub$co_exprs3 <- ifelse(lin.sub$ACE2_exprs == "Yes" & lin.sub$TMPRSS2_exprs == "Yes" & lin.sub$TMPRSS4_exprs == "Yes", "Yes", "No")
lin.sub <- lin.sub[rownames(lin@meta.data),]
lin$ACE2_exprs <- lin.sub[5]
lin$TMPRSS2_exprs <- lin.sub[6]
lin$coexprs <- lin.sub[7]
lin$TMPRSS4_exprs <- lin.sub[8]
lin$coexprs3 <- lin.sub[9]

```


# bar plots of cell proportions expressing ACE2/TMPRSS2/TMPRSS4
```{r}

# set levels for each cell type so they appear in desired order
# remove cell type labels (x-axis labels) to improve graph size consistency between datasets

 # esophagus
oes.sub$new.clusters <- factor(oes.sub$new.clusters, levels = c("Superficial", "Stratified", "Suprabasal", "Proliferative basal", "Ductal", "Columnar"))

  ## ACE2 expressing cell proportion
ggplot(oes.sub, aes(x = new.clusters, fill = ACE2_exprs)) + 
  geom_bar(position = "fill", width = .7, color = "black", lwd = .2) + 
  scale_fill_manual(values = c("Yes"="#21409a", "No"="grey")) + 
  theme(panel.background=element_blank(),
        panel.grid.major=element_blank(),
        panel.grid.minor=element_blank(),
        axis.line=element_line(color = "black"),
        axis.ticks=element_line(color = "black"),
        axis.text = element_text(color = "black"),
        axis.text.x = element_blank(),
        legend.key = element_blank(),
        aspect.ratio = .5) + 
  scale_y_continuous(expand = c(0,0), limits = c(0,.15), breaks = c(0,.05,.1,.15)) +
  scale_x_discrete(drop = F) +
  xlab("Cell type") +
  ylab("Proportion of cells")

  ## TMPRSS2 expressing cell proportion
ggplot(oes.sub, aes(x = new.clusters, fill = TMPRSS2_exprs)) + 
  geom_bar(position = "fill", width = .7, color = "black", lwd = .2) + 
  scale_fill_manual(values = c("Yes"="#ffde17", "No"="grey")) + 
  theme(panel.background=element_blank(),
        panel.grid.major=element_blank(),
        panel.grid.minor=element_blank(),
        axis.line=element_line(color = "black"),
        axis.ticks=element_line(color = "black"),
        axis.text = element_text(color = "black"),
        axis.text.x = element_blank(),
        legend.key = element_blank(),
        aspect.ratio = .5) + 
  scale_y_continuous(expand = c(0,0), limits = c(0,.75), breaks = c(0,.25,.5,.75)) +
  scale_x_discrete(drop = F) +
  xlab("Cell type") +
  ylab("Proportion of cells")

  ## cells co-expressing ACE2 and TMPRSS2
ggplot(oes.sub, aes(x = new.clusters, fill = co_exprs)) + 
  geom_bar(position = "fill", width = .7, color = "black", lwd = .2) + 
  scale_fill_manual(values = c("Yes"="#00a14b", "No"="grey")) + 
  theme(panel.background=element_blank(),
        panel.grid.major=element_blank(),
        panel.grid.minor=element_blank(),
        axis.line=element_line(color = "black"),
        axis.ticks=element_line(color = "black"),
        axis.text = element_text(color = "black"),
        axis.text.x = element_blank(),
        legend.key = element_blank(),
        aspect.ratio = .5) + 
  scale_y_continuous(expand = c(0,0), limits = c(0,.1), breaks = c(0,.05,.1)) +
  scale_x_discrete(drop = F) +
  xlab("Cell type") +
  ylab("Proportion of cells")

  ## cells expressing TMPRSS4
ggplot(oes.sub, aes(x = new.clusters, fill = TMPRSS4_exprs)) + 
  geom_bar(position = "fill", width = .7, color = "black", lwd = .2) + 
  scale_fill_manual(values = c("Yes"="#ed1c24", "No"="grey")) + 
  theme(panel.background=element_blank(),
        panel.grid.major=element_blank(),
        panel.grid.minor=element_blank(),
        axis.line=element_line(color = "black"),
        axis.ticks=element_line(color = "black"),
        axis.text = element_text(color = "black"),
        axis.text.x = element_blank(),
        legend.key = element_blank(),
        aspect.ratio = .5) + 
  scale_y_continuous(expand = c(0,0), limits = c(0,.75), breaks = c(0,.25,.5,.75)) +
  scale_x_discrete(drop = F) +
  xlab("Cell type") +
  ylab("Proportion of cells")

  ## cells co-expressing all three genes
ggplot(oes.sub, aes(x = new.clusters, fill = co_exprs3)) + 
  geom_bar(position = "fill", width = .7, color = "black", lwd = .2) + 
  scale_fill_manual(values = c("Yes"="#7f3f98", "No"="grey")) + 
  theme(panel.background=element_blank(),
        panel.grid.major=element_blank(),
        panel.grid.minor=element_blank(),
        axis.line=element_line(color = "black"),
        axis.ticks=element_line(color = "black"),
        axis.text = element_text(color = "black"),
        axis.text.x = element_blank(),
        legend.key = element_blank(),
        aspect.ratio = .5) + 
  scale_y_continuous(expand = c(0,0), limits = c(0,.1), breaks = c(0,.05,.1)) +
  scale_x_discrete(drop = F) +
  xlab("Cell type") +
  ylab("Proportion of cells")

 # stomach
gas.sub$new.clusters <- factor(gas.sub$new.clusters, levels = c("PMC", "GMC", "Proliferative", "G cell", "D cell", "EEC", "Goblet"))

  ## ACE2 expressing proportion
ggplot(gas.sub, aes(x = new.clusters, fill = ACE2_exprs)) + 
  geom_bar(position = "fill", width = .7, color = "black", lwd = .2) + 
  scale_fill_manual(values = c("Yes"="#21409a", "No"="grey")) + 
  theme(panel.background=element_blank(),
        panel.grid.major=element_blank(),
        panel.grid.minor=element_blank(),
        axis.line=element_line(color = "black"),
        axis.ticks=element_line(color = "black"),
        axis.text = element_text(color = "black"),
        axis.text.x = element_blank(),
        legend.key = element_blank(),
        aspect.ratio = .5) + 
  scale_y_continuous(expand = c(0,0), limits = c(0,.06), breaks = c(0,.02,.04,.06)) +
  scale_x_discrete(drop = F) +
  xlab("Cell type") +
  ylab("Proportion of cells")

  ## TMPRSS2 expressing proportion
ggplot(gas.sub, aes(x = new.clusters, fill = TMPRSS2_exprs)) + 
  geom_bar(position = "fill", width = .7, color = "black", lwd = .2) + 
  scale_fill_manual(values = c("Yes"="#ffde17", "No"="grey")) + 
  theme(panel.background=element_blank(),
        panel.grid.major=element_blank(),
        panel.grid.minor=element_blank(),
        axis.line=element_line(color = "black"),
        axis.ticks=element_line(color = "black"),
        axis.text = element_text(color = "black"),
        axis.text.x = element_blank(),
        legend.key = element_blank(),
        aspect.ratio = .5) + 
  scale_y_continuous(expand = c(0,0), limits = c(0,.4), breaks = c(0,.1,.2,.3,.4)) +
  scale_x_discrete(drop = F) +
  xlab("Cell type") +
  ylab("Proportion of cells")

  ## cells co-expressing ACE2 and TMPRSS4
ggplot(gas.sub, aes(x = new.clusters, fill = co_exprs)) + 
  geom_bar(position = "fill", width = .7, color = "black", lwd = .2) + 
  scale_fill_manual(values = c("Yes"="#00a14b", "No"="grey")) + 
  theme(panel.background=element_blank(),
        panel.grid.major=element_blank(),
        panel.grid.minor=element_blank(),
        axis.line=element_line(color = "black"),
        axis.ticks=element_line(color = "black"),
        axis.text = element_text(color = "black"),
        axis.text.x = element_blank(),
        legend.key = element_blank(),
        aspect.ratio = .5) + 
  scale_y_continuous(expand = c(0,0), limits = c(0,.05), breaks = c(0,.025,.05)) +
  scale_x_discrete(drop = F) +
  xlab("Cell type") +
  ylab("Proportion of cells")

  ## TMPRSS4 expressing proportion
ggplot(gas.sub, aes(x = new.clusters, fill = TMPRSS4_exprs)) + 
  geom_bar(position = "fill", width = .7, color = "black", lwd = .2) + 
  scale_fill_manual(values = c("Yes"="#ed1c24", "No"="grey")) + 
  theme(panel.background=element_blank(),
        panel.grid.major=element_blank(),
        panel.grid.minor=element_blank(),
        axis.line=element_line(color = "black"),
        axis.ticks=element_line(color = "black"),
        axis.text = element_text(color = "black"),
        axis.text.x = element_blank(),
        legend.key = element_blank(),
        aspect.ratio = .5) + 
  scale_y_continuous(expand = c(0,0), limits = c(0,.4), breaks = c(0,.2,.4)) +
  scale_x_discrete(drop = F) +
  xlab("Cell type") +
  ylab("Proportion of cells")

  ## cells expressing all three genes
ggplot(gas.sub, aes(x = new.clusters, fill = co_exprs3)) + 
  geom_bar(position = "fill", width = .7, color = "black", lwd = .2) + 
  scale_fill_manual(values = c("Yes"="#7f3f98", "No"="grey")) + 
  theme(panel.background=element_blank(),
        panel.grid.major=element_blank(),
        panel.grid.minor=element_blank(),
        axis.line=element_line(color = "black"),
        axis.ticks=element_line(color = "black"),
        axis.text = element_text(color = "black"),
        axis.text.x = element_blank(),
        legend.key = element_blank(),
        aspect.ratio = .5) + 
  scale_y_continuous(expand = c(0,0), limits = c(0,.05), breaks = c(0,.01,.02,.03,.04,.05)) +
  scale_x_discrete(drop = F) +
  xlab("Cell type") +
  ylab("Proportion of cells")

 # pancreas
panc.sub$new.clusters <- factor(panc.sub$new.clusters, levels = c("Ductal", "Acinar", "Alpha", "Beta", "Delta", "Gamma", "Epsilon", "Proliferative"))

  ## ACE2 expressing proportion
ggplot(panc.sub, aes(x = new.clusters, fill = ACE2_exprs)) + 
  geom_bar(position = "fill", width = .7, color = "black", lwd = .2) + 
  scale_fill_manual(values = c("Yes"="#21409a", "No"="grey")) + 
  theme(panel.background=element_blank(),
        panel.grid.major=element_blank(),
        panel.grid.minor=element_blank(),
        axis.line=element_line(color = "black"),
        axis.ticks=element_line(color = "black"),
        axis.text = element_text(color = "black"),
        axis.text.x = element_blank(),
        legend.key = element_blank(),
        aspect.ratio = .5) + 
  scale_y_continuous(expand = c(0,0), limits = c(0,.075), breaks = c(0,.025,.05,.075)) +
  scale_x_discrete(drop = F) +
  xlab("Cell type") +
  ylab("Proportion of cells")

  ## TMPRSS2 expressing proportion
ggplot(panc.sub, aes(x = new.clusters, fill = TMPRSS2_exprs)) + 
  geom_bar(position = "fill", width = .7, color = "black", lwd = .2) + 
  scale_fill_manual(values = c("Yes"="#ffde17", "No"="grey")) + 
  theme(panel.background=element_blank(),
        panel.grid.major=element_blank(),
        panel.grid.minor=element_blank(),
        axis.line=element_line(color = "black"),
        axis.ticks=element_line(color = "black"),
        axis.text = element_text(color = "black"),
        axis.text.x = element_blank(),
        legend.key = element_blank(),
        aspect.ratio = .5) + 
  scale_y_continuous(expand = c(0,0), limits = c(0,.6), breaks = c(0,.2,.4,.6)) +
  scale_x_discrete(drop = F) +
  xlab("Cell type") +
  ylab("Proportion of cells")

  ## co-expressing ACE2 and TMPRSS2
ggplot(panc.sub, aes(x = new.clusters, fill = co_exprs)) + 
  geom_bar(position = "fill", width = .7, color = "black", lwd = .2) + 
  scale_fill_manual(values = c("Yes"="#00a14b", "No"="grey")) + 
  theme(panel.background=element_blank(),
        panel.grid.major=element_blank(),
        panel.grid.minor=element_blank(),
        axis.line=element_line(color = "black"),
        axis.ticks=element_line(color = "black"),
        axis.text = element_text(color = "black"),
        axis.text.x = element_blank(),
        legend.key = element_blank(),
        aspect.ratio = .5) + 
  scale_y_continuous(expand = c(0,0), limits = c(0,.075), breaks = c(0,.025,.05,.075)) +
  scale_x_discrete(drop = F) +
  xlab("Cell type") +
  ylab("Proportion of cells")

 ## TMPRSS4 expressing proportion
ggplot(panc.sub, aes(x = new.clusters, fill = TMPRSS4_exprs)) + 
  geom_bar(position = "fill", width = .7, color = "black", lwd = .2) + 
  scale_fill_manual(values = c("Yes"="#ed1c24", "No"="grey")) + 
  theme(panel.background=element_blank(),
        panel.grid.major=element_blank(),
        panel.grid.minor=element_blank(),
        axis.line=element_line(color = "black"),
        axis.ticks=element_line(color = "black"),
        axis.text = element_text(color = "black"),
        axis.text.x = element_blank(),
        legend.key = element_blank(),
        aspect.ratio = .5) + 
  scale_y_continuous(expand = c(0,0), limits = c(0,.05), breaks = c(0,.025,.05)) +
  scale_x_discrete(drop = F) +
  xlab("Cell type") +
  ylab("Proportion of cells")

  ## cells expressing all three genes
ggplot(panc.sub, aes(x = new.clusters, fill = co_exprs3)) + 
  geom_bar(position = "fill", width = .7, color = "black", lwd = .2) + 
  scale_fill_manual(values = c("Yes"="#7f3f98", "No"="grey")) + 
  theme(panel.background=element_blank(),
        panel.grid.major=element_blank(),
        panel.grid.minor=element_blank(),
        axis.line=element_line(color = "black"),
        axis.ticks=element_line(color = "black"),
        axis.text = element_text(color = "black"),
        axis.text.x = element_blank(),
        legend.key = element_blank(),
        aspect.ratio = .5) + 
  scale_y_continuous(expand = c(0,0), limits = c(0,.01), breaks = c(0,.005,.01)) +
  scale_x_discrete(drop = F) +
  xlab("Cell type") +
  ylab("Proportion of cells")

 # small intestine
sin.sub$new.clusters <- factor(sin.sub$new.clusters, levels = c("Enterocyte", "Progenitor", "Stem", "TA", "Goblet", "Paneth", "EEC"))

  ## ACE2 expressing proportion
ggplot(sin.sub, aes(x = new.clusters, fill = ACE2_exprs)) + 
  geom_bar(position = "fill", width = .7, color = "black", lwd = .2) + 
  scale_fill_manual(values = c("Yes"="#21409a", "No"="grey")) + 
  theme(panel.background=element_blank(),
        panel.grid.major=element_blank(),
        panel.grid.minor=element_blank(),
        axis.line=element_line(color = "black"),
        axis.ticks=element_line(color = "black"),
        axis.text = element_text(color = "black"),
        axis.text.x = element_blank(),
        legend.key = element_blank(),
        aspect.ratio = .5) + 
  scale_y_continuous(expand = c(0,0), limits = c(0,.6), breaks = c(0,.2,.4,.6)) +
  scale_x_discrete(drop = F) +
  xlab("Cell type") +
  ylab("Proportion of cells")

  ## TMPRSS2 expressing proportion
ggplot(sin.sub, aes(x = new.clusters, fill = TMPRSS2_exprs)) + 
  geom_bar(position = "fill", width = .7, color = "black", lwd = .2) + 
  scale_fill_manual(values = c("Yes"="#ffde17", "No"="grey")) + 
  theme(panel.background=element_blank(),
        panel.grid.major=element_blank(),
        panel.grid.minor=element_blank(),
        axis.line=element_line(color = "black"),
        axis.ticks=element_line(color = "black"),
        axis.text = element_text(color = "black"),
        axis.text.x = element_blank(),
        legend.key = element_blank(),
        aspect.ratio = .5) + 
  scale_y_continuous(expand = c(0,0), limits = c(0,.6), breaks = c(0,.2,.4,.6)) +
  scale_x_discrete(drop = F) +
  xlab("Cell type") +
  ylab("Proportion of cells")

  ## co-expressing ACE2 and TMPRSS2
ggplot(sin.sub, aes(x = new.clusters, fill = co_exprs)) + 
  geom_bar(position = "fill", width = .7, color = "black", lwd = .2) + 
  scale_fill_manual(values = c("Yes"="#00a14b", "No"="grey")) + 
  theme(panel.background=element_blank(),
        panel.grid.major=element_blank(),
        panel.grid.minor=element_blank(),
        axis.line=element_line(color = "black"),
        axis.ticks=element_line(color = "black"),
        axis.text = element_text(color = "black"),
        axis.text.x = element_blank(),
        legend.key = element_blank(),
        aspect.ratio = .5) + 
  scale_y_continuous(expand = c(0,0), limits = c(0,.3), breaks = c(0,.1,.2,.3)) +
  scale_x_discrete(drop = F) +
  xlab("Cell type") +
  ylab("Proportion of cells")

  ## TMPRSS4 expressing proportion
ggplot(sin.sub, aes(x = new.clusters, fill = TMPRSS4_exprs)) + 
  geom_bar(position = "fill", width = .7, color = "black", lwd = .2) + 
  scale_fill_manual(values = c("Yes"="#ed1c24", "No"="grey")) + 
  theme(panel.background=element_blank(),
        panel.grid.major=element_blank(),
        panel.grid.minor=element_blank(),
        axis.line=element_line(color = "black"),
        axis.ticks=element_line(color = "black"),
        axis.text = element_text(color = "black"),
        axis.text.x = element_blank(),
        legend.key = element_blank(),
        aspect.ratio = .5) + 
  scale_y_continuous(expand = c(0,0), limits = c(0,.6), breaks = c(0,.2,.4,.6)) +
  scale_x_discrete(drop = F) +
  xlab("Cell type") +
  ylab("Proportion of cells")

  ## co-expressing all three genes
ggplot(sin.sub, aes(x = new.clusters, fill = co_exprs3)) + 
  geom_bar(position = "fill", width = .7, color = "black", lwd = .2) + 
  scale_fill_manual(values = c("Yes"="#7f3f98", "No"="grey")) + 
  theme(panel.background=element_blank(),
        panel.grid.major=element_blank(),
        panel.grid.minor=element_blank(),
        axis.line=element_line(color = "black"),
        axis.ticks=element_line(color = "black"),
        axis.text = element_text(color = "black"),
        axis.text.x = element_blank(),
        legend.key = element_blank(),
        aspect.ratio = .5) + 
  scale_y_continuous(expand = c(0,0), limits = c(0,.15), breaks = c(0,.05,.1,.15)) +
  scale_x_discrete(drop = F) +
  xlab("Cell type") +
  ylab("Proportion of cells")

 # colorectal
lin.sub$new.clusters <- factor(lin.sub$new.clusters, levels = c("Colonocyte", "Progenitor", "Paneth-like", "Goblet", "TA", "Stem", "EEC", "Tuft"))

  ## ACE2 expressing proportion
ggplot(lin.sub, aes(x = new.clusters, fill = ACE2_exprs)) + 
  geom_bar(position = "fill", width = .7, color = "black", lwd = .2) + 
  scale_fill_manual(values = c("Yes"="#21409a", "No"="grey")) + 
  theme(panel.background=element_blank(),
        panel.grid.major=element_blank(),
        panel.grid.minor=element_blank(),
        axis.line=element_line(color = "black"),
        axis.ticks=element_line(color = "black"),
        axis.text = element_text(color = "black"),
        axis.text.x = element_blank(),
        legend.key = element_blank(),
        aspect.ratio = .5) + 
  scale_y_continuous(expand = c(0,0), limits = c(0,.1), breaks = c(0,.05,.1)) +
  scale_x_discrete(drop = F) +
  xlab("Cell type") +
  ylab("Proportion of cells")

  ## TMPRSS2 expressing proportion
ggplot(lin.sub, aes(x = new.clusters, fill = TMPRSS2_exprs)) + 
  geom_bar(position = "fill", width = .7, color = "black", lwd = .2) + 
  scale_fill_manual(values = c("Yes"="#ffde17", "No"="grey")) + 
  theme(panel.background=element_blank(),
        panel.grid.major=element_blank(),
        panel.grid.minor=element_blank(),
        axis.line=element_line(color = "black"),
        axis.ticks=element_line(color = "black"),
        axis.text = element_text(color = "black"),
        axis.text.x = element_blank(),
        legend.key = element_blank(),
        aspect.ratio = .5) + 
  scale_y_continuous(expand = c(0,0), limits = c(0,.75), breaks = c(0,.25,.5,.75)) +
  scale_x_discrete(drop = F) +
  xlab("Cell type") +
  ylab("Proportion of cells")

  ## co-expressing ACE2 and TMPRSS2
ggplot(lin.sub, aes(x = new.clusters, fill = co_exprs)) + 
  geom_bar(position = "fill", width = .7, color = "black", lwd = .2) + 
  scale_fill_manual(values = c("Yes"="#00a14b", "No"="grey")) + 
  theme(panel.background=element_blank(),
        panel.grid.major=element_blank(),
        panel.grid.minor=element_blank(),
        axis.line=element_line(color = "black"),
        axis.ticks=element_line(color = "black"),
        axis.text = element_text(color = "black"),
        axis.text.x = element_blank(),
        legend.key = element_blank(),
        aspect.ratio = .5) + 
  scale_y_continuous(expand = c(0,0), limits = c(0,.1), breaks = c(0,.05,.1)) +
  scale_x_discrete(drop = F) +
  xlab("Cell type") +
  ylab("Proportion of cells")

  ## TMPRSS4 expressing proportion
ggplot(lin.sub, aes(x = new.clusters, fill = TMPRSS4_exprs)) + 
  geom_bar(position = "fill", width = .7, color = "black", lwd = .2) + 
  scale_fill_manual(values = c("Yes"="#ed1c24", "No"="grey")) + 
  theme(panel.background=element_blank(),
        panel.grid.major=element_blank(),
        panel.grid.minor=element_blank(),
        axis.line=element_line(color = "black"),
        axis.ticks=element_line(color = "black"),
        axis.text = element_text(color = "black"),
        axis.text.x = element_blank(),
        legend.key = element_blank(),
        aspect.ratio = .5) + 
  scale_y_continuous(expand = c(0,0), limits = c(0,.6), breaks = c(0,.2,.4,.6)) +
  scale_x_discrete(drop = F) +
  xlab("Cell type") +
  ylab("Proportion of cells")

  ## co-expressing all three genes
ggplot(lin.sub, aes(x = new.clusters, fill = co_exprs3)) + 
  geom_bar(position = "fill", width = .7, color = "black", lwd = .2) + 
  scale_fill_manual(values = c("Yes"="#7f3f98", "No"="grey")) + 
  theme(panel.background=element_blank(),
        panel.grid.major=element_blank(),
        panel.grid.minor=element_blank(),
        axis.line=element_line(color = "black"),
        axis.ticks=element_line(color = "black"),
        axis.text = element_text(color = "black"),
        axis.text.x = element_blank(),
        legend.key = element_blank(),
        aspect.ratio = .5) + 
  scale_y_continuous(expand = c(0,0), limits = c(0,.05), breaks = c(0,.01,.02,.03,.04,.05)) +
  scale_x_discrete(drop = F) +
  xlab("Cell type") +
  ylab("Proportion of cells")

```


# plot UMAP of coexpressing cells
```{r}

logic.color <- c("No"="lightgrey", "Yes"="red")

# esophagus
DimPlot(oes, pt.size = 1.5, group.by = "coexprs", order = "Yes") + NoAxes() + theme(aspect.ratio = 1) + scale_color_manual(values = logic.color) + NoLegend()
DimPlot(oes, pt.size = 1.5, group.by = "coexprs3", order = "Yes") + NoAxes() + theme(aspect.ratio = 1) + scale_color_manual(values = logic.color) + NoLegend()

# stomach
DimPlot(gas, pt.size = 1.5, group.by = "coexprs", order = "Yes") + NoAxes() + theme(aspect.ratio = 1) + scale_color_manual(values = logic.color) + NoLegend()
DimPlot(gas, pt.size = 1.5, group.by = "coexprs3", order = "Yes") + NoAxes() + theme(aspect.ratio = 1) + scale_color_manual(values = logic.color) + NoLegend()

# pancreas
DimPlot(panc, pt.size = 1.5, group.by = "coexprs", order = "Yes") + NoAxes() + theme(aspect.ratio = 1) + scale_color_manual(values = logic.color) + NoLegend()
DimPlot(panc, pt.size = 1.5, group.by = "coexprs3", order = "Yes") + NoAxes() + theme(aspect.ratio = 1) + scale_color_manual(values = logic.color) + NoLegend()

# small intestine
DimPlot(sin, pt.size = 1.5, group.by = "coexprs", order = "Yes") + NoAxes() + theme(aspect.ratio = 1) + scale_color_manual(values = logic.color) + NoLegend()
DimPlot(sin, pt.size = 1.5, group.by = "coexprs3", order = "Yes") + NoAxes() + theme(aspect.ratio = 1) + scale_color_manual(values = logic.color) + NoLegend()

# colorectal
DimPlot(lin, pt.size = 1.5, group.by = "coexprs", order = "Yes") + NoAxes() + theme(aspect.ratio = 1) + scale_color_manual(values = logic.color) + NoLegend()
DimPlot(lin, pt.size = 1.5, group.by = "coexprs3", order = "Yes") + NoAxes() + theme(aspect.ratio = 1) + scale_color_manual(values = logic.color) + NoLegend()

```


# gene coexpression analysis (genes that are likely co-regulated with ACE2) for small and large intestine datasets
```{r}

# only obtain cells that have expression of investigated genes
sin2 <- subset(sin, subset = ACE2 > 0 | TMPRSS2 > 0)
lin2 <- subset(lin, subset = ACE2 > 0 | TMPRSS2 > 0)

# obtain normalized expression data frame and remove genes with no expression
sin.df <- as.data.frame(GetAssayData(sin2[["RNA"]], slot = "data"))
sin.df <- sin.df[rowSums(sin.df) > 0, ]

lin.df <- as.data.frame(GetAssayData(lin2[["RNA"]], slot = "data"))
lin.df <- lin.df[rowSums(lin.df) > 0, ]

# perform correlation and import genes with r > 0.1 to Gene Ontology
sin.cor <- cor(t(sin.df))
sin.genes <- sin.cor[,colnames(sin.cor) == "ACE2" | colnames(sin.cor) == "TMPRSS2" | colnames(sin.cor) == "TMPRSS4"] # obtain columns containing ACE2, TMPRSS2, or TMPRSS4
sin.genes <- sin.genes[!grepl("^ERCC-", rownames(sin.genes)),] # owen dataset has ERCC spike-ins

lin.cor <- cor(t(lin.df))
lin.genes <- lin.cor[,colnames(lin.cor) == "ACE2" | colnames(lin.cor) == "TMPRSS2" | colnames(lin.cor) == "TMPRSS4"]

```


# create tables summarizing coexpression data
```{r}

# esophagus
oes.summary <- oes@meta.data %>% group_by(Dataset, new.clusters, ACE2_exprs, TMPRSS2_exprs, TMPRSS4_exprs, coexprs, coexprs3) %>% summarize(count = n())

oes.ace2 <- oes@meta.data %>% group_by(Dataset, new.clusters, ACE2_exprs) %>% summarize(count = n())
oes.ace2 <- oes.ace2 %>% pivot_wider(names_from = ACE2_exprs, values_from = count)
oes.ace2[is.na(oes.ace2)] <- 0

oes.coexprs <- oes@meta.data %>% group_by(Dataset, new.clusters, coexprs) %>% summarize(count = n())
oes.coexprs <- oes.coexprs %>% pivot_wider(names_from = coexprs, values_from = count)
oes.coexprs[is.na(oes.coexprs)] <- 0

# stomach
gas.summary <- gas@meta.data %>% group_by(Dataset, new.clusters, ACE2_exprs, TMPRSS2_exprs, TMPRSS4_exprs, coexprs, coexprs3) %>% summarize(count = n())

gas.ace2 <- gas@meta.data %>% group_by(Dataset, new.clusters, ACE2_exprs) %>% summarize(count = n())
gas.ace2 <- gas.ace2 %>% pivot_wider(names_from = ACE2_exprs, values_from = count)
gas.ace2[is.na(gas.ace2)] <- 0

gas.coexprs <- gas@meta.data %>% group_by(Dataset, new.clusters, coexprs) %>% summarize(count = n())
gas.coexprs <- gas.coexprs %>% pivot_wider(names_from = coexprs, values_from = count)
gas.coexprs[is.na(gas.coexprs)] <- 0

# pancreas
panc.summary <- panc@meta.data %>% group_by(dataset, new.clusters, ACE2_exprs, TMPRSS2_exprs, TMPRSS4_exprs, coexprs, coexprs3) %>% summarize(count = n())

panc.ace2 <- panc@meta.data %>% group_by(dataset, new.clusters, ACE2_exprs) %>% summarize(count = n())
panc.ace2 <- panc.ace2 %>% pivot_wider(names_from = ACE2_exprs, values_from = count)
panc.ace2[is.na(panc.ace2)] <- 0

panc.coexprs <- panc@meta.data %>% group_by(dataset, new.clusters, coexprs) %>% summarize(count = n())
panc.coexprs <- panc.coexprs %>% pivot_wider(names_from = coexprs, values_from = count)
panc.coexprs[is.na(panc.coexprs)] <- 0

# small intestine
sin.summary <- sin@meta.data %>% group_by(Dataset, new.clusters, ACE2_exprs, TMPRSS2_exprs, TMPRSS4_exprs, coexprs, coexprs3) %>% summarize(count = n())

sin.ace2 <- sin@meta.data %>% group_by(Dataset, new.clusters, ACE2_exprs) %>% summarize(count = n())
sin.ace2 <- sin.ace2 %>% pivot_wider(names_from = ACE2_exprs, values_from = count)
sin.ace2[is.na(sin.ace2)] <- 0

sin.coexprs <- sin@meta.data %>% group_by(Dataset, new.clusters, coexprs) %>% summarize(count = n())
sin.coexprs <- sin.coexprs %>% pivot_wider(names_from = coexprs, values_from = count)
sin.coexprs[is.na(sin.coexprs)] <- 0

# colon/rectum
lin.summary <- lin@meta.data %>% group_by(Dataset, new.clusters, ACE2_exprs, TMPRSS2_exprs, TMPRSS4_exprs, coexprs, coexprs3) %>% summarize(count = n())

lin.ace2 <- lin@meta.data %>% group_by(Dataset, new.clusters, ACE2_exprs) %>% summarize(count = n())
lin.ace2 <- lin.ace2 %>% pivot_wider(names_from = ACE2_exprs, values_from = count)
lin.ace2[is.na(lin.ace2)] <- 0

lin.coexprs <- lin@meta.data %>% group_by(Dataset, new.clusters, coexprs) %>% summarize(count = n())
lin.coexprs <- lin.coexprs %>% pivot_wider(names_from = coexprs, values_from = count)
lin.coexprs[is.na(lin.coexprs)] <- 0

```
