# Supplementary material for: Relative Abundance of SARS-CoV-2 Entry Genes in the Enterocytes of the Lower Gastrointestinal Tract
Source: Genes (Basel). 2020 Jun 11;11(6):645. doi: 10.3390/genes11060645 (PMC7349178; doi:10.3390/genes11060645)
Supplement: Supplementary file 1 [file genes-11-00645-s001.zip › Supplementary_Table_1.xlsx]

## Sheet: esophagus_coexprs_table
Organ	Dataset	Cell Type	Co-express ACE2 and TMPRSS2?		Total	Percent of cell type coexpressing ACE2 and TMPRSS2
			No	Yes
Esophagus	Madissoon	Superficial	6182	65	6247	1.0405
		Stratified	24718	53	24771	0.21396
		Suprabasal	37962	1	37963	0.00263414
		Proliferative basal	11123	2	11125	0.0179775
		Ductal	1128	0	1128	0
		Columnar	146	0	146	0
	Owen	Superficial	0	0	0	N/A
		Stratified	58	0	58	0
		Suprabasal	437	3	440	0.681818
		Proliferative basal	319	5	324	1.54321
		Ductal	9	2	11	18.1818
		Columnar	376	37	413	8.95884
Stomach	Owen	PMC	127	5	132	3.78788
		GMC	29	1	30	3.33333
		Proliferative	26	4	30	13.3333
		G cell	0	0	0	N/A
		D cell	21	0	21	0
		EEC	3	0	3	0
		Goblet	4	1	5	20
	Zhang	PMC	14918	13	14931	0.0870672
		GMC	1936	1	1937	0.0516262
		Proliferative	2116	4	2120	0.188679
		G cell	1333	3	1336	0.224551
		D cell	415	0	415	0
		EEC	332	0	332	0
		Goblet	104	3	107	2.80374
Pancreas	Baron	Ductal	895	5	900	0.555556
		Acinar	1133	2	1135	0.176211
		Alpha	2359	0	2359	0
		Beta	2475	0	2475	0
		Delta	596	0	596	0
		Gamma	255	0	255	0
		Epsilon	12	0	12	0
		Proliferative	12	0	12	0
	Muraro	Ductal	214	14	228	6.14035
		Acinar	202	28	230	12.1739
		Alpha	781	1	782	0.127877
		Beta	448	0	448	0
		Delta	188	0	188	0
		Gamma	106	0	106	0
		Epsilon	4	0	4	0
		Proliferative	15	1	16	6.25
	Segerstolpe	Ductal	333	55	388	14.1753
		Acinar	145	33	178	18.5393
		Alpha	888	1	889	0.112486
		Beta	316	1	317	0.315457
		Delta	122	0	122	0
		Gamma	198	0	198	0
		Epsilon	6	0	6	0
		Proliferative	22	1	23	4.34783
	Xin	Ductal	51	2	53	3.77358
		Acinar	3	0	3	0
		Alpha	867	1	868	0.115207
		Beta	468	0	468	0
		Delta	47	0	47	0
		Gamma	86	1	87	1.14943
		Epsilon	0	0	0	N/A
		Proliferative	14	0	14	0
Small intestine	Martin	Enterocyte	2148	248	2396	10.3506
		Progenitor	253	22	275	8
		Stem	156	2	158	1.26582
		TA	193	7	200	3.5
		Goblet	270	2	272	0.735294
		Paneth	18	0	18	0
		EEC	14	0	14	0
	Owen	Enterocyte	14	29	43	67.4419
		Progenitor	22	5	27	18.5185
		Stem	19	1	20	5
		TA	33	4	37	10.8108
		Goblet	12	0	12	0
		Paneth	4	0	4	0
		EEC	6	0	6	0
	Wang	Enterocyte	2745	1226	3971	30.8738
		Progenitor	263	77	340	22.6471
		Stem	461	31	492	6.30081
		TA	357	61	418	14.5933
		Goblet	252	25	277	9.02527
		Paneth	35	11	46	23.913
		EEC	30	3	33	9.09091
Colorectal	MDACC	Colonocyte	4887	130	5017	2.59119
		Progenitor	4	0	4	0
		Paneth-like	1004	5	1009	0.49554
		Goblet	1688	6	1694	0.354191
		TA	1241	0	1241	0
		Stem	45	0	45	0
		EEC	37	0	37	0
		Tuft	382	0	382	0
	Li	Colonocyte	68	15	83	18.0723
		Progenitor	3	0	3	0
		Paneth-like	40	10	50	20
		Goblet	33	1	34	2.94118
		TA	10	2	12	16.6667
		Stem	4	6	10	60
		EEC	1	0	1	0
		Tuft	1	0	1	0
	Parikh	Colonocyte	4044	198	4242	4.66761
		Progenitor	64	0	64	0
		Paneth-like	280	3	283	1.06007
		Goblet	898	1	899	0.111235
		TA	1047	6	1053	0.569801
		Stem	1017	3	1020	0.294118
		EEC	94	0	94	0
		Tuft	10	0	10	0
	Wang	Colonocyte	1166	165	1331	12.3967
		Progenitor	1489	91	1580	5.75949
		Paneth-like	730	28	758	3.69393
		Goblet	1347	3	1350	0.222222
		TA	854	57	911	6.25686
		Stem	1557	52	1609	3.23182
		EEC	62	1	63	1.5873
		Tuft	8	0	8	0
