# Supplementary material for: Relative Abundance of SARS-CoV-2 Entry Genes in the Enterocytes of the Lower Gastrointestinal Tract
Source: Genes (Basel). 2020 Jun 11;11(6):645. doi: 10.3390/genes11060645 (PMC7349178; doi:10.3390/genes11060645)
Supplement: Supplementary file 1 [file genes-11-00645-s001.zip › Supplementary_Table_2.xlsx]

## Sheet: Sheet1
	ACE2
ACE2	1
PCK1	0.42423
SEPP1	0.399797
FABP2	0.392289
APOB	0.392263
IL32	0.383118
ADIRF	0.377437
PRAP1	0.372414
CDHR5	0.361632
APOA4	0.358584
CYP3A4	0.353077
SMIM24	0.351279
ALDOB	0.342566
B2M	0.33625
PDK4	0.333613
PHGR1	0.332015
RBP2	0.3254
GUCA2A	0.322657
SLC15A1	0.321223
CYP3A5	0.313236
MEP1A	0.306091
MTTP	0.304497
MGAM	0.300732
ACE	0.30069
ANPEP	0.298611
APOC3	0.297473
APOA1	0.297389
SLC5A1	0.295401
CDHR2	0.289653
MME	0.288734
MT-CO1	0.287118
FLJ22763	0.282215
XPNPEP2	0.27911
C11orf86	0.276482
CUBN	0.274192
FABP1	0.271878
MEP1B	0.271832
CREB3L3	0.271781
SLC6A19	0.271366
MALAT1	0.268133
SLC5A12	0.266539
FABP6	0.266122
SLC26A3	0.264807
CDKN2B-AS1	0.262478
NEAT1	0.261673
AADAC	0.260454
CYBRD1	0.258339
HLA-DRA	0.253312
ALPI	0.252573
TMBIM6	0.247662
MUC17	0.246233
PLAC8	0.245142
SGK1	0.244924
GLRX	0.244599
DPEP1	0.243839
AMN	0.242847
SLC7A9	0.242699
ENPEP	0.241717
CST3	0.240722
SERPINA1	0.239993
DGAT1	0.239401
SI	0.238953
PLS1	0.234493
GDA	0.234003
MAF	0.232439
PMP22	0.230823
HLA-DRB1	0.22615
MXD1	0.224953
TM4SF20	0.224854
SLC10A2	0.22438
ACSL5	0.22357
ABCG2	0.222009
SAT2	0.221981
AGPAT2	0.219282
ARL4A	0.219202
AOC1	0.218777
DHRS7	0.217322
MUC13	0.216989
LDHA	0.214707
MT-ND5	0.21273
TDP2	0.212569
SLC3A1	0.21235
CYB5A	0.211529
TMIGD1	0.208043
SMPDL3A	0.20654
EZR	0.205229
CIDEC	0.202851
MT-ND4L	0.202531
SLC20A1	0.202002
OAT	0.20166
HHLA2	0.201255
MALL	0.20054
RIOK3	0.199884
EDF1	0.199195
MS4A10	0.196232
FAM46A	0.194983
C2orf88	0.194711
DST	0.193147
PRR13	0.192912
GUCA2B	0.192531
DNASE1	0.191847
MS4A8	0.190948
CPO	0.190196
IFI27	0.189602
SULT1A2	0.189547
FAM3C	0.186112
CDKN1A	0.18481
SULT2A1	0.184489
LIPA	0.182668
VMP1	0.181879
FTL	0.18152
SLC7A7	0.180507
TM4SF4	0.180283
GK	0.180167
LIPH	0.179739
SLC6A8	0.17915
CTSD	0.178953
RTN4	0.178215
TMEM37	0.177972
MT-ND2	0.17708
G6PC	0.174784
SLC2A2	0.174395
MTRNR2L8	0.173689
LINC01133	0.173392
DPP4	0.173161
RHOC	0.171711
MYO1A	0.170143
MTRNR2L12	0.169449
CCNL1	0.168603
SAT1	0.168081
FLVCR1	0.166676
ARL14	0.16649
CDA	0.165205
CYP2D6	0.165019
CD74	0.164557
ACOX1	0.162538
FAM132A	0.161912
GATM	0.160929
LMO7	0.160131
CIDEB	0.159594
LEAP2	0.159016
ZG16	0.157947
TNFRSF1A	0.157763
PDZK1	0.156832
KHK	0.156415
DFNA5	0.156253
MTRNR2L10	0.155853
TOR1AIP2	0.155624
MFSD2A	0.155307
PLIN2	0.155242
GPX4	0.155193
FBP1	0.154124
CNDP2	0.153385
AQP7	0.15248
CXADR	0.15247
SUSD2	0.151537
TCN2	0.151318
SLC51B	0.151264
NAALADL1	0.151144
ENPP3	0.149966
ABHD11-AS1	0.14915
DAB1	0.149076
TM4SF5	0.14902
PAG1	0.148732
PP7080	0.14853
DHDH	0.147483
SLC46A3	0.147185
ACY3	0.146686
SAR1B	0.146246
C1orf115	0.146185
SULT1B1	0.14618
MYO15B	0.144951
ISG15	0.144888
C8G	0.144854
SEMA3B	0.144516
CYP2C9	0.143946
LPGAT1	0.143332
JUND	0.142717
SLC1A1	0.142179
CFDP1	0.141641
TM6SF2	0.141167
SLC26A2	0.140644
SLC2A5	0.140257
REEP3	0.139862
MISP	0.139721
ACAA1	0.13962
UGT2B17	0.139388
CYP4F2	0.138212
VAMP8	0.137971
ABHD3	0.137311
ESPN	0.136739
VNN1	0.136566
MAOB	0.136293
CDKN2B	0.136076
SLC13A2	0.136045
ANGPTL4	0.135929
GNG12	0.135295
PCK2	0.135279
SDCBP2	0.135038
RHOF	0.135032
PKIB	0.134768
ABCA5	0.133665
ERICH4	0.133492
BIRC3	0.132461
MT-ATP6	0.132372
HLA-DMB	0.132169
HSD17B2	0.131196
CYP2J2	0.130861
MT-CYB	0.129845
VIL1	0.129758
STK17B	0.129116
SULT1A1	0.12844
NUDT16	0.128204
UBC	0.127879
RAB30	0.127859
MIR194-2HG	0.127449
CYP2C18	0.126921
CLIC5	0.126676
RARRES3	0.126042
MT-ND3	0.125818
ARG2	0.125047
SLC23A1	0.124695
ISG20	0.124437
SLC36A1	0.124269
EFNA1	0.123585
ABHD5	0.12343
C17orf78	0.123119
CES2	0.123015
GBP3	0.121888
IYD	0.121704
ABCC2	0.121415
HSD17B11	0.120833
CBR1	0.120748
MT-ND4	0.120449
MPP1	0.12001
SLC5A9	0.119956
APOBEC1	0.119747
MOGAT2	0.119648
SECTM1	0.119618
AHNAK	0.119614
SCIN	0.119062
COL17A1	0.118814
PDE9A	0.118008
SLC52A1	0.117838
KRT20	0.117401
FGL2	0.117398
MUC3A	0.117244
AQP3	0.116968
PRSS3	0.116768
FXYD3	0.116183
SLC39A4	0.115995
SORL1	0.115788
CEACAM1	0.115654
HIST1H1C	0.115643
SLC28A1	0.115093
GPAT3	0.114724
SLC30A10	0.114598
PEPD	0.114072
GPRC5A	0.113728
LPIN2	0.113455
ZFP36	0.113144
CD2AP	0.113102
TREH	0.112966
SLC6A6	0.112881
GATM-AS1	0.112584
IL2RG	0.112343
SMLR1	0.112279
AKR1B10	0.112269
HPGD	0.112244
PHLPP2	0.112033
GOLT1A	0.111962
MT-CO3	0.111891
RGS2	0.111522
SCP2	0.111432
NAAA	0.111301
SEC23A	0.111253
CD36	0.111241
GADD45B	0.111107
SLC9A3R1	0.110645
TMEM120A	0.110172
ABCB1	0.109558
NR1H4	0.1094
S100A6	0.109118
HEBP1	0.108587
SLC6A4	0.108165
EDN3	0.108088
ACTB	0.107816
SLC16A4	0.107754
ERRFI1	0.10739
AP3S1	0.106763
OTOP3	0.106704
ATP1A1	0.1066
SLC46A1	0.106464
GDPD2	0.105377
MYL12B	0.105152
DUSP1	0.104739
GSTA1	0.104487
EMP1	0.104476
TRPV3	0.104391
PTTG1IP	0.104294
ENPP7	0.103614
CA13	0.103584
FADS6	0.103513
INSIG1	0.1035
ATOX1	0.103436
SLC22A18	0.103217
NABP1	0.103145
TMBIM1	0.10314
KIAA1551	0.103069
XDH	0.102872
REEP6	0.102802
TMEM92	0.102741
TUBAL3	0.102373
HRASLS2	0.101987
PBLD	0.101905
RETSAT	0.101851
CHMP1B	0.101711
PIM1	0.101586
ZZEF1	0.100499
ATP1B3	0.100337
SLC28A2	0.100014
