# Supplementary material for: Relative Abundance of SARS-CoV-2 Entry Genes in the Enterocytes of the Lower Gastrointestinal Tract
Source: Genes (Basel). 2020 Jun 11;11(6):645. doi: 10.3390/genes11060645 (PMC7349178; doi:10.3390/genes11060645)
Supplement: Supplementary file 1 [file genes-11-00645-s001.zip › Supplementary_Table_3.xlsx]

## Sheet: Sheet1
	ACE2
ACE2	1
SEPP1	0.161913
SLC51B	0.153675
CDKN2B-AS1	0.152312
MS4A12	0.152093
HHLA2	0.150838
MALL	0.14563
SLC26A3	0.144494
ATP1B3	0.144419
ANPEP	0.144116
TRPM6	0.142787
TMIGD1	0.14156
COL17A1	0.141281
SLC26A2	0.141193
PRAP1	0.140474
LINC01133	0.140236
C2orf88	0.139239
CEACAM7	0.1368
EMP1	0.134824
ABCG2	0.13295
C12orf75	0.132694
MEP1A	0.1326
GCNT3	0.132125
PEX26	0.130818
FLJ22763	0.12994
PLOD2	0.127673
LRRC19	0.127507
UGP2	0.12749
CDA	0.127489
PKIB	0.127319
SLC9A3R1	0.125212
CTSD	0.124814
LINC00035	0.124706
MYO15B	0.124403
CEACAM1	0.124058
SMPDL3A	0.123473
CES2	0.123315
FTH1P10	0.122889
PRR13	0.122732
PLS1	0.122178
PLAC8	0.121355
ACAA2	0.12099
SCNN1B	0.120852
NDRG1	0.12068
HN1	0.119747
HPGD	0.119602
BMP3	0.11838
BSG	0.117277
PPAP2A	0.117136
CDKN1A	0.116222
MYH14	0.11614
PAG1	0.115841
CEACAM6	0.115733
TNIP1	0.115394
BLOC1S1.1	0.115236
TMEM45B	0.114714
DHCR24	0.114389
AHCYL2	0.114226
CDH1	0.113281
SLC6A8	0.112786
IL32	0.112786
TMCO1	0.11225
DDAH2	0.11216
TMEM37	0.112036
CLCA4	0.111999
CTSA	0.111388
ESPN	0.111087
UQCR11.1	0.111077
IGSF9	0.111073
WDR1	0.110973
NBPF1	0.110952
LRP10	0.110891
TAX1BP3	0.110858
TDP2	0.10998
SLC51A	0.109561
GUCA2A	0.109534
AQP8	0.109456
C1orf115	0.109435
PRSS3	0.10943
GNA11	0.109354
CHP1	0.10924
SIRT6	0.109213
HSD17B2	0.108765
CD59	0.108252
RHOC	0.108076
RFK	0.108037
C8G	0.10801
RETSAT	0.10799
TMSB4XP4	0.107801
EPS8	0.107692
CLIC5	0.107677
C11orf86	0.107663
ERBB2IP	0.107544
GABRA2	0.105846
PSMA1.1	0.105669
PRDX6	0.105619
CLDN23	0.105578
TMCC3	0.105366
COX6A1P2	0.105304
SULT1B1	0.105271
CORO2A	0.105183
CDHR5	0.104893
VAMP8	0.104769
MXI1	0.104157
LAMA1	0.104082
APPL2	0.103822
CAP1	0.103716
MAL2	0.103587
MT-RNR2	0.103576
SLC17A4	0.103565
LINC00483	0.103395
POLD4	0.103249
BTNL3	0.10318
CD177	0.102937
PPP1R14D	0.102881
FAM132A	0.102829
TMBIM1	0.102812
TSPAN1	0.102742
HIGD1A	0.102423
SULT1A2	0.10214
PRR15	0.101903
CDH17	0.101671
NDFIP2	0.101337
MISP	0.101284
PRSS8	0.101226
ABHD3	0.101023
LASP1	0.100609
MT-RNR1	0.100582
ANKRD9	0.100518
TMEM56	0.100513
DAZAP2	0.100317
XDH	0.100253
RHOF	0.100237
KCNB2	0.100069
AKR1B10	0.100012
